# Supplementary material for: Haemophilus is overrepresented in the nasopharynx of infants hospitalized with RSV infection and associated with increased viral load and enhanced mucosal CXCL8 responses
Source: Microbiome. 2018 Jan 11;6:10. doi: 10.1186/s40168-017-0395-y (PMC5765694; doi:10.1186/s40168-017-0395-y)
Supplement: Supplementary file 1 — Participant metadata and characteristics. (XLSX 37 kb) [file 40168_2017_395_MOESM1_ESM.xlsx]

## Sheet: Table S1A - Metadata
Sample ID	Condition	Severity (class)	Severity (score)	Is Recovery	Has Recovery	Rec. Time (days)	Age (days)	Gender	Weight (gram)	Birth Weight (gram)	Gestational Age (weeks)	Breastfeeding	Antibiotics	RSV (Ct)	Oxygen	Mech. Vent.	Dur. Hosp. (days)	CCL5	CXCL8	CXCL10	IL-6	MMP9	Patient Nr.	Patient ID
C1	healthy	control	0	N	N	N/A	51	0	N/A	2930	37	1	N/A	0	0	0	0	#N/A	#N/A	#N/A	#N/A	#N/A	C1	2013K01
C2	healthy	control	0	N	N	N/A	140	0	N/A	1540	32	0	N/A	0	0	0	0	<Min	1194	<Min	<Min	266430	C2	2013K03
C3	healthy	control	0	N	N	N/A	82	0	N/A	2420	38	0	N/A	0	0	0	0	120	11372	2542	1089	2223600	C3	2013K05
C4	healthy	control	0	N	N	N/A	96	0	N/A	1870	32	0	N/A	0	0	0	0	199	2461	3535	187	<Min	C4	2013K07
C5	healthy	control	0	N	N	N/A	110	1	N/A	3840	39	1	N/A	0	0	0	0	#N/A	#N/A	#N/A	#N/A	#N/A	C5	2013K08
C6	healthy	control	0	N	N	N/A	70	0	N/A	2960	34	1	N/A	0	0	0	0	<Min	1543	<Min	<Min	275900	C6	2013K09
C7	healthy	control	0	N	N	N/A	69	0	N/A	3105	37	1	N/A	0	0	0	0	<Min	645	<Min	<Min	<Min	C7	2013K10
C8	healthy	control	0	N	N	N/A	64	0	N/A	2590	35	1	N/A	0	0	0	0	166	9177	<Min	157	19451000	C8	2013K11
C9	healthy	control	0	N	N	N/A	80	1	N/A	2126	34	1	N/A	0	0	0	0	76	7862	10363	<Min	561220	C9	2013K12
C10	healthy	control	0	N	N	N/A	197	1	N/A	2460	37	0	N/A	0	0	0	0	<Min	797	<Min	<Min	<Min	C10	2013K13
C11	healthy	control	0	N	N	N/A	87	0	N/A	1500	30	0	N/A	0	0	0	0	<Min	3907	<Min	<Min	375310	C11	2013K14
C12	healthy	control	0	N	N	N/A	122	0	N/A	3385	41	0	N/A	0	0	0	0	<Min	12455	10253	321	1712800	C12	2013K15
C13	healthy	control	0	N	N	N/A	84	0	N/A	1545	32	1	N/A	0	0	0	0	<Min	958	<Min	277	1214100	C13	2013K16
C14	healthy	control	0	N	N	N/A	123	1	N/A	1630	36	0	N/A	0	0	0	0	<Min	1367	<Min	173	210450	C14	2013K17
C15	healthy	control	0	N	N	N/A	55	0	N/A	3020	37	0	N/A	0	0	0	0	#N/A	#N/A	#N/A	#N/A	#N/A	C15	2013K18
C16	healthy	control	0	N	N	N/A	68	0	N/A	3900	39	0	N/A	0	0	0	0	80	2181	<Min	<Min	272940	C16	2013K19
C17	healthy	control	0	N	N	N/A	61	0	N/A	4040	40	0	N/A	0	0	0	0	<Min	485	<Min	<Min	<Min	C17	2013K20
C18	healthy	control	0	N	N	N/A	136	0	N/A	2375	33	0	N/A	0	0	0	0	<Min	<Min	<Min	<Min	<Min	C18	2013K21
C19	healthy	control	0	N	N	N/A	65	1	N/A	2035	37	1	N/A	0	0	0	0	<Min	5389	<Min	<Min	2074200	C19	2013K22
C20	healthy	control	0	N	N	N/A	32	0	N/A	3040	37	0	N/A	0	0	0	0	<Min	5541	<Min	<Min	1110400	C20	2013K23
C21	healthy	control	0	N	N	N/A	68	0	N/A	2800	34	0	N/A	0	0	0	0	#N/A	#N/A	#N/A	#N/A	#N/A	C21	2013K27
P1	patient	mild	1	N	N	N/A	107	0	66100	3870	40.28	0	0	21.3	0	0	0	839	16981	15692	698	10778000	P1	2010C013
P2	patient	mild	1	N	Y	N/A	67	0	10500	3920	39.84	2	1	19.8	0	0	5	121	5455	28183	504	1524900	P2	2010C021
P3	patient	mild	1	N	N	N/A	101	1	7500	3385	36.57	1	0	29.5	0	0	0	<Min	2715	4848	743	1615600	P3	2010R041
P4	patient	mild	1	N	N	N/A	59	1	3300	2750	35	1	0	22	0	0	5	158	17243	5105	1750	11281000	P4	2011C007
P5	patient	mild	1	N	N	N/A	66	1	3900	2672	39.7	0	0	17.6	0	0	6	81	4954	18122	266	<Min	P5	2011C020
P6	patient	mild	1	N	N	N/A	150	0	N/A	3360	40.86	1	1	21.8	0	0	0	#N/A	11597	7018	847	2407800	P6	2011R017
P7	patient	mild	1	N	Y	N/A	102	1	N/A	2256	35.86	1	0	20.5	0	0	1	<Min	13783	1741	653	1303700	P7	2011R024
P8	patient	mild	1	N	N	N/A	58	1	5560	4258	40	0	0	23.2	0	0	10	63	5184	17011	610	1612800	P8	2012C100
P9	patient	mild	1	N	N	N/A	79	0	5860	3440	40.1	0	0	25.7	0	0	4	193	20150	38025	1505	1118200	P9	2012C107
P10	patient	moderate	2	N	N	N/A	46	1	4830	3494	38	1	0	20.9	1	0	7	#N/A	31810	9189	3502	4256900	P10	2010C027
P11	patient	moderate	2	N	Y	N/A	44	1	5400	4400	39	1	0	23.4	1	0	10	545	78303	2619	5952	1986200	P11	2010R004
P12	patient	moderate	2	N	Y	N/A	12	0	N/A	3098	36.85	0	0	21	1	0	11	123	16843	12324	1310	6242900	P12	2011C024
P13	patient	moderate	2	N	Y	N/A	57	1	4690	3496	39.71	0	0	24	1	0	8	#N/A	#N/A	#N/A	#N/A	#N/A	P13	2011C034
P14	patient	moderate	2	N	Y	N/A	167	0	N/A	2675	34.7	1	0	21	1	0	5	278	14810	19506	744	2214800	P14	2011C036
P15	patient	moderate	2	N	N	N/A	37	1	4920	3585	41	1	0	32.1	1	0	4	#N/A	#N/A	#N/A	#N/A	#N/A	P15	2011C054
P16	patient	moderate	2	N	Y	N/A	17	0	3100	2830	37.82	1	0	27.6	1	0	5	164	43529	2220	1511	2687800	P16	2011C056
P17	patient	moderate	2	N	Y	N/A	111	0	6500	3678	40	0	0	20	1	0	7	#N/A	23162	37121	5921	>Max	P17	2011C057
P18	patient	moderate	2	N	Y	N/A	60	1	4700	3500	38	1	0	29.1	1	0	4	#N/A	#N/A	#N/A	#N/A	#N/A	P18	2011C058
P19	patient	moderate	2	N	N	N/A	94	0	4910	2492	37	0	0	22.6	1	0	20	#N/A	#N/A	2440	340	292510	P19	2011C073
P20	patient	moderate	2	N	Y	N/A	24	0	2840	2660	35.3	0	0	31.2	1	0	7	#N/A	#N/A	<Min	205	789720	P20	2011C074
P21	patient	moderate	2	N	Y	N/A	117	0	10200	2020	33.9	1	0	42.9	1	0	7	#N/A	#N/A	<Min	<Min	586730	P21	2011C075
P22	patient	moderate	2	N	N	N/A	68	1	5900	3246	38.6	1	0	22.2	1	0	5	#N/A	#N/A	18019	4325	7491500	P22	2011C078
P23	patient	moderate	2	N	Y	N/A	74	1	4990	3288	37.3	0	0	22.7	1	0	15	194	8959	15091	1807	12278000	P23	2011C084
P24	patient	moderate	2	N	Y	N/A	34	1	4200	3350	40	0	0	29.6	1	0	4	<Min	36860	<Min	279	2027600	P24	2011C085
P25	patient	moderate	2	N	Y	N/A	172	1	5300	2448	35.7	0	0	22.8	1	0	10	142	33379	12744	1586	2156200	P25	2011C088
P26	patient	moderate	2	N	Y	N/A	103	0	6990	3896	39	1	0	25	1	0	4	<Min	5784	2096	815	2263200	P26	2011C089
P27	patient	moderate	2	N	N	N/A	136	1	8120	5024	39.2	1	0	27.7	1	0	5	105	5815	2532	751	8820300	P27	2011C090
P28	patient	moderate	2	N	Y	N/A	180	0	8000	3180	42	2	1	37.9	1	0	8	187	1023	<Min	<Min	<Min	P28	2011R006
P29	patient	moderate	2	N	N	N/A	42	0	N/A	3520	37	1	0	30.3	1	1	11	<Min	13123	<Min	<Min	491980	P29	2011R023
P30	patient	moderate	2	N	Y	N/A	16	0	10400	4030	41.4	0	0	20.9	1	0	2	297	4090	25773	<Min	225810	P30	2011R027
P31	patient	moderate	2	N	Y	N/A	66	1	3980	2418	36.4	1	0	29.2	1	0	6	#N/A	12275	<Min	2240	899720	P31	2011R029
P32	patient	moderate	2	N	N	N/A	76	1	3960	2418	35.5	1	0	26.4	1	0	26	<Min	14019	11919	1163	2981800	P32	2012C093
P33	patient	moderate	2	N	N	N/A	53	0	3780	3130	37	0	0	30.2	1	0	8	65	15617	<Min	3447	1101600	P33	2012C102
P34	patient	moderate	2	N	N	N/A	53	0	4500	3150	37	0	0	29.9	1	0	8	67	9077	2639	558	4100800	P34	2012C103
P35	patient	moderate	2	N	N	N/A	147	1	7010	4000	39.7	0	1	31.6	1	0	6	<Min	17343	2475	<Min	1199000	P35	2012C108
P36	patient	moderate	2	N	N	N/A	14	1	3170	3295	38	0	0	26.5	1	0	9	<Min	3637	1758	570	157290	P36	2012R062
P37	patient	severe	3	N	N	N/A	58	0	4880	3170	37.57	1	0	26.6	1	1	28	<Min	8586	3117	1281	324900	P37	2010R001
P38	patient	severe	3	N	N	N/A	22	1	3500	3040	38.27	0	0	19	1	1	13	<Min	6307	<Min	380	<Min	P38	2010R002
P39	patient	severe	3	N	N	N/A	43	1	2600	1650	31	1	1	19.5	1	1	11	75	25793	2355	589	776860	P39	2010R003
P40	patient	severe	3	N	Y	N/A	31	1	3450	2800	38.7	1	0	23.4	1	1	10	#N/A	#N/A	<Min	1165	1338700	P40	2010R008
P41	patient	severe	3	N	N	N/A	39	0	4500	3670	41	1	0	23	1	1	12	#N/A	#N/A	<Min	160	964380	P41	2010R009
P42	patient	severe	3	N	Y	N/A	32	1	4200	3290	39.52	1	0	20.6	1	1	10	215	15566	<Min	<Min	2381600	P42	2011R001
P43	patient	severe	3	N	N	N/A	90	1	7000	N/A	N/A	N/A	N/A	25.9	1	1	11	93	5274	<Min	<Min	683910	P43	2011R003
P44	patient	severe	3	N	Y	N/A	11	0	3950	3905	38.9	1	0	26.8	1	1	11	<Min	5323	<Min	<Min	601260	P44	2011R030
P45	patient	severe	3	N	Y	N/A	41	0	3740	3064	37	1	0	20.5	1	1	12	65	11191	<Min	1152	13715000	P45	2011R033
P46	patient	severe	3	N	N	N/A	14	1	3000	3085	39.6	1	0	24.5	1	1	9	<Min	7137	<Min	<Min	9888700	P46	2011R034
P47	patient	severe	3	N	N	N/A	76	0	4000	2080	36	1	0	22.1	1	1	21	<Min	6141	3500	561	<Min	P47	2011R035
P48	patient	severe	3	N	N	N/A	56	1	3800	1630	37.3	0	0	22.7	1	1	32	#N/A	19674	4431	687	4616100	P48	2011R036
P49	patient	severe	3	N	Y	N/A	37	0	3670	1875	35.6	1	0	22.8	1	1	13	128	23545	2911	2963	<Min	P49	2012R054
P50	patient	severe	3	N	Y	N/A	38	0	3790	2105	35.6	1	0	23.2	1	1	15	63	12695	6896	1661	405270	P50	2012R055
P51	patient	severe	3	N	N	N/A	14	0	3890	3970	40.2	0	0	29.8	1	1	14	181	19218	3024	6934	1154800	P51	2012R056
P52	patient	severe	3	N	Y	N/A	17	1	3660	3710	38.5	1	0	30	1	1	8	<Min	20775	<Min	730	521730	P52	2012R057
P53	patient	severe	3	N	N	N/A	19	0	2800	2750	36.3	1	1	26.2	1	1	10	#N/A	#N/A	18583	7809	1370800	P53	2012R058
P54	patient	severe	3	N	N	N/A	22	0	3300	2945	37	0	0	17.9	1	1	18	112	#N/A	3646	10412	1786700	P54	2012R061
P2R	patient	recovery	0	Y	N/A	49	116	0	10500	3920	39.84	2	1	0	0	0	0	74	7492	3104	207	1923300	P2	2010C021
P7R	patient	recovery	0	Y	N/A	50	152	1	N/A	2256	35.86	1	0	0	0	0	0	73	7141	2672	595	5863400	P7	2011R024
P11R	patient	recovery	0	Y	N/A	61	105	1	5400	4400	39	1	0	0	0	0	0	#N/A	#N/A	#N/A	#N/A	#N/A	P11	2010R004
P12R	patient	recovery	0	Y	N/A	55	67	0	N/A	3098	36.85	0	0	0	0	0	0	<Min	3599	<Min	<Min	427780	P12	2011C024
P13R	patient	recovery	0	Y	N/A	65	122	1	4690	3496	39.71	0	0	0	0	0	0	#N/A	#N/A	#N/A	#N/A	#N/A	P13	2011C034
P14R	patient	recovery	0	Y	N/A	14	181	0	N/A	2675	34.7	1	0	0	0	0	0	74	5050	<Min	<Min	3314600	P14	2011C036
P16R	patient	recovery	0	Y	N/A	30	47	0	3100	2830	37.82	1	0	0	0	0	0	#N/A	#N/A	#N/A	#N/A	#N/A	P16	2011C056
P17R	patient	recovery	0	Y	N/A	34	145	0	6500	3678	40	0	0	0	0	0	0	<Min	1385	<Min	<Min	189170	P17	2011C057
P18R	patient	recovery	0	Y	N/A	36	96	1	4700	3500	38	1	0	0	0	0	0	189	16065	32483	994	1992000	P18	2011C058
P20R	patient	recovery	0	Y	N/A	26	50	0	2840	2660	35.3	0	0	0	0	0	0	<Min	<Min	<Min	<Min	<Min	P20	2011C074
P21R	patient	recovery	0	Y	N/A	47	164	0	10200	2020	33.9	1	0	0	0	0	0	936	15916	24795	6436	4747800	P21	2011C075
P23R	patient	recovery	0	Y	N/A	29	103	1	4990	3288	37.3	0	0	0	0	0	0	189	7287	3678	337	1844600	P23	2011C084
P24R	patient	recovery	0	Y	N/A	41	75	1	4200	3350	40	0	0	0	0	0	0	<Min	<Min	3416	<Min	<Min	P24	2011C085
P25R	patient	recovery	0	Y	N/A	44	216	1	5300	2448	35.7	0	0	0	0	0	0	134	4953	3256	<Min	1428700	P25	2011C088
P26R	patient	recovery	0	Y	N/A	40	143	0	6990	3896	39	1	0	0	0	0	0	#N/A	<Min	2510	184	637610	P26	2011C089
P28R	patient	recovery	0	Y	N/A	49	229	0	8000	3180	42	2	1	0	0	0	0	<Min	6204	1698	<Min	1573300	P28	2011R006
P30R	patient	recovery	0	Y	N/A	49	65	0	10400	4030	41.4	0	0	0	0	0	0	<Min	3158	<Min	<Min	594330	P30	2011R027
P31R	patient	recovery	0	Y	N/A	39	105	1	3980	2418	36.4	1	0	0	0	0	0	#N/A	#N/A	#N/A	#N/A	#N/A	P31	2011R029
P40R	patient	recovery	0	Y	N/A	51	82	1	3450	2800	38.7	1	0	0	0	0	0	<Min	4976	<Min	<Min	1649300	P40	2010R008
P42R	patient	recovery	0	Y	N/A	58	90	1	4200	3290	39.52	1	0	0	0	0	0	<Min	5410	14771	<Min	623110	P42	2011R001
P44R	patient	recovery	0	Y	N/A	61	72	0	3950	3905	38.9	1	0	0	0	0	0	<Min	903	<Min	<Min	<Min	P44	2011R030
P45R	patient	recovery	0	Y	N/A	38	79	0	3740	3064	37	1	0	0	0	0	0	129	1789	<Min	<Min	262730	P45	2011R033
P49R	patient	recovery	0	Y	N/A	49	86	0	3670	1875	35.6	1	0	0	0	0	0	<Min	2114	2953	<Min	685130	P49	2012R054
P50R	patient	recovery	0	Y	N/A	48	86	0	3790	2105	35.6	1	0	0	0	0	0	<Min	10763	4117	<Min	3034200	P50	2012R055
P52R	patient	recovery	0	Y	N/A	40	57	1	3660	3710	38.5	1	0	0	0	0	0	<Min	2284	<Min	<Min	600520	P52	2012R057

## Sheet: Table S1B - Co-infections
Sample ID	Patient ID	RSV	Adeno	Mpn	Boca	WU	Ki	Influenza	PIV	Corona	Entero	hPeV	hMPV	Rhino	Infection Type
P1	2010C013	21.3	0	0	0	0	0	0	0	0	0	0	0	0	RSVA
P10	2010C027	20.9	0	0	0	0	0	0	0	0	0	0	0	39	RSVA, Rhino
P11	2010R004	23.4	0	0	0	0	0	0	0	0	0	0	0	0	RSVA
P12	2011C024	21	0	0	0	0	0	0	0	0	0	0	0	0	RSVA
P13	2011C034	24	0	0	0	0	0	0	0	0	0	0	0	0	RSVB
P14	2011C036	21	0	0	0	0	0	0	0	0	0	0	0	33.7	RSVB, Rhino
P15	2011C054	32.1	0	0	0	0	0	0	0	0	0	0	0	0	RSVB
P16	2011C056	27.6	0	0	0	37.8	0	0	0	0	0	0	0	0	RSVB, WU
P17	2011C057	20	0	0	29.2	0	0	0	0	0	0	0	0	0	RSVA, Boca
P18	2011C058	29.1	0	0	0	0	0	0	0	0	0	0	0	0	RSVA
P19	2011C073	22.6	0	0	0	0	0	0	0	0	0	0	0	26.7	RSVA, Rhino
P2	2010C021	19.8	35.1	0	0	41.3	0	0	0	27.2	0	0	0	0	RSVA, Adeno, WU, Corona
P20	2011C074	31.19	0	0	0	0	0	0	0	0	0	0	0	0	RSVB
P21	2011C075	42.94	36.46	0	0	36.08	0	0	0	0	0	38.14	0	34.71	RSVB, Adeno, WU, hPeV, Rhino
P22	2011C078	22.15	0	0	0	0	0	0	0	0	0	0	0	0	RSVB
P23	2011C084	22.7	0	0	0	0	0	0	0	0	0	0	0	0	RSVB
P24	2011C085	29.6	0	0	0	0	0	0	0	0	0	0	0	0	RSVB
P25	2011C088	22.8	0	0	0	0	0	0	0	0	0	0	0	38.8	RSVB
P26	2011C089	25	0	0	0	0	0	0	0	0	0	0	0	0	RSVB
P27	2011C090	27.7	0	0	0	0	0	0	0	0	0	0	0	0	RSVB
P28	2011R006	37.9	39.2	0	0	0	0	30.6	0	0	0	0	0	0	RSVA, Adeno, Influenza
P29	2011R023	30.3	0	0	0	0	0	0	0	0	0	0	0	0	RSVA
P3	2010R041	29.5	0	0	0	0	0	0	0	0	0	0	0	21.7	RSVB, Rhino
P30	2011R027	20.9	39.9	0	0	0	0	0	0	0	0	0	0	30.6	RSVA, Adeno, Rhino
P31	2011R029	29.2	0	0	0	0	0	0	0	0	0	0	0	0	RSVA
P32	2012C093	26.4	0	0	0	0	0	0	0	0	0	0	0	21.7	RSV, Rhino
P33	2012C102	30.2	0	0	0	0	0	0	0	0	0	0	0	0	RSVB
P34	2012C103	29.888	0	0	0	0	0	39.326	0	0	0	0	0	0	RSVB, Influenza
P35	2012C108	31.6	0	0	0	0	0	0	0	26.8	0	0	0	0	RSV, Corona
P36	2012R062	26.5	0	0	0	0	0	0	0	0	0	0	0	0	RSVB
P37	2010R001	26.6	0	0	0	0	0	0	0	0	0	0	0	37	RSVB, Rhino
P38	2010R002	19	0	0	0	38.8	0	0	0	0	0	0	0	0	RSVA, WU
P39	2010R003	19.5	0	0	0	0	0	0	0	0	0	0	0	0	RSVA
P4	2011C007	22	0	0	0	0	0	0	0	0	0	0	0	0	RSVA
P40	2010R008	23.4	0	0	0	0	0	0	0	0	0	0	0	0	RSVA
P41	2010R009	23	0	0	0	0	0	0	0	0	0	0	0	29.1	RSVA, Rhino
P42	2011R001	20.6	0	0	0	0	0	0	0	0	0	0	0	0	RSVA
P43	2011R003	25.9	0	0	0	0	0	0	0	0	0	0	0	0	RSVA
P44	2011R030	26.8	0	0	0	0	0	0	0	0	0	0	0	0	RSVA
P45	2011R033	20.5	0	0	0	0	0	0	0	0	0	0	0	0	RSVA
P46	2011R034	24.5	0	0	0	0	0	0	0	0	0	0	0	0	RSVA
P47	2011R035	22.1	0	0	0	0	0	0	0	0	0	0	0	0	RSVA
P48	2011R036	22.7	0	0	0	0	0	0	0	0	0	0	0	0	RSVA
P49	2012R054	22.8	0	0	0	0	0	0	0	27.6	0	0	0	39.3	RSVB, Corona, Rhino
P5	2011C020	17.6	0	0	0	0	0	0	0	0	0	0	0	0	RSVA
P50	2012R055	23.2	0	0	0	0	0	0	0	29.6	0	0	0	0	RSVB, Corona, Rhino
P51	2012R056	29.8	0	0	0	0	0	0	0	27.2	0	0	0	0	RSVB, Corona
P52	2012R057	30	0	0	0	0	0	0	0	0	0	0	0	0	RSVB
P53	2012R058	26.2	0	0	0	0	0	0	0	0	0	0	0	0	RSVB
P54	2012R061	17.9	0	0	0	0	0	0	0	0	0	0	0	0	RSVA
P6	2011R017	21.8	0	0	0	0	0	0	0	0	0	35.8	0	0	RSVA, hPeV
P7	2011R024	20.5	0	0	0	0	0	0	0	0	0	0	0	0	RSVA
P8	2012C100	23.2	0	0	0	0	0	0	0	29.9	0	0	0	0	RSVB, Corona
P9	2012C107	25.7	0	0	0	0	0	0	0	0	0	43.6	0	0	RSVB, hPeV
			0.0740741	0	0.0185185	0.0740741	0	0.037037	0	0.111111	0	0.0555556	0	0.203704	percent co-infection per type
