# Supplementary material for: Haemophilus is overrepresented in the nasopharynx of infants hospitalized with RSV infection and associated with increased viral load and enhanced mucosal CXCL8 responses
Source: Microbiome. 2018 Jan 11;6:10. doi: 10.1186/s40168-017-0395-y (PMC5765694; doi:10.1186/s40168-017-0395-y)
Supplement: Supplementary file 3 — Sample sequencing data numbers and metrics. (XLSX 25 kb) [file 40168_2017_395_MOESM3_ESM.xlsx]

## Sheet: Table S2
	Sample Codes		Reads and OTU Count		Alpha Diversity Metrics				Reads Assigned at the Level of:
	sample ID	sample group	#reads	#OTU	PDTW	Observed Species	Shannon	Chao1	Family	Genus	Species *
	C1	control	29394	188	6.0123	89.1	2.2443	180.339	0.999524	0.965129	0.0423556
	C2	control	20623	186	5.316	97.8	3.5924	153.073	0.999709	0.985938	0.254328
	C3	control	20859	209	7.8215	119.4	3.7928	191.821	0.997986	0.930342	0.142337
	C4	control	23606	280	7.1739	136.7	3.8681	250.69	0.997543	0.985809	0.331653
	C5	control	26632	316	9.0631	176.8	4.6034	292.992	0.978747	0.962376	0.493016
	C6	control	26056	115	3.6952	47.9	1.9517	103.384	0.999578	0.998004	0.134518
	C7	control	26815	233	6.8076	116.2	4.2843	196.154	0.996159	0.946261	0.0672385
	C8	control	28218	112	3.4988	46.6	2.6426	102.609	0.999752	0.998512	0.237898
	C9	control	33039	189	5.6521	83.2	1.6299	174.333	0.999697	0.995097	0.0387118
	C10	control	26099	274	7.5609	141.6	4.4534	239.045	0.99682	0.667152	0.115215
	C11	control	29877	156	3.5014	60.6	1.2373	135.059	0.999699	0.997891	0.79506
	C12	control	34384	261	7.747	113.2	4.0766	186.327	0.998924	0.931451	0.250902
	C13	control	31542	213	6.8246	93.7	2.1829	179.445	0.9987	0.979393	0.0590958
	C14	control	18611	205	7.692	122.3	4.0064	205.389	0.992639	0.883563	0.142174
	C15	control	24125	223	6.2293	111.9	3.1746	183.507	0.998632	0.992953	0.528373
	C16	control	31640	198	5.8009	93.4	3.8354	148.129	0.999779	0.911757	0.121523
	C17	control	32112	149	3.902	58.2	2.0629	97.9322	0.999782	0.983495	0.0397048
	C18	control	21961	219	7.3667	115.3	2.4643	227.609	0.999681	0.987341	0.309048
	C19	control	30897	269	7.6061	129.6	4.5284	241.234	0.988413	0.917176	0.189306
	C20	control	33078	97	3.1523	37.4	1.7272	78.653	0.999667	0.999154	0.132505
	C21	control	26859	178	4.2964	84.1	2.6745	144.142	0.999814	0.872855	0.031051
	P1	mild	28337	141	4.9314	65.2	1.9746	103.862	0.999894	0.996083	0.00190564
	P2	mild	26659	133	4.7722	53.3	2.0234	113.511	0.9997	0.998312	0.142691
	P3	mild	24506	240	7.1668	118	4.2158	217.925	0.997225	0.976414	0.196931
	P4	mild	29469	150	4.0547	53.6	2.474	113.161	0.99983	0.998405	0.137161
	P5	mild	27435	234	7.7028	121.7	3.7131	188.791	0.995553	0.902861	0.0983415
	P6	mild	25932	158	5.9353	75.7	2.5723	161.298	0.99973	0.994948	0.0406833
	P7	mild	28550	195	4.6605	72.3	2.2913	189.548	0.998704	0.992785	0.000980736
	P8	mild	19650	104	5.1137	57.3	2.6452	97.2923	0.999796	0.994809	0.0670738
	P9	mild	13705	144	5.7381	96.4	3.2261	180.291	0.999051	0.95768	0.0404962
	P10	moderate	25278	78	3.3594	30.9	1.5978	66.9033	0.999604	0.999486	0.107524
	P11	moderate	28511	121	5.07	54.5	1.7187	88.1735	0.999825	0.997019	0.225141
	P12	moderate	22272	111	3.0419	51.5	1.3439	111.529	0.999731	0.999147	0.000269397
	P13	moderate	22252	141	4.674	67.6	1.8565	137.685	0.999416	0.997708	0.0173018
	P14	moderate	18708	197	7.9647	118.9	3.1121	201.969	0.999359	0.93591	0.0768655
	P15	moderate	26231	151	4.0928	60.6	2.8985	130.051	0.999771	0.999276	0.0554306
	P16	moderate	22369	87	2.7388	38.1	1.6638	86.675	0.999553	0.999329	0.176405
	P17	moderate	21396	207	6.9834	96.9	2.2114	175.704	0.998925	0.988549	0.00701066
	P18	moderate	18073	99	4.6395	53.6	2.0629	94.7408	0.999779	0.998617	0.203674
	P19	moderate	21937	137	3.8947	59.3	1.5422	127.039	0.99959	0.999043	0.000592606
	P20	moderate	7897	115	6.3817	98.8	3.5278	132.097	0.997974	0.952514	0.0155755
	P21	moderate	24489	101	3.5514	39	2.1898	105.97	0.999714	0.998979	0.102209
	P22	moderate	28820	126	3.8253	54.8	1.4054	85.7127	0.999722	0.998439	0.00263706
	P23	moderate	25844	140	4.2435	54.4	2.4664	142.871	0.999265	0.998452	0.0963473
	P24	moderate	16897	114	3.9312	62	2.7932	106.793	0.999586	0.996627	0.00278156
	P25	moderate	27236	81	2.7549	34.7	1.9508	74.4333	0.999853	0.998274	0.0237186
	P26	moderate	22353	164	5.4984	74.3	1.6494	148.693	0.999597	0.997763	0.00357894
	P27	moderate	20387	126	5.0448	64.5	2.2969	112.135	0.999657	0.994555	0.167067
	P28	moderate	8779	154	7.8207	118.6	3.0193	212.548	0.998519	0.973687	0.130539
	P29	moderate	8990	125	6.1961	97.3	4.0499	162.823	0.998665	0.982202	0.225139
	P30	moderate	28636	187	6.05	71.5	2.3392	142.157	0.999022	0.996263	0.00555245
	P31	moderate	17183	219	8.3592	142.6	4.7879	202.834	0.98807	0.942327	0.226619
	P32	moderate	27633	186	6.0036	90.8	3.2422	176.902	0.999891	0.995042	0.320848
	P33	moderate	25406	174	6.5417	76.4	2.0104	137.83	0.998859	0.997717	0.188223
	P34	moderate	23660	106	3.9295	36.4	1.5833	99.1283	0.99962	0.999239	0.184066
	P35	moderate	26633	139	4.015	51.2	2.2632	109.502	0.999737	0.998949	0.189239
	P36	moderate	20372	170	5.7665	93.1	2.4264	167.223	0.999656	0.990723	0.0141371
	P37	severe	20536	141	5.3536	73.9	3.0771	135.465	0.999416	0.996689	0.351821
	P38	severe	31985	192	4.6559	71.3	2.8215	173.406	0.9995	0.984055	0.0746913
	P39	severe	27923	154	2.9458	58.7	2.2427	107.595	0.999606	0.999248	0.116642
	P40	severe	24847	150	4.6526	73.1	2.9522	143.758	0.999678	0.997786	0.206464
	P41	severe	10055	107	6.0399	85.1	3.2548	119.584	0.999403	0.983491	0.0925908
	P42	severe	23154	164	4.848	85.7	3.1788	166.181	0.999784	0.87324	0.17064
	P43	severe	15760	139	5.7402	80.3	3.4908	135.623	0.999302	0.96967	0.0710025
	P44	severe	6762	117	6.1981	104.6	3.9151	140.044	0.998817	0.93848	0.0408163
	P45	severe	23308	170	6.001	89.7	2.9074	171.407	0.999743	0.993093	0.071735
	P46	severe	7820	112	5.5592	100.2	3.6136	126.633	0.997315	0.958824	0.029156
	P47	severe	24696	144	4.7613	66.4	2.8822	123.654	0.998826	0.996558	0.00506155
	P48	severe	161579	278	5.6491	81.4	0.6692	134.352	0.999802	0.998521	0.0108863
	P49	severe	27008	157	3.9813	72.1	2.9628	130.634	0.999889	0.996149	0.0985264
	P50	severe	33058	163	4.1391	68.4	2.1254	141.083	0.999849	0.998851	0.0477948
	P51	severe	22039	136	4.4113	67	2.1498	141.79	0.999682	0.996642	0.177322
	P52	severe	19359	120	3.2876	53	2.15	130.781	0.999638	0.999019	0.232243
	P53	severe	18467	149	6.0552	81.3	2.032	141.394	0.998321	0.991173	0.013646
	P54	severe	21236	112	4.639	53.9	2.1427	111.221	0.999765	0.995621	0.0379544
	P2R	recovery	20155	111	5.4746	57.5	1.4451	107.48	0.999305	0.995336	0.0353262
	P7R	recovery	19704	191	6.5064	103.4	3.2468	185.707	0.999594	0.98447	0.057298
	P11R	recovery	20980	203	7.6994	110.5	1.9243	184.817	0.999285	0.982793	0.00958055
	P12R	recovery	14412	172	6.8274	113.5	3.3706	185.462	0.999792	0.984943	0.0675826
	P13R	recovery	25989	206	5.9316	89.5	3.4551	173.628	0.999654	0.961214	0.207511
	P14R	recovery	19143	139	7.2282	74.2	1.9483	116.606	0.99906	0.994097	0.0164029
	P16R	recovery	17976	109	5.3342	55.9	2.3342	120.322	0.999444	0.995939	0.0405541
	P17R	recovery	20900	197	6.7166	95.1	2.5726	205.64	0.998469	0.97512	0.0182775
	P18R	recovery	24823	117	3.592	53.8	1.7236	107.997	0.999919	0.999114	0.00128913
	P20R	recovery	9695	200	10.5264	155.2	3.8934	225.616	0.997834	0.86426	0.0243424
	P21R	recovery	32740	101	4.176	36.8	1.3323	75.049	0.999725	0.99829	0.0142334
	P23R	recovery	23382	122	5.1495	61.1	2.2482	106.677	0.999487	0.994568	0.0292533
	P24R	recovery	23306	328	11.4444	176.2	4.3524	326.802	0.997898	0.943448	0.117566
	P25R	recovery	21406	131	5.2181	57.1	2.4133	112.826	0.999439	0.997337	0.159441
	P26R	recovery	21353	223	8.9542	124	2.389	206.825	0.999063	0.992647	0.0532946
	P28R	recovery	26625	205	6.7752	107.2	2.6935	175.054	0.999099	0.982798	0.0658779
	P30R	recovery	23991	160	6.4089	62.3	1.5143	160.987	0.9995	0.998083	0.00521029
	P31R	recovery	29364	119	4.4502	44.1	1.9423	109.209	0.999694	0.86841	0.00136221
	P40R	recovery	24049	127	3.4903	51.2	2.5621	112.566	0.999667	0.998046	0.022371
	P42R	recovery	12762	147	6.9772	102.1	2.4162	152.17	0.99906	0.981899	0.0401191
	P44R	recovery	23883	123	3.5317	47.5	2.3565	119.04	0.999749	0.996399	0.0839091
	P45R	recovery	29038	139	4.231	51.1	2.5855	124.694	0.999552	0.99845	0.151698
	P49R	recovery	26188	152	5.5594	72.6	2.586	130.558	0.994349	0.988392	0.0163052
	P50R	recovery	28905	111	3.8202	42.4	1.726	91.4083	0.999689	0.998789	0.00370178
	P52R	recovery	25673	166	5.6001	87.5	1.3517	136.902	0.99961	0.996572	0.86441
		average:	24749.5	162.29					0.9987	0.975683	0.119067
		standard deviation:	15027.6	51.4329					0.00276402	0.0448741	0.145365
	* Note that due to technical limitations in the resolution of 16S marker gene sequencing, OTU (Operational Taxonomic Unit) calling on the level of species should be interpreted with caution
