# Supplementary material for: Haemophilus is overrepresented in the nasopharynx of infants hospitalized with RSV infection and associated with increased viral load and enhanced mucosal CXCL8 responses
Source: Microbiome. 2018 Jan 11;6:10. doi: 10.1186/s40168-017-0395-y (PMC5765694; doi:10.1186/s40168-017-0395-y)
Supplement: Supplementary file 4 — Sample microbiota compositional table. (XLSX 247 kb) [file 40168_2017_395_MOESM4_ESM.xlsx]

## Sheet: Table S3
16S (Compositional Table)				healthy	healthy	healthy	healthy	healthy	healthy	healthy	healthy	healthy	healthy	healthy	healthy	healthy	healthy	healthy	healthy	healthy	healthy	healthy	healthy	healthy	patient	patient	patient	patient	patient	patient	patient	patient	patient	patient	patient	patient	patient	patient	patient	patient	patient	patient	patient	patient	patient	patient	patient	patient	patient
			( sorted on Phylogeny ID )	control	control	control	control	control	control	control	control	control	control	control	control	control	control	control	control	control	control	control	control	control	mild	mild	mild	mild	mild	mild	mild	mild	mild	moderate	moderate	moderate	moderate	moderate	moderate	moderate	moderate	moderate	moderate	moderate	moderate	moderate	moderate	moderate	moderate
Phylogeny ID	Level	Taxonomy Name	average abund.	C1	C10	C11	C12	C13	C14	C15	C16	C17	C18	C19	C2	C20	C21	C3	C4	C5	C6	C7	C8	C9	P1	P2	P3	P4	P5	P6	P7	P8	P9	P10	P11	P12	P13	P14	P15	P16	P17	P18	P19	P20	P21	P22	P23	P24	P25
1.1.	domain	Bacteria		0.999864	0.99816	0.999766	0.999942	1	0.999893	0.999627	0.999937	0.999813	0.999909	0.999838	0.999951	0.999819	0.999926	0.999856	0.998941	0.998948	0.999923	0.999702	0.999823	0.999728	0.999929	0.99985	0.999714	0.999932	0.999781	0.999846	0.99993	0.999847	0.999635	0.999802	0.999965	0.999731	0.99982	0.999893	0.999924	0.999911	0.999813	0.999834	0.99959	0.999873	0.999837	0.999757	0.999342	0.999704	0.99989
1.1.1.	phylum	Actinobacteria	0.0923205	0.0139834	0.0134918	0.00117147	0.00840532	0.0622999	0.00531972	0.0141009	0.00872314	0.100993	0.00751366	0.0399741	0.0841013	0.668793	0.48384	0.0551347	0.015129	0.00864109	0.784464	0.0592689	0.151894	0.167988	0.0850125	0.000787845	0.0697931	0.00397068	0.0230752	0.000539936	0.036576	0.228867	0.280628	0.00019784	0.000596324	0.00686961	0.0389645	0.00149669	0.0568455	0.00321989	0.095198	0.00586543	0.000547021	0.208434	0.014253	0.000208196	7.73934e-05	0.0315459	0.00444281
1.1.1.1.	class	Actinobacteria	0.0917816	0.0113977	0.0134918	0.00117147	0.00837623	0.0612536	0.00505105	0.0126493	0.00872314	0.100993	0.00724044	0.0339537	0.0834223	0.668793	0.48384	0.0543676	0.0150867	0.00788969	0.784464	0.0591197	0.151894	0.167625	0.0850125	0.000787845	0.0695074	0.00376705	0.0228201	0.000501369	0.036576	0.228867	0.280628	0.000158272	0.000561246	0.00686961	0.0389645	0.00144323	0.0568074	0.00313045	0.095011	0.00586543	0.000547021	0.208434	0.0140488	0.000208196	7.73934e-05	0.0314867	0.00444281
1.1.1.1.1.	order	Actinomycetales	0.0889152	0.0113977	0.0134918	0.001138	0.00837623	0.0610951	0.00505105	0.0126493	0.00872314	0.100993	0.00724044	0.0336948	0.0776991	0.668793	0.48384	0.0543676	0.0150443	0.00788969	0.784464	0.0590451	0.151894	0.164356	0.0850125	0.000787845	0.0688951	0.00376705	0.0226742	0.000501369	0.0365409	0.228867	0.280628	0.000158272	0.000561246	0.00686961	0.0389645	0.00138978	0.0566548	0.00313045	0.0949642	0.00586543	0.000547021	0.206281	0.0140488	0.000208196	7.73934e-05	0.0314867	0.00436938
1.1.1.1.1.1.	family	Corynebacteriaceae	0.0828051	0.000408274	0.0074358	6.69411e-05	0.00564232	0.059605	0.000537346	0.0049353	0.00790139	0.10062	0.000637523	6.47354e-05	0.0769231	0.668763	0.438524	0.0513472	0.0117388	0.00135252	0.783006	0.0531891	0.151859	0.164054	0.0848008	0.000412681	0.0577527	0.00352949	0.0182633	0.000115701	0.0361902	0.228103	0.275374	0	3.50779e-05	0.00677981	0.0386949	0.000106906	0.0561211	0.00290685	0.0936083	0.00569942	0.000273511	0.199316	0.0139263	6.93987e-05	3.86967e-05	0.0304214	0.00422251
1.1.1.1.1.1.1.	genus	Corynebacterium	0.0828051	0.000408274	0.0074358	6.69411e-05	0.00564232	0.059605	0.000537346	0.0049353	0.00790139	0.10062	0.000637523	6.47354e-05	0.0769231	0.668763	0.438524	0.0513472	0.0117388	0.00135252	0.783006	0.0531891	0.151859	0.164054	0.0848008	0.000412681	0.0577527	0.00352949	0.0182633	0.000115701	0.0361902	0.228103	0.275374	0	3.50779e-05	0.00677981	0.0386949	0.000106906	0.0561211	0.00290685	0.0936083	0.00569942	0.000273511	0.199316	0.0139263	6.93987e-05	3.86967e-05	0.0304214	0.00422251
1.1.1.1.1.1.1.1.	species	Corynebacterium bovis	3.96322e-05	0	0	0	0	0	0	0	0	0	4.55373e-05	0	0	0	0	0	0	0	0	0	0	0	0	0	0.00351006	0	0	0	0	0	0	0	0	0	0	0	0	0	0	0	0	0	0	0	0	0	0
1.1.1.1.1.1.1.2.	species	Corynebacterium durum	3.55503e-06	0	0	0	0	0	0	0	0	0	0	0	0	0	0.000148943	0	0	0	0	0	0	0	0	0	0	0	0	0	0	0	0	0	0	0	0	0	0	0	0	0	0	0	0	0	0	0	0
1.1.1.1.1.10.	family	Dermacoccaceae	3.91788e-06	0	0	0	0	0	0	0	0	0	0	0	0	0	0	0	0	0	0	0	0	0	0	0	0	0	0	0	0	0	0	0	0	0	0	0	0	0	0	0	0	0	0	0	0	0	0
1.1.1.1.1.10.1.	genus	Dermacoccus	3.91788e-06	0	0	0	0	0	0	0	0	0	0	0	0	0	0	0	0	0	0	0	0	0	0	0	0	0	0	0	0	0	0	0	0	0	0	0	0	0	0	0	0	0	0	0	0	0	0
1.1.1.1.1.11.	family	Mycobacteriaceae	3.99249e-06	0	0	0	0	0	0	0	0	0	0	0	0	0	0	0	0	0	0	0	0	0	0	0	0	0	0	0	0	0	0	0	0	0	0	0	0	0	0	0	0	0	0	0	0	0	0
1.1.1.1.1.11.1.	genus	Mycobacterium	3.99249e-06	0	0	0	0	0	0	0	0	0	0	0	0	0	0	0	0	0	0	0	0	0	0	0	0	0	0	0	0	0	0	0	0	0	0	0	0	0	0	0	0	0	0	0	0	0	0
1.1.1.1.1.12.	family	Nocardiaceae	2.24992e-05	0	0	0	0	0	0	0	0	0	0.000455373	0	0	0	0	0	0	0	0	0	0	0	0	0	0	0	0	0	0	0	0	0	0	0	0	0	0	4.47207e-05	0	0	4.55851e-05	0	0	0	0	5.91856e-05	0
1.1.1.1.1.12.1.	genus	Rhodococcus	2.24992e-05	0	0	0	0	0	0	0	0	0	0.000455373	0	0	0	0	0	0	0	0	0	0	0	0	0	0	0	0	0	0	0	0	0	0	0	0	0	0	4.47207e-05	0	0	4.55851e-05	0	0	0	0	5.91856e-05	0
1.1.1.1.1.13.	family	Pseudonocardiaceae	5.85808e-06	0	0	0	0	0	0	0	0	0	0	0	0	0	0	0	0	0	0	0	0	0	0	0	0	0	0	0	0	0	0	0	0	0	0	0	0	0	0	0	0	0	0	0	0	0	0
1.1.1.1.1.13.1.	genus	Pseudonocardia	1.56715e-06	0	0	0	0	0	0	0	0	0	0	0	0	0	0	0	0	0	0	0	0	0	0	0	0	0	0	0	0	0	0	0	0	0	0	0	0	0	0	0	0	0	0	0	0	0	0
1.1.1.1.1.13.2.	genus	Saccharopolyspora	4.29092e-06	0	0	0	0	0	0	0	0	0	0	0	0	0	0	0	0	0	0	0	0	0	0	0	0	0	0	0	0	0	0	0	0	0	0	0	0	0	0	0	0	0	0	0	0	0	0
1.1.1.1.1.14.	family	Geodermatophilaceae	2.18723e-06	0	0	0	0	0	0	0	0	0	0	0	0	0	0	0	0	0	0	0	0	0	0	0	0	0	0.000218723	0	0	0	0	0	0	0	0	0	0	0	0	0	0	0	0	0	0	0	0
1.1.1.1.1.14.1.	genus	Modestobacter	2.18723e-06	0	0	0	0	0	0	0	0	0	0	0	0	0	0	0	0	0	0	0	0	0	0	0	0	0	0.000218723	0	0	0	0	0	0	0	0	0	0	0	0	0	0	0	0	0	0	0	0
1.1.1.1.1.15.	family	Intrasporangiaceae	9.56931e-06	6.80457e-05	0	0	0	0	0	0	0	0	0	0	0	0	0	0	0	0	0	0	3.54396e-05	0	0	0	0	0	0	0	0	0	0	0	0	0	0	5.34531e-05	0	0	0	0	0	0	0	0	0	0	0
1.1.1.1.1.16.	family	Kineosporiaceae	1.33882e-06	0	0	0.000133882	0	0	0	0	0	0	0	0	0	0	0	0	0	0	0	0	0	0	0	0	0	0	0	0	0	0	0	0	0	0	0	0	0	0	0	0	0	0	0	0	0	0	0
1.1.1.1.1.17.	family	Brevibacteriaceae	1.71637e-06	0	0	0	0	0	0	0	0	0	0	0	0	0	0	0	0	0	0	0	0	0	0	0	0	0	0	0	0	0	0	0	0	0	0	0	0	0	0	0	0	0	0	0	0	0	0
1.1.1.1.1.17.1.	genus	Brevibacterium	1.71637e-06	0	0	0	0	0	0	0	0	0	0	0	0	0	0	0	0	0	0	0	0	0	0	0	0	0	0	0	0	0	0	0	0	0	0	0	0	0	0	0	0	0	0	0	0	0	0
1.1.1.1.1.2.	family	Dermabacteraceae	8.88013e-06	0	0	0	0	0	0	0	0	0	0.000273224	0	0	0	0	0	0	0	0	0	0	0	0	0	0	0	0	0	0	0	0	0	0	0	0	0	0	0	0	0	0	0	0	0	0	0	0
1.1.1.1.1.2.1.	genus	Brachybacterium	5.08297e-06	0	0	0	0	0	0	0	0	0	0.000273224	0	0	0	0	0	0	0	0	0	0	0	0	0	0	0	0	0	0	0	0	0	0	0	0	0	0	0	0	0	0	0	0	0	0	0	0
1.1.1.1.1.2.1.1.	species	Brachybacterium conglomeratum	9.10747e-07	0	0	0	0	0	0	0	0	0	9.10747e-05	0	0	0	0	0	0	0	0	0	0	0	0	0	0	0	0	0	0	0	0	0	0	0	0	0	0	0	0	0	0	0	0	0	0	0	0
1.1.1.1.1.2.2.	genus	Dermabacter	3.79716e-06	0	0	0	0	0	0	0	0	0	0	0	0	0	0	0	0	0	0	0	0	0	0	0	0	0	0	0	0	0	0	0	0	0	0	0	0	0	0	0	0	0	0	0	0	0	0
1.1.1.1.1.3.	family	Propionibacteriaceae	0.000708439	0	0	0.000267765	0	0	0.000806018	0	0.000158028	0.000186852	0.00200364	3.23677e-05	0	3.02361e-05	0	0.00014383	0	0	7.67578e-05	3.72995e-05	0	9.08045e-05	0.000211737	7.50328e-05	8.16293e-05	0.000101812	0.000546807	7.71337e-05	0.000210408	0.000254466	0.00116746	0	0.000105234	0	0.000179767	0.000481078	0.000114377	0.000134162	0.000327302	0.000166003	0.00018234	0.00202609	8.16793e-05	0.000104098	3.86967e-05	0.000710227	7.34349e-05
1.1.1.1.1.3.1.	genus	Propionibacterium	0.000705994	0	0	0.000267765	0	0	0.000806018	0	0.000158028	0.000186852	0.00200364	3.23677e-05	0	3.02361e-05	0	0.00014383	0	0	7.67578e-05	3.72995e-05	0	9.08045e-05	0.000211737	7.50328e-05	8.16293e-05	0.000101812	0.000546807	7.71337e-05	0.000210408	0.000254466	0.00116746	0	0.000105234	0	0.000179767	0.000481078	0.000114377	0.000134162	0.000327302	0.000166003	0.00018234	0.00202609	8.16793e-05	0.000104098	3.86967e-05	0.000710227	7.34349e-05
1.1.1.1.1.3.1.1.	species	Propionibacterium acnes	0.000697377	0	0	0.000234294	0	0	0.000806018	0	0.000158028	0.000186852	0.00195811	3.23677e-05	0	3.02361e-05	0	0.00014383	0	0	7.67578e-05	3.72995e-05	0	9.08045e-05	0.000211737	7.50328e-05	8.16293e-05	0.000101812	0.000473899	7.71337e-05	0.000210408	0.000254466	0.00116746	0	0.000105234	0	0.000179767	0.000481078	7.62515e-05	0.000134162	0.000327302	0.000166003	0.000136755	0.00202609	8.16793e-05	6.93987e-05	3.86967e-05	0.000710227	7.34349e-05
1.1.1.1.1.4.	family	Micrococcaceae	0.00383756	0.0102749	0.00513607	0.000669411	0.00084344	0.00123649	0.00198818	0.00427173	0.000505689	0.000186852	0.0023224	0.00886875	0.00072752	0	0.0306449	0.00110269	0.0025427	0.00507195	0.00138164	0.00290936	0	0.000121073	0	7.50328e-05	0.00804049	0.00013575	0.000364538	0.000115701	0.000140272	0.000458039	0.00240788	7.91358e-05	0.000175389	4.48994e-05	4.49418e-05	0.000160359	0.000152503	4.47207e-05	0.000420816	0	4.55851e-05	0.00329239	4.08397e-05	3.46993e-05	0	0.000118371	7.34349e-05
1.1.1.1.1.4.1.	genus	Rothia	0.00370985	0.0102749	0.00513607	0.000669411	0.00084344	0.00123649	0.00166577	0.00423026	0.000505689	0.000186852	0.00150273	0.00886875	0.00072752	0	0.0306449	0.00110269	0.0025427	0.00507195	0.00138164	0.00290936	0	0.000121073	0	3.75164e-05	0.00799967	0.000101812	0.000328084	7.71337e-05	0.000140272	0.000407145	0.00218898	7.91358e-05	0.000175389	4.48994e-05	4.49418e-05	0	0.000152503	4.47207e-05	0.000280544	0	4.55851e-05	0.00329239	4.08397e-05	0	0	0.000118371	3.67175e-05
1.1.1.1.1.4.1.1.	species	Rothia mucilaginosa	0.00369411	0.0102749	0.00513607	0.000669411	0.00084344	0.00123649	0.00166577	0.00423026	0.000505689	0.000186852	0.00150273	0.00886875	0.00072752	0	0.0306449	0.00110269	0.0025427	0.00507195	0.00138164	0.00290936	0	9.08045e-05	0	3.75164e-05	0.00799967	0.000101812	0.000328084	7.71337e-05	0.000140272	0.000407145	0.00218898	7.91358e-05	0.000175389	4.48994e-05	4.49418e-05	0	0.000152503	4.47207e-05	0.000280544	0	4.55851e-05	0.00329239	4.08397e-05	0	0	5.91856e-05	3.67175e-05
1.1.1.1.1.4.1.2.	species	Rothia aeria	1.57384e-05	0	0	0	0	0	0	0	0	0	0	0	0	0	0	0	0	0	0	0	0	3.02682e-05	0	0	0	0	0	0	0	0	0	0	0	0	0	0	0	0	0	0	0	0	0	0	0	5.91856e-05	0
1.1.1.1.1.4.2.	genus	Micrococcus	7.83067e-05	0	0	0	0	0	0.000322407	4.14731e-05	0	0	0.000364299	0	0	0	0	0	0	0	0	0	0	0	0	3.75164e-05	0	3.39374e-05	3.64538e-05	3.85669e-05	0	5.08932e-05	0.000218898	0	0	0	0	0.000160359	0	0	0.000140272	0	0	0	0	0	0	0	0
1.1.1.1.1.4.3.	genus	Arthrobacter	2.57455e-06	0	0	0	0	0	0	0	0	0	0	0	0	0	0	0	0	0	0	0	0	0	0	0	0	0	0	0	0	0	0	0	0	0	0	0	0	0	0	0	0	0	0	0	0	0	0
1.1.1.1.1.4.4.	genus	Kocuria	2.23085e-05	0	0	0	0	0	0	0	0	0	0	0	0	0	0	0	0	0	0	0	0	0	0	0	0	0	0	0	0	0	0	0	0	0	0	0	0	0	0	0	0	0	0	0	0	0	3.67175e-05
1.1.1.1.1.4.4.1.	species	Kocuria palustris	4.37288e-06	0	0	0	0	0	0	0	0	0	0	0	0	0	0	0	0	0	0	0	0	0	0	0	0	0	0	0	0	0	0	0	0	0	0	0	0	0	0	0	0	0	0	0	0	0	3.67175e-05
1.1.1.1.1.4.4.2.	species	Kocuria rhizophila	1.79356e-05	0	0	0	0	0	0	0	0	0	0	0	0	0	0	0	0	0	0	0	0	0	0	0	0	0	0	0	0	0	0	0	0	0	0	0	0	0	0	0	0	0	0	0	0	0	0
1.1.1.1.1.5.	family	Gordoniaceae	3.14537e-06	0	0	0	0	0	0	0	0	0	0	0	0	0	0	0	0	0	0	0	0	0	0	0	0	0	0	0	0	0	0	0	0	0	0	0	0	0	0	0	0	0	0	0	0	0	0
1.1.1.1.1.5.1.	genus	Gordonia	3.14537e-06	0	0	0	0	0	0	0	0	0	0	0	0	0	0	0	0	0	0	0	0	0	0	0	0	0	0	0	0	0	0	0	0	0	0	0	0	0	0	0	0	0	0	0	0	0	0
1.1.1.1.1.6.	family	Dietziaceae	3.36544e-06	0	0	0	0	0	0	0	0	0	0.000136612	0	0	0	0	0	0	0	0	0	0	0	0	0	0	0	0	0	0	0	0	0	0	0	0	0	0	0	0	0	0	0	0	0	0	0	0
1.1.1.1.1.6.1.	genus	Dietzia	1.56715e-06	0	0	0	0	0	0	0	0	0	0	0	0	0	0	0	0	0	0	0	0	0	0	0	0	0	0	0	0	0	0	0	0	0	0	0	0	0	0	0	0	0	0	0	0	0	0
1.1.1.1.1.7.	family	Nocardioidaceae	4.50264e-05	0	0	0	0	0	0	0	0	0	0.00122951	0	0	0	0.000111707	0	0	0	0	0	0	0	0	0	0	0	0	0	0	0	0	0	0	0	0	0	0	0	0	0	0	0.00164619	0	0	0	0	0
1.1.1.1.1.7.1.	genus	Pimelobacter	1.64619e-05	0	0	0	0	0	0	0	0	0	0	0	0	0	0	0	0	0	0	0	0	0	0	0	0	0	0	0	0	0	0	0	0	0	0	0	0	0	0	0	0	0.00164619	0	0	0	0	0
1.1.1.1.1.7.2.	genus	Nocardioides	2.23832e-06	0	0	0	0	0	0	0	0	0	0.000182149	0	0	0	0	0	0	0	0	0	0	0	0	0	0	0	0	0	0	0	0	0	0	0	0	0	0	0	0	0	0	0	0	0	0	0	0
1.1.1.1.1.8.	family	Microbacteriaceae	7.82543e-05	0	0	0	0	0	5.37346e-05	0	0	0	0	0	0	0	0	0	0	0	0	0.000522193	0	0	0	0	0	0	0	0	0	0	0	0	0	0	0	0	0	0	0.00018703	0	0	0	0	0	0	0	0
1.1.1.1.1.8.1.	genus	Microbacterium	3.49433e-06	0	0	0	0	0	0	0	0	0	0	0	0	0	0	0	0	0	0	0	0	0	0	0	0	0	0	0	0	0	0	0	0	0	0	0	0	0	0	0	0	0	0	0	0	0	0
1.1.1.1.1.8.2.	genus	Clavibacter	8.09044e-06	0	0	0	0	0	0	0	0	0	0	0	0	0	0	0	0	0	0	0	0	0	0	0	0	0	0	0	0	0	0	0	0	0	0	0	0	0	0	0	0	0	0	0	0	0	0
1.1.1.1.1.8.3.	genus	Mycetocola	3.05309e-06	0	0	0	0	0	5.37346e-05	0	0	0	0	0	0	0	0	0	0	0	0	0	0	0	0	0	0	0	0	0	0	0	0	0	0	0	0	0	0	0	0	0	0	0	0	0	0	0	0
1.1.1.1.1.9.	family	Actinomycetaceae	0.00137197	0.000646434	0.000919893	0	0.00189047	0.000253638	0.00166577	0.00344227	0.000158028	0	0.000182149	0.0247289	4.85013e-05	0	0.0145591	0.0017739	0.000762809	0.00146523	0	0.00238717	0	9.08045e-05	0	0.000225098	0.00302028	0	0.00328084	0.000192834	0	5.08932e-05	0.00167822	7.91358e-05	0.000245545	4.48994e-05	4.49418e-05	0.000587984	0.00026688	0	0.000420816	0	0	0	0	0	0	0.000177557	0
1.1.1.1.1.9.1.	genus	Actinomyces	0.00137197	0.000646434	0.000919893	0	0.00189047	0.000253638	0.00166577	0.00344227	0.000158028	0	0.000182149	0.0247289	4.85013e-05	0	0.0145591	0.0017739	0.000762809	0.00146523	0	0.00238717	0	9.08045e-05	0	0.000225098	0.00302028	0	0.00328084	0.000192834	0	5.08932e-05	0.00167822	7.91358e-05	0.000245545	4.48994e-05	4.49418e-05	0.000587984	0.00026688	0	0.000420816	0	0	0	0	0	0	0.000177557	0
1.1.1.1.2.	order	Bifidobacteriales	0.00286644	0	0	3.34706e-05	0	0.000158524	0	0	0	0	0	0.000258942	0.00572315	0	0	0	4.23783e-05	0	0	7.4599e-05	0	0.00326896	0	0	0.00061222	0	0.000145815	0	3.5068e-05	0	0	0	0	0	0	5.34531e-05	0.000152503	0	4.67574e-05	0	0	0.00215272	0	0	0	0	7.34349e-05
1.1.1.1.2.1.	family	Bifidobacteriaceae	0.00286644	0	0	3.34706e-05	0	0.000158524	0	0	0	0	0	0.000258942	0.00572315	0	0	0	4.23783e-05	0	0	7.4599e-05	0	0.00326896	0	0	0.00061222	0	0.000145815	0	3.5068e-05	0	0	0	0	0	0	5.34531e-05	0.000152503	0	4.67574e-05	0	0	0.00215272	0	0	0	0	7.34349e-05
1.1.1.1.2.1.1.	genus	Scardovia	3.75205e-05	0	0	0	0	0	0	0	0	0	0	0	0	0	0	0	0	0	0	0	0	0.00217931	0	0	0.000571405	0	0	0	0	0	0	0	0	0	0	0	0	0	0	0	0	0	0	0	0	0	0
1.1.1.1.2.1.2.	genus	Bifidobacterium	0.00282892	0	0	3.34706e-05	0	0.000158524	0	0	0	0	0	0.000258942	0.00572315	0	0	0	4.23783e-05	0	0	7.4599e-05	0	0.00108965	0	0	4.08147e-05	0	0.000145815	0	3.5068e-05	0	0	0	0	0	0	5.34531e-05	0.000152503	0	4.67574e-05	0	0	0.00215272	0	0	0	0	7.34349e-05
1.1.1.1.2.1.2.1.	species	Bifidobacterium longum	0.000587319	0	0	0	0	0.000126819	0	0	0	0	0	0.000226574	0.00572315	0	0	0	0	0	0	7.4599e-05	0	9.08045e-05	0	0	0	0	0	0	0	0	0	0	0	0	0	0	0.000152503	0	0	0	0	0.0012663	0	0	0	0	0
1.1.1.1.2.1.2.2.	species	Bifidobacterium adolescentis	1.15023e-05	0	0	0	0	0	0	0	0	0	0	0	0	0	0	0	0	0	0	0	0	0	0	0	0	0	0	0	0	0	0	0	0	0	0	0	0	0	0	0	0	0.000379891	0	0	0	0	0
1.1.1.2.	class	Coriobacteriia	0.000431969	0.00258574	0	0	2.90841e-05	0.00104626	0.000214938	0.00145156	0	0	9.10747e-05	0.00602039	0.000679018	0	0	0.000767092	4.23783e-05	0.000751399	0	0.000149198	0	0.000363218	0	0	0.000285703	0.000203625	0.000255176	0	0	0	0	3.95679e-05	3.50779e-05	0	0	5.34531e-05	0	0	0.00018703	0	0	0	0	0	0	0	0
1.1.1.2.1.	order	Coriobacteriales	0.000431969	0.00258574	0	0	2.90841e-05	0.00104626	0.000214938	0.00145156	0	0	9.10747e-05	0.00602039	0.000679018	0	0	0.000767092	4.23783e-05	0.000751399	0	0.000149198	0	0.000363218	0	0	0.000285703	0.000203625	0.000255176	0	0	0	0	3.95679e-05	3.50779e-05	0	0	5.34531e-05	0	0	0.00018703	0	0	0	0	0	0	0	0
1.1.1.2.1.1.	family	Coriobacteriaceae	0.000431969	0.00258574	0	0	2.90841e-05	0.00104626	0.000214938	0.00145156	0	0	9.10747e-05	0.00602039	0.000679018	0	0	0.000767092	4.23783e-05	0.000751399	0	0.000149198	0	0.000363218	0	0	0.000285703	0.000203625	0.000255176	0	0	0	0	3.95679e-05	3.50779e-05	0	0	5.34531e-05	0	0	0.00018703	0	0	0	0	0	0	0	0
1.1.1.2.1.1.1.	genus	Atopobium	0.000423128	0.00258574	0	0	2.90841e-05	0.00104626	0.000214938	0.00145156	0	0	9.10747e-05	0.00602039	0.000679018	0	0	0.000767092	4.23783e-05	0.000751399	0	0.000149198	0	0.000363218	0	0	0.000285703	0.000203625	0.000255176	0	0	0	0	3.95679e-05	3.50779e-05	0	0	5.34531e-05	0	0	0.00018703	0	0	0	0	0	0	0	0
1.1.1.2.1.1.2.	genus	Collinsella	6.4787e-06	0	0	0	0	0	0	0	0	0	0	0	0	0	0	0	0	0	0	0	0	0	0	0	0	0	0	0	0	0	0	0	0	0	0	0	0	0	0	0	0	0	0	0	0	0	0
1.1.1.2.1.1.2.1.	species	Collinsella aerofaciens	4.12797e-06	0	0	0	0	0	0	0	0	0	0	0	0	0	0	0	0	0	0	0	0	0	0	0	0	0	0	0	0	0	0	0	0	0	0	0	0	0	0	0	0	0	0	0	0	0	0
1.1.1.3.	class	Thermoleophilia	3.147e-06	0	0	0	0	0	0	0	0	0	0	0	0	0	0	0	0	0	0	0	0	0	0	0	0	0	0	0	0	0	0	0	0	0	0	0	0	0	0	0	0	0	0	0	0	0	0
1.1.1.3.1.	order	Solirubrobacterales	3.147e-06	0	0	0	0	0	0	0	0	0	0	0	0	0	0	0	0	0	0	0	0	0	0	0	0	0	0	0	0	0	0	0	0	0	0	0	0	0	0	0	0	0	0	0	0	0	0
1.1.1.3.1.1.	family	Solirubrobacteraceae	2.06398e-06	0	0	0	0	0	0	0	0	0	0	0	0	0	0	0	0	0	0	0	0	0	0	0	0	0	0	0	0	0	0	0	0	0	0	0	0	0	0	0	0	0	0	0	0	0	0
1.1.1.4.	class	Acidimicrobiia	1.72206e-06	0	0	0	0	0	0	0	0	0	0	0	0	0	0	0	0	0	0	0	0	0	0	0	0	0	0	0	0	0	0	0	0	0	0	0	0	0	0	0	0	0	0	0	0	0	0
1.1.1.4.1.	order	Acidimicrobiales	1.72206e-06	0	0	0	0	0	0	0	0	0	0	0	0	0	0	0	0	0	0	0	0	0	0	0	0	0	0	0	0	0	0	0	0	0	0	0	0	0	0	0	0	0	0	0	0	0	0
1.1.1.4.1.1.	family	C111	1.72206e-06	0	0	0	0	0	0	0	0	0	0	0	0	0	0	0	0	0	0	0	0	0	0	0	0	0	0	0	0	0	0	0	0	0	0	0	0	0	0	0	0	0	0	0	0	0	0
1.1.1.5.	class	Nitriliruptoria	0.000102093	0	0	0	0	0	5.37346e-05	0	0	0	0.000182149	0	0	0	0	0	0	0	0	0	0	0	0	0	0	0	0	3.85669e-05	0	0	0	0	0	0	0	0	3.81257e-05	8.94414e-05	0	0	0	0	0.000204198	0	0	5.91856e-05	0
1.1.1.5.1.	order	Nitriliruptorales	0.000102093	0	0	0	0	0	5.37346e-05	0	0	0	0.000182149	0	0	0	0	0	0	0	0	0	0	0	0	0	0	0	0	3.85669e-05	0	0	0	0	0	0	0	0	3.81257e-05	8.94414e-05	0	0	0	0	0.000204198	0	0	5.91856e-05	0
1.1.1.5.1.1.	family	Nitriliruptoraceae	0.000102093	0	0	0	0	0	5.37346e-05	0	0	0	0.000182149	0	0	0	0	0	0	0	0	0	0	0	0	0	0	0	0	3.85669e-05	0	0	0	0	0	0	0	0	3.81257e-05	8.94414e-05	0	0	0	0	0.000204198	0	0	5.91856e-05	0
1.1.10.	phylum	[Thermi]	4.93073e-06	0	3.83289e-05	0	0	0	0	0	0	0	0	0	0	3.02361e-05	0	0	0	0	0	0	0	0	0	0	0	0	0	0	0	0	0	0	0	0	0	0	0	0	0	0	0	0	0	0	0	0	0
1.1.10.1.	class	Deinococci	4.93073e-06	0	3.83289e-05	0	0	0	0	0	0	0	0	0	0	3.02361e-05	0	0	0	0	0	0	0	0	0	0	0	0	0	0	0	0	0	0	0	0	0	0	0	0	0	0	0	0	0	0	0	0	0
1.1.10.1.1.	order	Thermales	4.23879e-06	0	3.83289e-05	0	0	0	0	0	0	0	0	0	0	3.02361e-05	0	0	0	0	0	0	0	0	0	0	0	0	0	0	0	0	0	0	0	0	0	0	0	0	0	0	0	0	0	0	0	0	0
1.1.10.1.1.1.	family	Thermaceae	4.23879e-06	0	3.83289e-05	0	0	0	0	0	0	0	0	0	0	3.02361e-05	0	0	0	0	0	0	0	0	0	0	0	0	0	0	0	0	0	0	0	0	0	0	0	0	0	0	0	0	0	0	0	0	0
1.1.10.1.1.1.1.	genus	Thermus	4.23879e-06	0	3.83289e-05	0	0	0	0	0	0	0	0	0	0	3.02361e-05	0	0	0	0	0	0	0	0	0	0	0	0	0	0	0	0	0	0	0	0	0	0	0	0	0	0	0	0	0	0	0	0	0
1.1.10.1.2.	order	Deinococcales	6.91946e-07	0	0	0	0	0	0	0	0	0	0	0	0	0	0	0	0	0	0	0	0	0	0	0	0	0	0	0	0	0	0	0	0	0	0	0	0	0	0	0	0	0	0	0	0	0	0
1.1.10.1.2.1.	family	Deinococcaceae	6.91946e-07	0	0	0	0	0	0	0	0	0	0	0	0	0	0	0	0	0	0	0	0	0	0	0	0	0	0	0	0	0	0	0	0	0	0	0	0	0	0	0	0	0	0	0	0	0	0
1.1.10.1.2.1.1.	genus	Deinococcus	6.91946e-07	0	0	0	0	0	0	0	0	0	0	0	0	0	0	0	0	0	0	0	0	0	0	0	0	0	0	0	0	0	0	0	0	0	0	0	0	0	0	0	0	0	0	0	0	0	0
1.1.11.	phylum	TM7	0.000759874	0.000272183	0.00099655	6.69411e-05	0.000668935	0.000951143	0.00741537	0.000414731	0.000158028	0	0	0.00916006	0	0	0	0.00100681	0.00101708	0.0219409	3.83789e-05	0.00335696	0	0	3.52896e-05	0	0.00228562	0	0.00411928	0	0	0	0	0	0	0	0.000359534	0.000374171	3.81257e-05	0	0.000467574	0	0	0	0	0	0	0	0
1.1.11.1.	class	TM7-3	0.000759874	0.000272183	0.00099655	6.69411e-05	0.000668935	0.000951143	0.00741537	0.000414731	0.000158028	0	0	0.00916006	0	0	0	0.00100681	0.00101708	0.0219409	3.83789e-05	0.00335696	0	0	3.52896e-05	0	0.00228562	0	0.00411928	0	0	0	0	0	0	0	0.000359534	0.000374171	3.81257e-05	0	0.000467574	0	0	0	0	0	0	0	0
1.1.11.1.1.	order	CW040	0.000605706	0.000272183	0.000919893	6.69411e-05	0.000668935	0.000951143	0.0073079	0.000414731	0.000158028	0	0	0.000582619	0	0	0	0.000910921	0.0009747	0.0181087	3.83789e-05	0.00335696	0	0	3.52896e-05	0	0.00228562	0	0.00411928	0	0	0	0	0	0	0	0.000134825	0.000320718	3.81257e-05	0	0	0	0	0	0	0	0	0	0
1.1.11.1.1.1.	family	F16	5.39995e-05	0	0	0	0.000174505	0	0.000214938	0	0	0	0	0.000582619	0	0	0	0.000191773	0	0.00405756	0	0	0	0	3.52896e-05	0	0	0	0	0	0	0	0	0	0	0	0	5.34531e-05	0	0	0	0	0	0	0	0	0	0	0
1.1.12.	phylum	SR1	3.94344e-06	0	0	0	8.72524e-05	0.000253638	0	0	0	0	0	0	0	0	0	0	0	0	0	0	0	0	0	0	0	0	0	0	0	0	0	0	0	0	0	5.34531e-05	0	0	0	0	0	0	0	0	0	0	0
1.1.13.	phylum	Chloroflexi	9.36637e-07	0	0	0	0	0	0	0	0	0	0	0	0	0	0	0	0	0	0	0	0	0	0	0	0	0	0	0	0	0	0	0	0	0	0	0	0	0	0	0	0	0	0	0	0	0	0
1.1.13.1.	class	Ellin6529	9.36637e-07	0	0	0	0	0	0	0	0	0	0	0	0	0	0	0	0	0	0	0	0	0	0	0	0	0	0	0	0	0	0	0	0	0	0	0	0	0	0	0	0	0	0	0	0	0	0
1.1.14.	phylum	GN02	8.58185e-07	0	0	0	0	0	0	0	0	0	0	0	0	0	0	0	0	0	0	0	0	0	0	0	0	0	0	0	0	0	0	0	0	0	0	0	0	0	0	0	0	0	0	0	0	0	0
1.1.14.1.	class	GKS2-174	8.58185e-07	0	0	0	0	0	0	0	0	0	0	0	0	0	0	0	0	0	0	0	0	0	0	0	0	0	0	0	0	0	0	0	0	0	0	0	0	0	0	0	0	0	0	0	0	0	0
1.1.15.	phylum	OD1	2.9118e-06	0	0	0	0	0	0	0	0	0	0	0	0	0	0	0	0	0	0	0	0	0	0	0	0	0	0	0	0	0	0	0	0	0	0	0	0	0	0	0	0	0	0	0	0	0	0
1.1.15.1.	class	ABY1	1.28728e-06	0	0	0	0	0	0	0	0	0	0	0	0	0	0	0	0	0	0	0	0	0	0	0	0	0	0	0	0	0	0	0	0	0	0	0	0	0	0	0	0	0	0	0	0	0	0
1.1.15.2.	class	ZB2	1.62452e-06	0	0	0	0	0	0	0	0	0	0	0	0	0	0	0	0	0	0	0	0	0	0	0	0	0	0	0	0	0	0	0	0	0	0	0	0	0	0	0	0	0	0	0	0	0	0
1.1.16.	phylum	Spirochaetes	4.87429e-06	0	0	0	0	0	0	0	0	0	0	0	0	0	0	0	0	0	0	0	0	0	0	0	0	0	0	0	0	0	0	0	0	0	0	0	0	0	0	0	0	0	0	0	0	0	0
1.1.16.1.	class	Spirochaetes	4.87429e-06	0	0	0	0	0	0	0	0	0	0	0	0	0	0	0	0	0	0	0	0	0	0	0	0	0	0	0	0	0	0	0	0	0	0	0	0	0	0	0	0	0	0	0	0	0	0
1.1.16.1.1.	order	Spirochaetales	4.87429e-06	0	0	0	0	0	0	0	0	0	0	0	0	0	0	0	0	0	0	0	0	0	0	0	0	0	0	0	0	0	0	0	0	0	0	0	0	0	0	0	0	0	0	0	0	0	0
1.1.16.1.1.1.	family	Spirochaetaceae	4.87429e-06	0	0	0	0	0	0	0	0	0	0	0	0	0	0	0	0	0	0	0	0	0	0	0	0	0	0	0	0	0	0	0	0	0	0	0	0	0	0	0	0	0	0	0	0	0	0
1.1.16.1.1.1.1.	genus	Treponema	4.87429e-06	0	0	0	0	0	0	0	0	0	0	0	0	0	0	0	0	0	0	0	0	0	0	0	0	0	0	0	0	0	0	0	0	0	0	0	0	0	0	0	0	0	0	0	0	0	0
1.1.16.1.1.1.1.1.	species	Treponema amylovorum	3.46933e-06	0	0	0	0	0	0	0	0	0	0	0	0	0	0	0	0	0	0	0	0	0	0	0	0	0	0	0	0	0	0	0	0	0	0	0	0	0	0	0	0	0	0	0	0	0	0
1.1.17.	phylum	OP3	3.09467e-07	0	0	0	0	0	0	0	0	0	0	0	0	0	0	0	0	0	0	0	0	0	0	0	0	0	0	0	0	0	0	0	0	0	0	0	0	0	0	0	0	0	0	0	0	0	0
1.1.17.1.	class	PBS-25	3.09467e-07	0	0	0	0	0	0	0	0	0	0	0	0	0	0	0	0	0	0	0	0	0	0	0	0	0	0	0	0	0	0	0	0	0	0	0	0	0	0	0	0	0	0	0	0	0	0
1.1.18.	phylum	Chlamydiae	2.70753e-06	0	0	0	0	0	0	0	0	0	0	0	0	0	0	0	0	0	0	0	0	0	0	0	0	0	0	0	0	0	0	0	0	0	0	0	0	0	0	0	0	0	0	0	0	0	0
1.1.18.1.	class	Chlamydiia	2.70753e-06	0	0	0	0	0	0	0	0	0	0	0	0	0	0	0	0	0	0	0	0	0	0	0	0	0	0	0	0	0	0	0	0	0	0	0	0	0	0	0	0	0	0	0	0	0	0
1.1.18.1.1.	order	Chlamydiales	2.70753e-06	0	0	0	0	0	0	0	0	0	0	0	0	0	0	0	0	0	0	0	0	0	0	0	0	0	0	0	0	0	0	0	0	0	0	0	0	0	0	0	0	0	0	0	0	0	0
1.1.19.	phylum	Armatimonadetes	1.18704e-06	0	0	0	0	0	0	0	0	0	0	0	0	0	0	0	0	0	0	0	0	0	0	0	0	0	0	0	0	0	0	0.000118704	0	0	0	0	0	0	0	0	0	0	0	0	0	0	0
1.1.19.1.	class	[Fimbriimonadia]	1.18704e-06	0	0	0	0	0	0	0	0	0	0	0	0	0	0	0	0	0	0	0	0	0	0	0	0	0	0	0	0	0	0	0.000118704	0	0	0	0	0	0	0	0	0	0	0	0	0	0	0
1.1.19.1.1.	order	[Fimbriimonadales]	1.18704e-06	0	0	0	0	0	0	0	0	0	0	0	0	0	0	0	0	0	0	0	0	0	0	0	0	0	0	0	0	0	0	0.000118704	0	0	0	0	0	0	0	0	0	0	0	0	0	0	0
1.1.19.1.1.1.	family	[Fimbriimonadaceae]	1.18704e-06	0	0	0	0	0	0	0	0	0	0	0	0	0	0	0	0	0	0	0	0	0	0	0	0	0	0	0	0	0	0	0.000118704	0	0	0	0	0	0	0	0	0	0	0	0	0	0	0
1.1.19.1.1.1.1.	genus	Fimbriimonas	1.18704e-06	0	0	0	0	0	0	0	0	0	0	0	0	0	0	0	0	0	0	0	0	0	0	0	0	0	0	0	0	0	0	0.000118704	0	0	0	0	0	0	0	0	0	0	0	0	0	0	0
1.1.2.	phylum	Firmicutes	0.337436	0.957335	0.512112	0.991465	0.294884	0.187787	0.552821	0.349536	0.219564	0.279188	0.4949	0.558213	0.53463	0.328244	0.436848	0.249449	0.33517	0.198369	0.185562	0.329355	0.193075	0.778437	0.854431	0.00367661	0.275744	0.254768	0.581802	0.590189	0.242706	0.016693	0.420503	0.00807186	0.00494598	0.981726	0.916903	0.733216	0.543673	0.00728948	0.0342732	0.0466467	0.948534	0.285678	0.00633015	0.984663	0.376674	0.401929	0.0173674
1.1.2.1.	class	Bacilli	0.321312	0.877416	0.483864	0.988419	0.278306	0.167687	0.49468	0.291846	0.208439	0.27897	0.492851	0.392555	0.341983	0.328244	0.436848	0.188609	0.291605	0.128114	0.185523	0.209325	0.192933	0.770355	0.85316	0.00341399	0.267581	0.253513	0.470728	0.587527	0.24246	0.0156242	0.41328	0.00763661	0.00294654	0.981726	0.916408	0.70371	0.543597	0.00728948	0.0255763	0.0457061	0.948443	0.277194	0.00620763	0.984593	0.376558	0.401574	0.0172205
1.1.2.1.1.	order	Gemellales	0.00903882	0.0270822	0.277693	0.000702882	0.0461274	0.00510447	0.0584632	0.00315196	0.00158028	0.0129239	0.000182149	0.0545719	0.00257057	9.07084e-05	0.0592419	0.00628056	0.0111031	0.00131495	0.000614062	0.0199925	0.000389836	0.00314789	0.00123513	0.000112549	0.0149382	0.000169687	0.0198309	0.000462802	0.00017534	0.00330806	0.0180226	3.95679e-05	0.000245545	8.97989e-05	4.49418e-05	0.0151807	0.000114377	0	0.000420816	0.000498008	0	0.000379891	0	0	0.00011609	0.000651042	3.67175e-05
1.1.2.1.1.1.	family	Gemellaceae	0.00903882	0.0270822	0.277693	0.000702882	0.0461274	0.00510447	0.0584632	0.00315196	0.00158028	0.0129239	0.000182149	0.0545719	0.00257057	9.07084e-05	0.0592419	0.00628056	0.0111031	0.00131495	0.000614062	0.0199925	0.000389836	0.00314789	0.00123513	0.000112549	0.0149382	0.000169687	0.0198309	0.000462802	0.00017534	0.00330806	0.0180226	3.95679e-05	0.000245545	8.97989e-05	4.49418e-05	0.0151807	0.000114377	0	0.000420816	0.000498008	0	0.000379891	0	0	0.00011609	0.000651042	3.67175e-05
1.1.2.1.1.1.1.	genus	Gemella	0.00017435	0	0.000383289	0	0.000378094	0	0	0	0	0	0	0.00343098	0.000291008	0	0	9.58865e-05	0.000381404	0	0	0.00123088	0	0	0	0	4.08147e-05	0	0	7.71337e-05	0	0	0.00882889	0	0	0	0	0	0	0	0	0	0	0	0	0	0	0	0
1.1.2.1.2.	order	Bacillales	0.0360662	0.000272183	7.66577e-05	0.849014	0.000174505	0.0639485	0.0088662	0.000124419	0.00028445	0.0396749	0.00983607	0.0757728	9.70026e-05	0.156412	0.000111707	4.79432e-05	0	0.00172822	0.110685	0.00372995	0.191764	0.00511532	3.52896e-05	0.000787845	0.0398759	0.000203625	0.0018956	0.00173551	0.000315612	0.00015268	0.0251003	0.00637043	0.000105234	0.000224497	0.0170329	0.000267265	0.000305006	0.00635034	0.000420816	5.53342e-05	0.000410266	0.00405217	0.000204198	0.00107568	0.000193483	0.00130208	3.67175e-05
1.1.2.1.2.1.	family	Staphylococcaceae	0.0357732	0.000272183	7.66577e-05	0.848211	0.000174505	0.0638217	0.0088662	0.000124419	0.00028445	0.0396749	0.00974499	0.0757728	9.70026e-05	0.15623	0.000111707	4.79432e-05	0	0.00172822	0.110646	0.00369265	0.191693	0.00511532	3.52896e-05	0.000712812	0.0398351	0.000203625	0.00185914	0.00173551	0.000280544	0	0.0243707	0.00637043	0.000105234	0.000224497	0.0170329	0.000267265	0.00026688	0.00630562	0.000280544	5.53342e-05	0.000410266	0.00316576	8.16793e-05	0.00107568	0.000193483	0.00094697	3.67175e-05
1.1.2.1.2.1.1.	genus	Staphylococcus	0.0357719	0.000272183	7.66577e-05	0.848211	0.000174505	0.0638217	0.0088662	0.000124419	0.00028445	0.0396749	0.00974499	0.0757728	9.70026e-05	0.15623	0.000111707	4.79432e-05	0	0.00172822	0.110646	0.00369265	0.191693	0.00511532	3.52896e-05	0.000712812	0.0398351	0.000203625	0.00185914	0.00173551	0.000280544	0	0.0243707	0.00637043	0.000105234	0.000224497	0.0170329	0.000267265	0.00026688	0.00630562	0.000280544	5.53342e-05	0.000410266	0.00316576	8.16793e-05	0.00107568	0.000193483	0.00094697	3.67175e-05
1.1.2.1.2.1.1.1.	species	Staphylococcus aureus	0.0314878	0.000136091	0	0.791746	0.000145421	0.0123332	0.00811392	4.14731e-05	0.000221239	0.0391143	0.00815118	0.0755462	4.85013e-05	0.132434	0	0	0	0.00169065	0.110493	0.000708691	0.191445	0.00148314	0	0.000150066	0.039631	6.78748e-05	0.00160397	0.00173551	0.000140272	0	0.0218898	0.00637043	3.50779e-05	0.000134698	0.0168082	0.000106906	0.000190629	0.00630562	4.67574e-05	5.53342e-05	0.000227925	0.000886413	4.08397e-05	0.00107568	0.000154787	0.000355114	0
1.1.2.1.2.1.1.2.	species	Staphylococcus epidermidis	5.79769e-06	0	0	0.000200823	0	0	0	0	0	0	0	3.23677e-05	0	6.04723e-05	0	0	0	0	0	0	0	0	0	0	0	0	0	0	0	0	0	0	0	0	0	0	0	0	0	0	0	0	0	0	0	0	0
1.1.2.1.2.1.2.	genus	Jeotgalicoccus	1.3265e-06	0	0	0	0	0	0	0	0	0	0	0	0	0	0	0	0	0	0	0	0	0	0	0	0	0	0	0	0	0	0	0	0	0	0	0	0	0	0	0	0	0	0	0	0	0	0
1.1.2.1.2.2.	family	Planococcaceae	6.36776e-05	0	0	0.000803294	0	6.34095e-05	0	0	0	0	9.10747e-05	0	0	0.000181417	0	0	0	0	3.83789e-05	3.72995e-05	3.54396e-05	0	0	0	4.08147e-05	0	0	0	0	0.00015268	0.000729661	0	0	0	0	0	0	0	0	0	0	0	0	0	0	0	0
1.1.2.1.2.2.1.	genus	Ureibacillus	8.8234e-06	0	0	0	0	0	0	0	0	0	0	0	0	0	0	0	0	0	0	0	0	0	0	0	0	0	0	0	0	0.00015268	0.000729661	0	0	0	0	0	0	0	0	0	0	0	0	0	0	0	0
1.1.2.1.2.3.	family	Bacillaceae	0.000206018	0	0	0	0	0	0	0	0	0	0	0	0	0	0	0	0	0	0	0	0	0	0	7.50328e-05	0	0	3.64538e-05	0	0	0	0	0	0	0	0	0	3.81257e-05	4.47207e-05	0.000140272	0	0	0.000886413	0.000122519	0	0	0.000355114	0
1.1.2.1.2.3.1.	genus	Anoxybacillus	2.3761e-05	0	0	0	0	0	0	0	0	0	0	0	0	0	0	0	0	0	0	0	0	0	0	0	0	0	0	0	0	0	0	0	0	0	0	0	0	0	0	0	0	0	0	0	0	0	0
1.1.2.1.2.3.1.1.	species	Anoxybacillus kestanbolensis	2.3761e-05	0	0	0	0	0	0	0	0	0	0	0	0	0	0	0	0	0	0	0	0	0	0	0	0	0	0	0	0	0	0	0	0	0	0	0	0	0	0	0	0	0	0	0	0	0	0
1.1.2.1.2.3.2.	genus	Bacillus	0.000165913	0	0	0	0	0	0	0	0	0	0	0	0	0	0	0	0	0	0	0	0	0	0	7.50328e-05	0	0	3.64538e-05	0	0	0	0	0	0	0	0	0	3.81257e-05	4.47207e-05	0.000140272	0	0	0.000886413	0.000122519	0	0	0.000355114	0
1.1.2.1.2.3.2.1.	species	Bacillus thermoamylovorans	1.96827e-06	0	0	0	0	0	0	0	0	0	0	0	0	0	0	0	0	0	0	0	0	0	0	0	0	0	0	0	0	0	0	0	0	0	0	0	0	0	0	0	0	0	0	0	0	0	0
1.1.2.1.2.3.3.	genus	Geobacillus	1.63439e-05	0	0	0	0	0	0	0	0	0	0	0	0	0	0	0	0	0	0	0	0	0	0	0	0	0	0	0	0	0	0	0	0	0	0	0	0	0	0	0	0	0	0	0	0	0	0
1.1.2.1.2.4.	family	[Exiguobacteraceae]	4.66313e-06	0	0	0	0	0	0	0	0	0	0	0	0	0	0	0	0	0	0	0	0	0	0	0	0	0	0	0	0	0	0	0	0	0	0	0	0	0	0	0	0	0	0	0	0	0	0
1.1.2.1.2.4.1.	genus	Exiguobacterium	4.66313e-06	0	0	0	0	0	0	0	0	0	0	0	0	0	0	0	0	0	0	0	0	0	0	0	0	0	0	0	0	0	0	0	0	0	0	0	0	0	0	0	0	0	0	0	0	0	0
1.1.2.1.2.5.	family	Listeriaceae	1.40683e-05	0	0	0	0	0	0	0	0	0	0	0	0	0	0	0	0	0	0	0	0	0	0	0	0	0	0	0	0	0	0	0	0	0	0	0	0	0	0	0	0	0	0	0	0	0	0
1.1.2.1.2.5.1.	genus	Brochothrix	1.40683e-05	0	0	0	0	0	0	0	0	0	0	0	0	0	0	0	0	0	0	0	0	0	0	0	0	0	0	0	0	0	0	0	0	0	0	0	0	0	0	0	0	0	0	0	0	0	0
1.1.2.1.2.6.	family	Paenibacillaceae	2.06398e-06	0	0	0	0	0	0	0	0	0	0	0	0	0	0	0	0	0	0	0	0	0	0	0	0	0	0	0	0	0	0	0	0	0	0	0	0	0	0	0	0	0	0	0	0	0	0
1.1.2.1.2.7.	family	Thermoactinomycetaceae	7.87309e-07	0	0	0	0	0	0	0	0	0	0	0	0	0	0	0	0	0	0	0	0	0	0	0	0	0	0	0	0	0	0	0	0	0	0	0	0	0	0	0	0	0	0	0	0	0	0
1.1.2.1.2.7.1.	genus	Planifilum	7.87309e-07	0	0	0	0	0	0	0	0	0	0	0	0	0	0	0	0	0	0	0	0	0	0	0	0	0	0	0	0	0	0	0	0	0	0	0	0	0	0	0	0	0	0	0	0	0	0
1.1.2.1.3.	order	Lactobacillales	0.276207	0.850061	0.206094	0.138702	0.232004	0.0986335	0.427351	0.28857	0.206574	0.226371	0.482832	0.262211	0.339315	0.171741	0.377495	0.18228	0.280502	0.12507	0.0742247	0.185602	0.000779672	0.762092	0.85189	0.0025136	0.212767	0.253139	0.449001	0.585329	0.241969	0.0121635	0.370157	0.00122661	0.00259576	0.981412	0.89933	0.688262	0.543177	0.000939135	0.0247347	0.0451527	0.948033	0.272762	0.00600343	0.983518	0.376248	0.399621	0.0171471
1.1.2.1.3.1.	family	Lactobacillaceae	0.00127187	0.00173517	0	0.0117816	0	9.51143e-05	0	0	3.16056e-05	3.1142e-05	0	0	0.00897274	0	0.000521299	0	0	0	0	7.4599e-05	0.000106319	0	0	3.75164e-05	0	0	0.000109361	3.85669e-05	0	0	0	0	0	4.48994e-05	0	0	0	0	0	0	0	0	0	0	0	0	0
1.1.2.1.3.1.1.	genus	Lactobacillus	0.00127187	0.00173517	0	0.0117816	0	9.51143e-05	0	0	3.16056e-05	3.1142e-05	0	0	0.00897274	0	0.000521299	0	0	0	0	7.4599e-05	0.000106319	0	0	3.75164e-05	0	0	0.000109361	3.85669e-05	0	0	0	0	0	4.48994e-05	0	0	0	0	0	0	0	0	0	0	0	0	0
1.1.2.1.3.1.1.1.	species	Lactobacillus iners	3.02266e-05	0	0	0	0	0	0	0	0	0	0	0	0	0	0	0	0	0	0	0	0	0	0	0	0	0	0	0	0	0	0	0	0	0	0	0	0	0	0	0	0	0	0	0	0	0	0
1.1.2.1.3.1.1.2.	species	Lactobacillus brevis	8.87311e-06	0	0	0	0	0	0	0	0	0	0	0	0	0	0	0	0	0	0	0	0	0	0	0	0	0	0	0	0	0	0	0	0	0	0	0	0	0	0	0	0	0	0	0	0	0	0
1.1.2.1.3.1.1.3.	species	Lactobacillus ruminis	7.4599e-07	0	0	0	0	0	0	0	0	0	0	0	0	0	0	0	0	0	0	7.4599e-05	0	0	0	0	0	0	0	0	0	0	0	0	0	0	0	0	0	0	0	0	0	0	0	0	0	0	0
1.1.2.1.3.2.	family	Streptococcaceae	0.260498	0.847237	0.174626	0.12692	0.216328	0.097936	0.411123	0.248175	0.20452	0.222167	0.482149	0.237935	0.329469	0.165241	0.362526	0.134193	0.277832	0.122628	0.0739945	0.170459	0.000567034	0.762032	0.850125	0.00213844	0.210114	0.253139	0.438831	0.584519	0.241654	0.00631075	0.347902	0.00122661	0.00242037	0.981367	0.894836	0.687567	0.490411	0.000715532	0.0124375	0.0431054	0.948033	0.0559706	0.000163359	0.983518	0.376209	0.396899	0.0162658
1.1.2.1.3.2.1.	genus	Streptococcus	0.260277	0.847237	0.174626	0.12692	0.216328	0.097936	0.411123	0.248175	0.20452	0.222167	0.48174	0.237935	0.329469	0.165241	0.361446	0.134193	0.277832	0.122628	0.0739945	0.170459	0.000567034	0.762032	0.850125	0.00213844	0.210114	0.253139	0.438831	0.584519	0.241619	0.00631075	0.347246	0.00122661	0.00242037	0.981367	0.894836	0.687567	0.490411	0.000715532	0.0124375	0.0431054	0.948033	0.0531848	0.000163359	0.983518	0.376209	0.396899	0.0162658
1.1.2.1.3.2.1.1.	species	Streptococcus sobrinus	1.07469e-06	0	0	0	0	0	0.000107469	0	0	0	0	0	0	0	0	0	0	0	0	0	0	0	0	0	0	0	0	0	0	0	0	0	0	0	0	0	0	0	0	0	0	0	0	0	0	0	0
1.1.2.1.3.2.1.2.	species	Streptococcus anginosus	3.52623e-05	0	0	0	0	9.51143e-05	0	0	0	0	0.000136612	0	0.000339509	0	0	0.00014383	0	0	0	0	0	0	0	0	0	0	0	0	0	0	0	0	0	0	0	0.000106906	0	0	0	0	0	0	0	0	0	0	0
1.1.2.1.3.2.2.	genus	Lactococcus	0.000221286	0	0	0	0	0	0	0	0	0	0.000409836	0	0	0	0.00107983	0	0	0	0	0	0	0	0	0	0	0	0	0	3.5068e-05	0	0.000656695	0	0	0	0	0	0	0	0	0	0	0.00278587	0	0	0	0	0
1.1.2.1.3.3.	family	Aerococcaceae	0.0117539	0.000442297	0.00291299	0	0.00197772	0	0.000107469	0.000456204	0.00180152	0.00345676	0.000227687	0.00132708	0.000824522	0.00650077	0.0144102	0.0154377	0.000296648	0.000864109	3.83789e-05	0.00164118	3.54396e-05	3.02682e-05	0.00109398	7.50328e-05	0.00265295	0	0.00473899	0.000115701	0	0.00585272	0.0121124	0	0	0	0.00449418	0	0.0527279	0.000223604	0.0120634	0.000885347	0	0.214512	0.00584007	0	0	0.00260417	0.000844502
1.1.2.1.3.3.1.	genus	Alloiococcus	0.0117239	0.000442297	0.00291299	0	0.00197772	0	0	0.000456204	0.00176991	0.00345676	0	0.00132708	0.000824522	0.00650077	0.0144102	0.0154377	0.000296648	0.000864109	0	0.00164118	3.54396e-05	3.02682e-05	0.00109398	0	0.00257132	0	0.00462963	0.000115701	0	0.00585272	0.0121124	0	0	0	0.00449418	0	0.0527279	0.000223604	0.0120634	0.000885347	0	0.214512	0.00584007	0	0	0.00260417	0.000844502
1.1.2.1.3.3.1.1.	species	Alloiococcus otitis	1.38796e-06	0	0	0	0	0	0	0	0	0	0	0	0	0	0	9.58865e-05	0	0	0	0	0	0	0	0	0	0	0	0	0	0	0	0	0	0	0	0	0	0	0	0	0	0	0	0	0	0	0
1.1.2.1.3.3.2.	genus	Facklamia	5.46852e-06	0	0	0	0	0	0	0	0	0	0	0	0	0	0	0	0	0	0	0	0	0	0	0	0	0	0.000109361	0	0	0	0	0	0	0	0	0	0	0	0	0	0	0	0	0	0	0	0
1.1.2.1.3.3.3.	genus	Marinilactibacillus	8.29976e-06	0	0	0	0	0	0.000107469	0	3.16056e-05	0	0.000227687	0	0	0	0	0	0	0	3.83789e-05	0	0	0	0	0	0	0	0	0	0	0	0	0	0	0	0	0	0	0	0	0	0	0	0	0	0	0	0
1.1.2.1.3.3.3.1.	species	Marinilactibacillus psychrotolerans	8.29976e-06	0	0	0	0	0	0.000107469	0	3.16056e-05	0	0.000227687	0	0	0	0	0	0	0	3.83789e-05	0	0	0	0	0	0	0	0	0	0	0	0	0	0	0	0	0	0	0	0	0	0	0	0	0	0	0	0
1.1.2.1.3.3.4.	genus	Aerococcus	2.01721e-06	0	0	0	0	0	0	0	0	0	0	0	0	0	0	0	0	0	0	0	0	0	0	0	0	0	0	0	0	0	0	0	0	0	0	0	0	0	0	0	0	0	0	0	0	0	0
1.1.2.1.3.4.	family	Carnobacteriaceae	0.0026488	0.000646434	0.028555	0	0.0136986	0.000602391	0.0161204	0.0398971	0.000221239	0.000716265	0.000455373	0.0229487	0	0	3.72356e-05	0.0326493	0.00237318	0.00157794	0.000191894	0.0134278	7.08793e-05	3.02682e-05	0.000670501	0.000262615	0	0	0.00532225	0.000655637	0.000315612	0	0.0101423	0	0.000140311	0	0	0.00069489	0	0	0.000233787	0.00116202	0	0.00227935	0	0	3.86967e-05	0.000118371	3.67175e-05
1.1.2.1.3.4.1.	genus	Granulicatella	0.00263606	0.000646434	0.028555	0	0.0136986	0.000602391	0.0161204	0.0398971	0.000221239	0.000716265	0.000455373	0.0229487	0	0	3.72356e-05	0.0326493	0.00237318	0.00157794	0.000191894	0.0134278	7.08793e-05	3.02682e-05	0.000670501	0.000262615	0	0	0.00532225	0.000655637	0.000315612	0	0.0101423	0	0.000140311	0	0	0.00069489	0	0	0.000233787	0.00116202	0	0.00227935	0	0	3.86967e-05	0.000118371	3.67175e-05
1.1.2.1.3.5.	family	Leuconostocaceae	1.03674e-05	0	0	0	0	0	0	0	0	0	0	0	0	0	0	0	0	0	0	0	0	0	0	0	0	0	0	0	0	0	0	0	0	0	0	0	0	0	0	0	0	0	0	0	0	0	0
1.1.2.1.3.5.1.	genus	Leuconostoc	9.0801e-06	0	0	0	0	0	0	0	0	0	0	0	0	0	0	0	0	0	0	0	0	0	0	0	0	0	0	0	0	0	0	0	0	0	0	0	0	0	0	0	0	0	0	0	0	0	0
1.1.2.1.3.6.	family	Enterococcaceae	2.08883e-05	0	0	0	0	0	0	0	0	0	0	0	4.85013e-05	0	0	0	0	0	0	0	0	0	0	0	0	0	0	0	0	0	0	0	0	0	0	0	0	0	0	0	0	0	0	0	0	0	0
1.1.2.1.3.6.1.	genus	Enterococcus	1.76599e-05	0	0	0	0	0	0	0	0	0	0	0	4.85013e-05	0	0	0	0	0	0	0	0	0	0	0	0	0	0	0	0	0	0	0	0	0	0	0	0	0	0	0	0	0	0	0	0	0	0
1.1.2.2.	class	Clostridia	0.0159087	0.0799197	0.0281717	0.00304582	0.0162871	0.0199423	0.0580333	0.0576891	0.0111252	0.000217994	0.00204918	0.162971	0.192647	0	0	0.06084	0.0435649	0.0681519	3.83789e-05	0.119881	0.000141759	0.0080816	0.00127042	0.000262615	0.00816293	0.00125568	0.111075	0.00266111	0.000245476	0.00106876	0.00722364	0.000435247	0.00199944	0	0.00049436	0.0289181	7.62515e-05	0	0.00869687	0.000940682	9.11702e-05	0.00848423	0.000122519	6.93987e-05	0.00011609	0.000355114	0.00014687
1.1.2.2.1.	order	Clostridiales	0.0159042	0.0799197	0.0281717	0.00304582	0.0162871	0.0199423	0.0580333	0.0576891	0.0111252	0.000217994	0.00204918	0.162971	0.192647	0	0	0.06084	0.0435649	0.0681519	3.83789e-05	0.119881	0.000141759	0.0080816	0.00127042	0.000262615	0.00816293	0.00125568	0.111075	0.00266111	0.000245476	0.00106876	0.00722364	0.000435247	0.00199944	0	0.00049436	0.0289181	7.62515e-05	0	0.00869687	0.000940682	9.11702e-05	0.00848423	0.000122519	6.93987e-05	0.00011609	0.000355114	0.00014687
1.1.2.2.1.1.	family	Veillonellaceae	0.0126255	0.0753947	0.0220008	0.00304582	0.00887066	0.0142037	0.0406233	0.0575647	0.0091024	0.000217994	0.000591985	0.152484	0.192647	0	0	0.0461214	0.0434801	0.0568809	0	0.0908616	0.000106319	0.00786973	0.00077637	0.000150066	0.00457124	0.00115387	0.0495771	0.00192834	0	0.000458039	0.00722364	0.000395679	0.000947103	0	0.000269651	0.00133633	3.81257e-05	0	0.00215084	0.000940682	0	0.00455869	0	3.46993e-05	0	0.000177557	0.00014687
1.1.2.2.1.1.1.	genus	Selenomonas	9.92429e-05	0	0	0	0.000116337	0	0	0	0	0	0	0.00844797	0	0	0	0	0	3.757e-05	0	0	0	0	0	0	0	0	0	0	0	0	0	0	0	0	0	0.000267265	0	0	0	0	0	0	0	0	0	0	0
1.1.2.2.1.1.2.	genus	Veillonella	0.012065	0.0753947	0.0220008	0.00304582	0.00875433	0.0139501	0.0394412	0.0575647	0.0091024	0.000217994	0.000500911	0.123677	0.192453	0	0	0.045642	0.043353	0.0549273	0	0.0903767	0.000106319	0.00786973	0.00077637	0.000150066	0.00457124	0.00115387	0.0495771	0.00192834	0	0.000458039	0.00722364	0.000395679	0.000912025	0	0.000269651	0.00106906	3.81257e-05	0	0.00205732	0.000940682	0	0.00455869	0	3.46993e-05	0	0.000177557	0.000110152
1.1.2.2.1.1.2.1.	species	Veillonella dispar	0.00438406	0.0195291	0.00559601	0.00207517	0.00273391	0.00348752	0.00709296	0.00402289	0.00085335	0	0.000136612	0.0537951	0.172907	0	0	0.00604085	0.00313599	0.0262614	0	0.00518463	0	0.00617471	0	0.000112549	0.00106118	0.000950248	0.00116652	0	0	0.000254466	0.00693178	0.000118704	0.000631402	0	0	0.000106906	3.81257e-05	0	0.00135596	0.00038734	0	0.00265924	0	0	0	0	7.34349e-05
1.1.2.2.1.1.3.	genus	Dialister	1.81468e-05	0	0	0	0	0	0.000806018	0	0	0	9.10747e-05	0	0	0	0	0	0	0	0	0	0	0	0	0	0	0	0	0	0	0	0	0	0	0	0	0	0	0	0	0	0	0	0	0	0	0	0
1.1.2.2.1.1.4.	genus	Megasphaera	0.000339039	0	0	0	0	0.000221933	0.000376142	0	0	0	0	0.0101958	0.000194005	0	0	0.000479432	0.000127135	0.00191607	0	0.000484894	0	0	0	0	0	0	0	0	0	0	0	0	3.50779e-05	0	0	0	0	0	9.35148e-05	0	0	0	0	0	0	0	3.67175e-05
1.1.2.2.1.2.	family	Ruminococcaceae	3.67301e-05	0	0	0	0	0	0	0	0	0	9.10747e-05	0	0	0	0	0	0	0	0	0	0	0	0	0	0	3.39374e-05	0	0	0	0	0	0	0	0	0	0.000106906	0	0	0	0	0	0	0	0	0	0	0
1.1.2.2.1.2.1.	genus	Oscillospira	8.58185e-07	0	0	0	0	0	0	0	0	0	0	0	0	0	0	0	0	0	0	0	0	0	0	0	0	0	0	0	0	0	0	0	0	0	0	0	0	0	0	0	0	0	0	0	0	0	0
1.1.2.2.1.2.2.	genus	Ruminococcus	1.57887e-06	0	0	0	0	0	0	0	0	0	0	0	0	0	0	0	0	0	0	0	0	0	0	0	0	0	0	0	0	0	0	0	0	0	0	0	0	0	0	0	0	0	0	0	0	0	0
1.1.2.2.1.2.3.	genus	Faecalibacterium	1.2093e-06	0	0	0	0	0	0	0	0	0	0	0	0	0	0	0	0	0	0	0	0	0	0	0	0	0	0	0	0	0	0	0	0	0	0	0	0	0	0	0	0	0	0	0	0	0	0
1.1.2.2.1.2.3.1.	species	Faecalibacterium prausnitzii	1.2093e-06	0	0	0	0	0	0	0	0	0	0	0	0	0	0	0	0	0	0	0	0	0	0	0	0	0	0	0	0	0	0	0	0	0	0	0	0	0	0	0	0	0	0	0	0	0	0
1.1.2.2.1.3.	family	[Tissierellaceae]	0.000324306	0	0	0	0.000872524	0	0	0	3.16056e-05	0	0.000409836	0	0	0	0	4.79432e-05	4.23783e-05	3.757e-05	3.83789e-05	0	3.54396e-05	0.000211877	3.52896e-05	7.50328e-05	0	0	0.000619714	0.000385669	7.01361e-05	0	0	0	0.000280623	0	0	0	3.81257e-05	0	0.00607846	0	4.55851e-05	0.00392554	0	3.46993e-05	0	0.000177557	0
1.1.2.2.1.3.1.	genus	WAL 1855D	5.6119e-06	0	0	0	0	0	0	0	0	0	0	0	0	0	0	0	0	0	0	0	0	0	0	0	0	0	0	0	0	0	0	0	0	0	0	0	0	0	0	0	0	0	0	0	0	0	0
1.1.2.2.1.3.2.	genus	Anaerococcus	8.05827e-05	0	0	0	5.81683e-05	0	0	0	3.16056e-05	0	0.000318761	0	0	0	0	0	0	0	3.83789e-05	0	0	0.000211877	0	0	0	0	0.000109361	0.000231401	7.01361e-05	0	0	0	0	0	0	0	0	0	4.67574e-05	0	4.55851e-05	0	0	3.46993e-05	0	0.000177557	0
1.1.2.2.1.3.3.	genus	Peptoniphilus	3.61554e-05	0	0	0	0	0	0	0	0	0	0	0	0	0	0	0	0	0	0	0	3.54396e-05	0	0	0	0	0	0.000218723	0.000154267	0	0	0	0	0	0	0	0	3.81257e-05	0	0	0	0	0.000886413	0	0	0	0	0
1.1.2.2.1.3.4.	genus	ph2	2.14546e-06	0	0	0	0	0	0	0	0	0	0	0	0	0	0	0	0	0	0	0	0	0	0	0	0	0	0	0	0	0	0	0	0	0	0	0	0	0	0	0	0	0	0	0	0	0	0
1.1.2.2.1.3.5.	genus	Parvimonas	1.58799e-05	0	0	0	0.000814356	0	0	0	0	0	0	0	0	0	0	0	4.23783e-05	0	0	0	0	0	3.52896e-05	0	0	0	0	0	0	0	0	0	0	0	0	0	0	0	0	0	0	0	0	0	0	0	0
1.1.2.2.1.3.6.	genus	Helcococcus	0.000143606	0	0	0	0	0	0	0	0	0	0	0	0	0	0	0	0	0	0	0	0	0	0	7.50328e-05	0	0	0	0	0	0	0	0	0.000280623	0	0	0	0	0	0.0060317	0	0	0	0	0	0	0	0
1.1.2.2.1.3.7.	genus	1-68	2.06398e-06	0	0	0	0	0	0	0	0	0	0	0	0	0	0	0	0	0	0	0	0	0	0	0	0	0	0	0	0	0	0	0	0	0	0	0	0	0	0	0	0	0	0	0	0	0	0
1.1.2.2.1.3.8.	genus	Gallicola	1.51956e-05	0	0	0	0	0	0	0	0	0	0	0	0	0	0	0	0	0	0	0	0	0	0	0	0	0	0	0	0	0	0	0	0	0	0	0	0	0	0	0	0	0.00151956	0	0	0	0	0
1.1.2.2.1.3.9.	genus	Finegoldia	2.30652e-05	0	0	0	0	0	0	0	0	0	9.10747e-05	0	0	0	0	4.79432e-05	0	3.757e-05	0	0	0	0	0	0	0	0	0.00029163	0	0	0	0	0	0	0	0	0	0	0	0	0	0	0.00151956	0	0	0	0	0
1.1.2.2.1.4.	family	Lachnospiraceae	0.00271984	0.00452504	0.00617095	0	0.00572958	0.00443867	0.0165502	0.000124419	0.00199115	0	0.00068306	0.00754167	0	0	0	0.0133762	4.23783e-05	0.00909193	0	0.0289817	0	0	0.000423475	3.75164e-05	0.00359169	0	0.0608778	0.000347102	0.00017534	0.000610718	0	0	0.000771713	0	0.000224709	0.0229848	0	0	0.000467574	0	4.55851e-05	0	0.000122519	0	0.00011609	0	0
1.1.2.2.1.4.1.	genus	Blautia	4.94228e-06	0	0	0	0	0	0	0	0	0	0	0	0	0	0	0	0	0	0	0	0	0	0	0	0	0	0	0	0	0	0	0	0	0	0	0	0	0	0	0	0	0	0	0	0	0	0
1.1.2.2.1.4.2.	genus	Catonella	9.70544e-06	0	0.000383289	0	2.90841e-05	0	0	0	0	0	0	0	0	0	0	4.79432e-05	0	0	0	0	0	0	0	0	0	0	0	7.71337e-05	0	0	0	0	0	0	0	5.34531e-05	0	0	0	0	0	0	0	0	0	0	0
1.1.2.2.1.4.3.	genus	[Ruminococcus]	8.98836e-07	0	0	0	0	0	0	0	0	0	0	0	0	0	0	0	0	0	0	0	0	0	0	0	0	0	0	0	0	0	0	0	0	0	8.98836e-05	0	0	0	0	0	0	0	0	0	0	0	0
1.1.2.2.1.4.3.1.	species	[Ruminococcus] gnavus	8.98836e-07	0	0	0	0	0	0	0	0	0	0	0	0	0	0	0	0	0	0	0	0	0	0	0	0	0	0	0	0	0	0	0	0	0	8.98836e-05	0	0	0	0	0	0	0	0	0	0	0	0
1.1.2.2.1.4.4.	genus	Oribacterium	2.29393e-05	0	0.000919893	0	5.81683e-05	0	0	0	0	0	0	0	0	0	0	0	0	0	0	0	0	0	0	3.75164e-05	0	0	0	0	0	0	0	0	0	0	0	0	0	0	0	0	0	0	0	0	0	0	0
1.1.2.2.1.4.5.	genus	Moryella	5.67799e-05	3.40229e-05	0	0	0	0.000317048	0	0.000124419	0	0	0	0.00265415	0	0	0	0	0	0.00030056	0	7.4599e-05	0	0	0	0	0	0	0.000145815	0	0	0	0	0	0	0	0	0	0	0	0	0	0	0	0	0	0	0	0
1.1.2.2.1.4.6.	genus	Coprococcus	3.88021e-06	0	0	0	0	0	0	0	0	0	0	0	0	0	0	0	0	0	0	0	0	0	0	0	0	0	0	0	0	0	0	0	0	0	0	0	0	0	0	0	0	0	0	0	0	0	0
1.1.2.2.1.5.	family	[Mogibacteriaceae]	7.61337e-06	0	0	0	0	0	0	0	0	0	0	0.000161838	0	0	0	0	0	0.00033813	0	0	0	0	0	0	0	0	0	0	0	0	0	0	0	0	0	0	0	0	0	0	0	0	0	0	0	0	0
1.1.2.2.1.5.1.	genus	Mogibacterium	7.61337e-06	0	0	0	0	0	0	0	0	0	0	0.000161838	0	0	0	0	0	0.00033813	0	0	0	0	0	0	0	0	0	0	0	0	0	0	0	0	0	0	0	0	0	0	0	0	0	0	0	0	0
1.1.2.2.1.6.	family	Peptostreptococcaceae	7.76712e-05	0	0	0	0.000290841	0.000697505	0	0	0	0	0	0	0	0	0	0.000287659	0	3.757e-05	0	0	0	0	0	0	0	0	0	0	0	0	0	0	0	0	0	0.0043297	0	0	0	0	0	0	0	0	0	0	0
1.1.2.2.1.6.1.	genus	Peptostreptococcus	3.19446e-05	0	0	0	0.000290841	0.000697505	0	0	0	0	0	0	0	0	0	0.000287659	0	3.757e-05	0	0	0	0	0	0	0	0	0	0	0	0	0	0	0	0	0	0	0	0	0	0	0	0	0	0	0	0	0
1.1.2.2.1.6.2.	genus	Filifactor	1.90712e-06	0	0	0	0	0	0	0	0	0	0	0	0	0	0	0	0	0	0	0	0	0	0	0	0	0	0	0	0	0	0	0	0	0	0	0	0	0	0	0	0	0	0	0	0	0	0
1.1.2.2.1.7.	family	Clostridiaceae	6.46819e-06	0	0	0	0	0	0	0	0	0	0.000273224	0	0	0	0	0	0	0	0	3.72995e-05	0	0	0	0	0	6.78748e-05	0	0	0	0	0	3.95679e-05	0	0	0	0	0	0	0	0	0	0	0	0	0	0	0
1.1.2.2.1.7.1.	genus	Clostridium	4.17966e-06	0	0	0	0	0	0	0	0	0	0.000273224	0	0	0	0	0	0	0	0	3.72995e-05	0	0	0	0	0	6.78748e-05	0	0	0	0	0	3.95679e-05	0	0	0	0	0	0	0	0	0	0	0	0	0	0	0
1.1.2.2.1.8.	family	Peptococcaceae	3.01835e-05	0	0	0	0.000116337	0.000602391	0.000859753	0	0	0	0	0	0	0	0	0	0	0	0	0	0	0	0	0	0	0	0	0	0	0	0	0	0	0	0	0	0	0	0	0	0	0	0	0	0	0	0
1.1.2.2.1.8.1.	genus	Peptococcus	3.01835e-05	0	0	0	0.000116337	0.000602391	0.000859753	0	0	0	0	0	0	0	0	0	0	0	0	0	0	0	0	0	0	0	0	0	0	0	0	0	0	0	0	0	0	0	0	0	0	0	0	0	0	0	0
1.1.2.2.2.	order	Natranaerobiales	4.43656e-06	0	0	0	0	0	0	0	0	0	0	0	0	0	0	0	0	0	0	0	0	0	0	0	0	0	0	0	0	0	0	0	0	0	0	0	0	0	0	0	0	0	0	0	0	0	0
1.1.2.2.2.1.	family	ML1228J-1	4.43656e-06	0	0	0	0	0	0	0	0	0	0	0	0	0	0	0	0	0	0	0	0	0	0	0	0	0	0	0	0	0	0	0	0	0	0	0	0	0	0	0	0	0	0	0	0	0	0
1.1.2.3.	class	Erysipelotrichi	0.000216089	0	7.66577e-05	0	0.000290841	0.000158524	0.000107469	0	0	0	0	0.00268652	0	0	0	0	0	0.00210392	0	0.000149198	0	0	0	0	0	0	0	0	0	0	0	0	0	0	0	0.000587984	0	0	0	0	0	0	0	0	0	0	0
1.1.2.3.1.	order	Erysipelotrichales	0.000216089	0	7.66577e-05	0	0.000290841	0.000158524	0.000107469	0	0	0	0	0.00268652	0	0	0	0	0	0.00210392	0	0.000149198	0	0	0	0	0	0	0	0	0	0	0	0	0	0	0	0.000587984	0	0	0	0	0	0	0	0	0	0	0
1.1.2.3.1.1.	family	Erysipelotrichaceae	0.000216089	0	7.66577e-05	0	0.000290841	0.000158524	0.000107469	0	0	0	0	0.00268652	0	0	0	0	0	0.00210392	0	0.000149198	0	0	0	0	0	0	0	0	0	0	0	0	0	0	0	0.000587984	0	0	0	0	0	0	0	0	0	0	0
1.1.2.3.1.1.1.	genus	Bulleidia	0.000212171	0	7.66577e-05	0	0.000290841	0.000158524	0.000107469	0	0	0	0	0.00268652	0	0	0	0	0	0.00210392	0	0.000149198	0	0	0	0	0	0	0	0	0	0	0	0	0	0	0	0.000587984	0	0	0	0	0	0	0	0	0	0	0
1.1.2.3.1.1.2.	genus	Coprobacillus	3.91788e-06	0	0	0	0	0	0	0	0	0	0	0	0	0	0	0	0	0	0	0	0	0	0	0	0	0	0	0	0	0	0	0	0	0	0	0	0	0	0	0	0	0	0	0	0	0	0
1.1.3.	phylum	Fusobacteria	0.0116526	0.00197333	0.0609812	0	0.0576739	0.0129355	0.0405696	0.0213587	0.112105	0	0.000182149	0.20068	0.000145504	0	0	0.0536005	0.0836971	0.0732614	0	0.113316	0	0.00435862	0.00187035	0.000450197	0.0214277	0	0.0282517	0.00181264	3.5068e-05	0.000916077	0	7.91358e-05	0.00287639	4.48994e-05	0.000179767	0.0357066	0	0	0.00130921	0.00215803	0	0.000886413	8.16793e-05	0.00052049	0.00046436	5.91856e-05	0
1.1.3.1.	class	Fusobacteriia	0.0116526	0.00197333	0.0609812	0	0.0576739	0.0129355	0.0405696	0.0213587	0.112105	0	0.000182149	0.20068	0.000145504	0	0	0.0536005	0.0836971	0.0732614	0	0.113316	0	0.00435862	0.00187035	0.000450197	0.0214277	0	0.0282517	0.00181264	3.5068e-05	0.000916077	0	7.91358e-05	0.00287639	4.48994e-05	0.000179767	0.0357066	0	0	0.00130921	0.00215803	0	0.000886413	8.16793e-05	0.00052049	0.00046436	5.91856e-05	0
1.1.3.1.1.	order	Fusobacteriales	0.0116526	0.00197333	0.0609812	0	0.0576739	0.0129355	0.0405696	0.0213587	0.112105	0	0.000182149	0.20068	0.000145504	0	0	0.0536005	0.0836971	0.0732614	0	0.113316	0	0.00435862	0.00187035	0.000450197	0.0214277	0	0.0282517	0.00181264	3.5068e-05	0.000916077	0	7.91358e-05	0.00287639	4.48994e-05	0.000179767	0.0357066	0	0	0.00130921	0.00215803	0	0.000886413	8.16793e-05	0.00052049	0.00046436	5.91856e-05	0
1.1.3.1.1.1.	family	Leptotrichiaceae	0.00778879	0.00173517	0.0451897	0	0.0471745	0.0101772	0.020043	0.0213587	0.0807522	0	0	0.199514	0	0	0	0.0521622	0.0819172	0.0235188	0	0.0905632	0	0	0.00183506	0.000225098	0.000571405	0	0	0.00161981	3.5068e-05	0	0	0	0.00150835	4.48994e-05	0	0.0204191	0	0	0.00126245	0.000553342	0	0.000886413	0	6.93987e-05	0.000309574	0	0
1.1.3.1.1.1.1.	genus	Leptotrichia	0.00493826	0.000442297	0.00275968	0	0.0326324	0.000602391	0.00166577	0.0213587	0.000821745	0	0	0.199514	0	0	0	0.00628056	0.0818324	0.0235188	0	0.0905632	0	0	0.000176448	0.000225098	0	0	0	0	3.5068e-05	0	0	0	0.000140311	0	0	0.00112251	0	0	0.00126245	0.000553342	0	0	0	0	0.000154787	0	0
1.1.3.1.1.2.	family	Fusobacteriaceae	0.00386385	0.00023816	0.0157915	0	0.0104994	0.00275831	0.0205266	0	0.0313527	0	0.000182149	0.00116524	0.000145504	0	0	0.0014383	0.00177989	0.0497426	0	0.0227527	0	0.00435862	3.52896e-05	0.000225098	0.0208563	0	0.0282517	0.000192834	0	0.000916077	0	7.91358e-05	0.00136804	0	0.000179767	0.0152876	0	0	4.67574e-05	0.00160469	0	0	8.16793e-05	0.000451091	0.000154787	5.91856e-05	0
1.1.3.1.1.2.1.	genus	Fusobacterium	0.00386385	0.00023816	0.0157915	0	0.0104994	0.00275831	0.0205266	0	0.0313527	0	0.000182149	0.00116524	0.000145504	0	0	0.0014383	0.00177989	0.0497426	0	0.0227527	0	0.00435862	3.52896e-05	0.000225098	0.0208563	0	0.0282517	0.000192834	0	0.000916077	0	7.91358e-05	0.00136804	0	0.000179767	0.0152876	0	0	4.67574e-05	0.00160469	0	0	8.16793e-05	0.000451091	0.000154787	5.91856e-05	0
1.1.4.	phylum	Proteobacteria	0.512976	0.00643032	0.248103	0.00699535	0.558765	0.68755	0.252606	0.531271	0.616846	0.616331	0.494399	0.0162162	0.354157	0.00263054	0.0762586	0.536772	0.401492	0.497163	0.0290528	0.296494	0.654747	0.0391973	0.0514522	0.993547	0.552467	0.740548	0.206328	0.405222	0.719912	0.741208	0.296899	0.990939	0.98404	0.0110902	0.0429194	0.0919393	0.3991	0.989401	0.862674	0.937915	0.0500068	0.501203	0.978886	0.0134286	0.621585	0.565814	0.97808
1.1.4.1.	class	Alphaproteobacteria	0.000416013	0	0.000229973	0	0	0	0.000322407	0	0	0.000124568	0.00523679	6.47354e-05	0	0	0.000111707	4.79432e-05	0	0	0	3.72995e-05	0	0.000242145	7.05791e-05	3.75164e-05	8.16293e-05	3.39374e-05	0	0.000115701	7.01361e-05	0.000203573	0.000583729	3.95679e-05	7.01557e-05	4.48994e-05	4.49418e-05	0.000160359	7.62515e-05	0	0	0	0	0.00658478	0	6.93987e-05	0	0	0
1.1.4.1.1.	order	Rhizobiales	9.53704e-05	0	0	0	0	0	0	0	0	0	0.000455373	0	0	0	0	0	0	0	0	0	0	0	7.05791e-05	0	0	0	0	0	7.01361e-05	0	0	0	0	0	0	0.000106906	3.81257e-05	0	0	0	0	0.00189946	0	0	0	0	0
1.1.4.1.1.1.	family	Rhizobiaceae	6.25003e-06	0	0	0	0	0	0	0	0	0	0	0	0	0	0	0	0	0	0	0	0	0	7.05791e-05	0	0	0	0	0	0	0	0	0	0	0	0	0.000106906	0	0	0	0	0	0	0	0	0	0	0
1.1.4.1.1.1.1.	genus	Agrobacterium	4.46048e-06	0	0	0	0	0	0	0	0	0	0	0	0	0	0	0	0	0	0	0	0	0	7.05791e-05	0	0	0	0	0	0	0	0	0	0	0	0	0.000106906	0	0	0	0	0	0	0	0	0	0	0
1.1.4.1.1.2.	family	Methylobacteriaceae	4.59914e-05	0	0	0	0	0	0	0	0	0	0.000318761	0	0	0	0	0	0	0	0	0	0	0	0	0	0	0	0	0	7.01361e-05	0	0	0	0	0	0	0	3.81257e-05	0	0	0	0	0	0	0	0	0	0
1.1.4.1.1.2.1.	genus	Methylobacterium	1.33691e-05	0	0	0	0	0	0	0	0	0	0.000318761	0	0	0	0	0	0	0	0	0	0	0	0	0	0	0	0	0	0	0	0	0	0	0	0	0	3.81257e-05	0	0	0	0	0	0	0	0	0	0
1.1.4.1.1.2.1.1.	species	Methylobacterium adhaesivum	9.9804e-06	0	0	0	0	0	0	0	0	0	0.000136612	0	0	0	0	0	0	0	0	0	0	0	0	0	0	0	0	0	0	0	0	0	0	0	0	0	3.81257e-05	0	0	0	0	0	0	0	0	0	0
1.1.4.1.1.3.	family	Methylocystaceae	1.56715e-06	0	0	0	0	0	0	0	0	0	0	0	0	0	0	0	0	0	0	0	0	0	0	0	0	0	0	0	0	0	0	0	0	0	0	0	0	0	0	0	0	0	0	0	0	0	0
1.1.4.1.1.4.	family	Phyllobacteriaceae	1.46796e-05	0	0	0	0	0	0	0	0	0	0	0	0	0	0	0	0	0	0	0	0	0	0	0	0	0	0	0	0	0	0	0	0	0	0	0	0	0	0	0	0	0	0	0	0	0	0
1.1.4.1.1.4.1.	genus	Phyllobacterium	9.53562e-07	0	0	0	0	0	0	0	0	0	0	0	0	0	0	0	0	0	0	0	0	0	0	0	0	0	0	0	0	0	0	0	0	0	0	0	0	0	0	0	0	0	0	0	0	0	0
1.1.4.1.1.4.2.	genus	Mesorhizobium	9.36637e-07	0	0	0	0	0	0	0	0	0	0	0	0	0	0	0	0	0	0	0	0	0	0	0	0	0	0	0	0	0	0	0	0	0	0	0	0	0	0	0	0	0	0	0	0	0	0
1.1.4.1.1.5.	family	Brucellaceae	1.76897e-06	0	0	0	0	0	0	0	0	0	0.000136612	0	0	0	0	0	0	0	0	0	0	0	0	0	0	0	0	0	0	0	0	0	0	0	0	0	0	0	0	0	0	0	0	0	0	0	0
1.1.4.1.1.5.1.	genus	Ochrobactrum	8.58226e-07	0	0	0	0	0	0	0	0	0	4.55373e-05	0	0	0	0	0	0	0	0	0	0	0	0	0	0	0	0	0	0	0	0	0	0	0	0	0	0	0	0	0	0	0	0	0	0	0	0
1.1.4.1.1.5.1.1.	species	Ochrobactrum intermedium	8.58226e-07	0	0	0	0	0	0	0	0	0	4.55373e-05	0	0	0	0	0	0	0	0	0	0	0	0	0	0	0	0	0	0	0	0	0	0	0	0	0	0	0	0	0	0	0	0	0	0	0	0
1.1.4.1.1.6.	family	Hyphomicrobiaceae	3.79055e-06	0	0	0	0	0	0	0	0	0	0	0	0	0	0	0	0	0	0	0	0	0	0	0	0	0	0	0	0	0	0	0	0	0	0	0	0	0	0	0	0	0	0	0	0	0	0
1.1.4.1.1.6.1.	genus	Rhodoplanes	3.79055e-06	0	0	0	0	0	0	0	0	0	0	0	0	0	0	0	0	0	0	0	0	0	0	0	0	0	0	0	0	0	0	0	0	0	0	0	0	0	0	0	0	0	0	0	0	0	0
1.1.4.1.2.	order	Sphingomonadales	9.87945e-05	0	7.66577e-05	0	0	0	0	0	0	0	0.000409836	0	0	0	0	0	0	0	0	0	0	9.08045e-05	0	0	8.16293e-05	0	0	0.000115701	0	0	0	0	0	4.48994e-05	0	5.34531e-05	3.81257e-05	0	0	0	0	0.00405217	0	0	0	0	0
1.1.4.1.2.1.	family	Sphingomonadaceae	9.87945e-05	0	7.66577e-05	0	0	0	0	0	0	0	0.000409836	0	0	0	0	0	0	0	0	0	0	9.08045e-05	0	0	8.16293e-05	0	0	0.000115701	0	0	0	0	0	4.48994e-05	0	5.34531e-05	3.81257e-05	0	0	0	0	0.00405217	0	0	0	0	0
1.1.4.1.2.1.1.	genus	Sphingomonas	4.19676e-05	0	7.66577e-05	0	0	0	0	0	0	0	0.000227687	0	0	0	0	0	0	0	0	0	0	0	0	0	0	0	0	0	0	0	0	0	0	0	0	0	0	0	0	0	0	0.0029125	0	0	0	0	0
1.1.4.1.2.1.1.1.	species	Sphingomonas yabuuchiae	2.27687e-06	0	0	0	0	0	0	0	0	0	0.000227687	0	0	0	0	0	0	0	0	0	0	0	0	0	0	0	0	0	0	0	0	0	0	0	0	0	0	0	0	0	0	0	0	0	0	0	0
1.1.4.1.2.1.2.	genus	Blastomonas	9.08045e-07	0	0	0	0	0	0	0	0	0	0	0	0	0	0	0	0	0	0	0	0	9.08045e-05	0	0	0	0	0	0	0	0	0	0	0	0	0	0	0	0	0	0	0	0	0	0	0	0	0
1.1.4.1.2.1.3.	genus	Novosphingobium	4.04334e-06	0	0	0	0	0	0	0	0	0	0	0	0	0	0	0	0	0	0	0	0	0	0	0	0	0	0	0	0	0	0	0	0	0	0	0	0	0	0	0	0	0	0	0	0	0	0
1.1.4.1.2.1.4.	genus	Sphingobium	1.58286e-05	0	0	0	0	0	0	0	0	0	0	0	0	0	0	0	0	0	0	0	0	0	0	0	0	0	0	0	0	0	0	0	0	0	0	0	0	0	0	0	0	0.00113967	0	0	0	0	0
1.1.4.1.3.	order	Rickettsiales	8.49382e-06	0	0	0	0	0	0	0	0	0	0	0	0	0	0	0	0	0	0	0	0	0	0	0	0	0	0	0	0	0	0	0	0	0	0	0	0	0	0	0	0	0	0	0	0	0	0
1.1.4.1.3.1.	family	mitochondria	8.49382e-06	0	0	0	0	0	0	0	0	0	0	0	0	0	0	0	0	0	0	0	0	0	0	0	0	0	0	0	0	0	0	0	0	0	0	0	0	0	0	0	0	0	0	0	0	0	0
1.1.4.1.4.	order	Rhodobacterales	0.000196665	0	0.000153315	0	0	0	0.000322407	0	0	0.000124568	0.00437158	6.47354e-05	0	0	0.000111707	4.79432e-05	0	0	0	3.72995e-05	0	0.000151341	0	0	0	3.39374e-05	0	0	0	0.00015268	0	3.95679e-05	7.01557e-05	0	4.49418e-05	0	0	0	0	0	0	0.000633152	0	0	0	0	0
1.1.4.1.4.1.	family	Rhodobacteraceae	0.000196665	0	0.000153315	0	0	0	0.000322407	0	0	0.000124568	0.00437158	6.47354e-05	0	0	0.000111707	4.79432e-05	0	0	0	3.72995e-05	0	0.000151341	0	0	0	3.39374e-05	0	0	0	0.00015268	0	3.95679e-05	7.01557e-05	0	4.49418e-05	0	0	0	0	0	0	0.000633152	0	0	0	0	0
1.1.4.1.4.1.1.	genus	Rhodobacter	9.08412e-06	0	0	0	0	0	0	0	0	0	0	0	0	0	0	0	0	0	0	0	0	0	0	0	0	0	0	0	0	0	0	0	0	0	0	0	0	0	0	0	0	0	0	0	0	0	0
1.1.4.1.4.1.2.	genus	Paracoccus	0.00017281	0	0.000153315	0	0	0	0.000322407	0	0	0.000124568	0.00437158	6.47354e-05	0	0	0.000111707	4.79432e-05	0	0	0	3.72995e-05	0	0.000151341	0	0	0	3.39374e-05	0	0	0	0.00015268	0	3.95679e-05	7.01557e-05	0	4.49418e-05	0	0	0	0	0	0	0.00012663	0	0	0	0	0
1.1.4.1.4.1.2.1.	species	Paracoccus marcusii	0.000124032	0	0.000153315	0	0	0	0.000214938	0	0	0.000124568	0.00418944	6.47354e-05	0	0	0.000111707	4.79432e-05	0	0	0	0	0	0.000151341	0	0	0	3.39374e-05	0	0	0	0	0	0	0	0	0	0	0	0	0	0	0	0	0	0	0	0	0
1.1.4.1.4.1.3.	genus	Rubellimicrobium	9.36637e-07	0	0	0	0	0	0	0	0	0	0	0	0	0	0	0	0	0	0	0	0	0	0	0	0	0	0	0	0	0	0	0	0	0	0	0	0	0	0	0	0	0	0	0	0	0	0
1.1.4.1.5.	order	Caulobacterales	7.74428e-06	0	0	0	0	0	0	0	0	0	0	0	0	0	0	0	0	0	0	0	0	0	0	3.75164e-05	0	0	0	0	0	0	0	0	0	0	0	0	0	0	0	0	0	0	0	6.93987e-05	0	0	0
1.1.4.1.5.1.	family	Caulobacteraceae	7.74428e-06	0	0	0	0	0	0	0	0	0	0	0	0	0	0	0	0	0	0	0	0	0	0	3.75164e-05	0	0	0	0	0	0	0	0	0	0	0	0	0	0	0	0	0	0	0	6.93987e-05	0	0	0
1.1.4.1.5.1.1.	genus	Brevundimonas	6.93987e-07	0	0	0	0	0	0	0	0	0	0	0	0	0	0	0	0	0	0	0	0	0	0	0	0	0	0	0	0	0	0	0	0	0	0	0	0	0	0	0	0	0	0	6.93987e-05	0	0	0
1.1.4.1.5.1.1.1.	species	Brevundimonas diminuta	6.93987e-07	0	0	0	0	0	0	0	0	0	0	0	0	0	0	0	0	0	0	0	0	0	0	0	0	0	0	0	0	0	0	0	0	0	0	0	0	0	0	0	0	0	0	6.93987e-05	0	0	0
1.1.4.1.6.	order	Rhodospirillales	3.108e-06	0	0	0	0	0	0	0	0	0	0	0	0	0	0	0	0	0	0	0	0	0	0	0	0	0	0	0	0	5.08932e-05	0	0	0	0	0	0	0	0	0	0	0	0	0	0	0	0	0
1.1.4.1.6.1.	family	Acetobacteraceae	3.108e-06	0	0	0	0	0	0	0	0	0	0	0	0	0	0	0	0	0	0	0	0	0	0	0	0	0	0	0	0	5.08932e-05	0	0	0	0	0	0	0	0	0	0	0	0	0	0	0	0	0
1.1.4.1.6.1.1.	genus	Roseomonas	3.108e-06	0	0	0	0	0	0	0	0	0	0	0	0	0	0	0	0	0	0	0	0	0	0	0	0	0	0	0	0	5.08932e-05	0	0	0	0	0	0	0	0	0	0	0	0	0	0	0	0	0
1.1.4.1.6.1.1.1.	species	Roseomonas mucosa	8.22754e-07	0	0	0	0	0	0	0	0	0	0	0	0	0	0	0	0	0	0	0	0	0	0	0	0	0	0	0	0	0	0	0	0	0	0	0	0	0	0	0	0	0	0	0	0	0	0
1.1.4.2.	class	Gammaproteobacteria	0.455349	0.000986663	0.236911	0.00117147	0.384434	0.683713	0.125363	0.0112392	0.500917	0.612905	0.436521	0.0108108	0.353526	0.000514014	0.0664284	0.431201	0.101284	0.385693	0.0235646	0.292876	0.64369	0.0328712	0.0424533	0.980079	0.461491	0.725752	0.182123	0.383355	0.695574	0.722378	0.110471	0.986507	0.969587	0.00327766	0.0262011	0.028437	0.392886	0.983901	0.84182	0.924303	0.0376533	0.0828163	0.973332	0.00447621	0.617058	0.512725	0.973013
1.1.4.2.1.	order	Pasteurellales	0.286607	6.80457e-05	0.236681	0.000200823	0.261728	0.00358264	0.115959	0.00676012	0.332933	0.00791006	0.422905	0.0100664	0.35144	0	0.000111707	0.0261291	0.0413612	0.230041	0.0227587	0.0569191	0.590141	0.0313881	0.00917528	0.620446	0.337905	0.70824	0.00266113	0.376991	0.000245476	0.348262	0.0800438	0.985597	0.963624	0.000179598	0.000449418	0.0151807	0.234245	0.963284	0.0120634	0.871901	0.000227925	0.00227935	0.64155	0.00256775	0.609976	0.46005	0.609657
1.1.4.2.1.1.	family	Pasteurellaceae	0.286607	6.80457e-05	0.236681	0.000200823	0.261728	0.00358264	0.115959	0.00676012	0.332933	0.00791006	0.422905	0.0100664	0.35144	0	0.000111707	0.0261291	0.0413612	0.230041	0.0227587	0.0569191	0.590141	0.0313881	0.00917528	0.620446	0.337905	0.70824	0.00266113	0.376991	0.000245476	0.348262	0.0800438	0.985597	0.963624	0.000179598	0.000449418	0.0151807	0.234245	0.963284	0.0120634	0.871901	0.000227925	0.00227935	0.64155	0.00256775	0.609976	0.46005	0.609657
1.1.4.2.1.1.1.	genus	Haemophilus	0.283527	6.80457e-05	0.177501	0.000200823	0.261699	0.00358264	0.11467	0.00676012	0.328192	0.00791006	0.422905	0.0100664	0.35144	0	0.000111707	0.0261291	0.0413612	0.0397866	0.000268652	0.0569191	0.590141	0.0313276	0.00917528	0.620409	0.337741	0.70824	0.00266113	0.376952	0.000245476	0.348262	0.0800438	0.985597	0.963624	0.000179598	0.000449418	0.00737652	0.234206	0.963284	0.0120634	0.871901	0.000227925	0.00227935	0.64155	0.00256775	0.609937	0.46005	0.609657
1.1.4.2.1.1.1.1.	species	Haemophilus influenzae	0.0428479	0	0.0170563	3.34706e-05	0.0659919	6.34095e-05	0.000967222	0.00174187	0.0816372	3.1142e-05	0.290392	0.00362518	0.0575711	0	0	0.0164925	0.00826376	0.00015028	0	0.00201417	0.045788	0	0	0.139974	0.0204481	0.135275	0.000473899	0.0364842	0	0.0660084	0.000145932	0.100582	0.209976	8.97989e-05	0	0.00144323	0.0542911	0.169894	0.00215084	0.194998	4.55851e-05	0	0.102017	0.000867483	0.0960839	0.00159801	0.023389
1.1.4.2.1.1.1.2.	species	Haemophilus parainfluenzae	0.00262271	3.40229e-05	0.00643925	6.69411e-05	0.00305383	0.00298025	0.00123589	0	0.000442478	0	0.000273224	3.23677e-05	0	0	0.000111707	0.00172596	0.00491588	0.0356539	0	0.0074599	0	0.0301168	7.05791e-05	0.000787845	0.0142035	0	0.00153106	0.000269968	0.00017534	0	0.0079533	0	3.50779e-05	0	4.49418e-05	0.000374171	3.81257e-05	4.47207e-05	0.000327302	5.53342e-05	4.55851e-05	0.00215272	0	0.000104098	3.86967e-05	0	0
1.1.4.2.1.1.2.	genus	Actinobacillus	0.00297419	0	0.0591798	0	0	0	0.000268673	0	0.00448799	0	0	0	0	0	0	0	0	0.190254	0.02249	0	0	6.05364e-05	0	3.75164e-05	0.000163259	0	0	3.85669e-05	0	0	0	0	0	0	0	0	3.81257e-05	0	0	0	0	0	0	0	3.86967e-05	0	0
1.1.4.2.1.1.2.1.	species	Actinobacillus parahaemolyticus	0.00297419	0	0.0591798	0	0	0	0.000268673	0	0.00448799	0	0	0	0	0	0	0	0	0.190254	0.02249	0	0	6.05364e-05	0	3.75164e-05	0.000163259	0	0	3.85669e-05	0	0	0	0	0	0	0	0	3.81257e-05	0	0	0	0	0	0	0	3.86967e-05	0	0
1.1.4.2.1.1.3.	genus	Aggregatibacter	0.000103791	0	0	0	0	0	0.00102096	0	0.000252845	0	0	0	0	0	0	0	0	0	0	0	0	0	0	0	0	0	0	0	0	0	0	0	0	0	0	0.00780415	0	0	0	0	0	0	0	0	0	0	0
1.1.4.2.1.1.3.1.	species	Aggregatibacter segnis	0.000101939	0	0	0	0	0	0.00102096	0	0.000252845	0	0	0	0	0	0	0	0	0	0	0	0	0	0	0	0	0	0	0	0	0	0	0	0	0	0	0.00780415	0	0	0	0	0	0	0	0	0	0	0
1.1.4.2.2.	order	Pseudomonadales	0.16482	0.000578389	0.000114987	0.00060247	0.122531	0.680004	0.00811392	0.0044791	0.167541	0.604684	0.0102914	0.000582619	0.000194005	0.000332598	0.0015639	0.404689	0.0599229	0.155652	0.000614062	0.235919	0.0531594	0.000817241	0.0329252	0.35907	0.123464	0.0169008	0.175233	0.00566933	0.694066	0.373505	0.0205764	0.000514383	0.00571769	0.00228987	0.0250775	0.0126684	0.158298	0.0200349	0.828962	0.0521802	0.0365592	0.0672407	0.331251	0.00176967	0.00688801	0.0492424	0.363136
1.1.4.2.2.1.	family	Moraxellaceae	0.159212	0.000102069	3.83289e-05	0.000100412	0.12227	0.679909	0.000537346	0.00439615	0.166435	0.60431	0.00132058	9.71031e-05	9.70026e-05	0	0.000335121	0.403874	0.0598805	0.155652	0.000115137	0.235248	0.051352	0.000181609	0.0312665	0.357681	0.122036	0.0149664	0.172426	0.00343245	0.691927	0.370553	0.000145932	3.95679e-05	0.00508629	0.00161638	0.0226057	0.0122408	0.157574	0.0189169	0.827138	0.0513502	0.0338697	0.00949728	0.330475	0.000346993	0.00642365	0.0416667	0.362585
1.1.4.2.2.1.1.	genus	Enhydrobacter	0.000517307	0	3.83289e-05	0	0.000465346	3.17048e-05	0	0	0.000126422	0	0.000591985	9.71031e-05	9.70026e-05	0	0	9.58865e-05	0	0	0	0	0	0	0	0.000112549	0	0	3.64538e-05	0	3.5068e-05	5.08932e-05	0	0	0	0	4.49418e-05	0.000106906	0	0	0	0	0	0.00747119	0	3.46993e-05	0	0	0
1.1.4.2.2.1.2.	genus	Moraxella	0.157892	0.000102069	0	3.34706e-05	0.121601	0.679814	5.37346e-05	0.00439615	0.166245	0.604185	0	0	0	0	0.000148943	0.403634	0.0598381	0.155014	0	0.235248	0.051352	3.02682e-05	0.0312665	0.357494	0.121669	0.0148985	0.172135	0.00323962	0.687754	0.370502	0.000145932	3.95679e-05	0.00508629	0.00161638	0.0224709	0.01192	0.157574	0.0189169	0.821761	0.0513502	0.0336874	0.000253261	0.330393	0.000242895	0.00642365	0.0415483	0.362548
1.1.4.2.2.1.2.1.	species	Moraxella lincolnii	7.01361e-07	0	0	0	0	0	0	0	0	0	0	0	0	0	0	0	0	0	0	0	0	0	0	0	0	0	0	0	7.01361e-05	0	0	0	0	0	0	0	0	0	0	0	0	0	0	0	0	0	0
1.1.4.2.2.1.3.	genus	Acinetobacter	0.000552367	0	0	6.69411e-05	8.72524e-05	0	0.000483611	0	6.32111e-05	6.2284e-05	0.000728597	0	0	0	0.000186178	0.00014383	0	0	0.000115137	0	0	0.000151341	0	3.75164e-05	0	0	0.000218723	0.000192834	0	0	0	0	0	0	8.98836e-05	5.34531e-05	0	0	0	0	0.00018234	0.000886413	0	6.93987e-05	0	0.000118371	0
1.1.4.2.2.1.3.1.	species	Acinetobacter rhizosphaerae	4.8313e-05	0	0	0	0	0	0	0	0	0	0	0	0	0	0	0	0	0	0	0	0	0	0	0	0	0	0	0	0	0	0	0	0	0	0	0	0	0	0	0	9.11702e-05	0	0	0	0	0	0
1.1.4.2.2.1.3.2.	species	Acinetobacter johnsonii	1.56504e-05	0	0	0	0	0	0	0	0	0	0	0	0	0	0	0	0	0	0	0	0	0	0	0	0	0	0	0	0	0	0	0	0	0	0	0	0	0	0	0	0	0.000506521	0	0	0	0	0
1.1.4.2.2.2.	family	Pseudomonadaceae	0.00560795	0.00047632	7.66577e-05	0.000502058	0.000261757	9.51143e-05	0.00757657	8.29463e-05	0.00110619	0.000373704	0.00897086	0.000485515	9.70026e-05	0.000332598	0.00122878	0.000815035	4.23783e-05	0	0.000498925	0.000671391	0.00180742	0.000635632	0.00165861	0.00138811	0.00142851	0.00193443	0.00280694	0.00223688	0.00213915	0.0029518	0.0204305	0.000474815	0.000631402	0.000673491	0.0024718	0.000427625	0.000724389	0.00111802	0.00182354	0.000830013	0.00268952	0.0577434	0.000775954	0.00142267	0.00046436	0.00757576	0.000550762
1.1.4.2.2.2.1.	genus	Pseudomonas	0.00558767	0.00047632	7.66577e-05	0.000502058	0.000261757	9.51143e-05	0.00757657	8.29463e-05	0.00110619	0.000373704	0.00892532	0.000485515	4.85013e-05	0.000332598	0.00119154	0.000815035	4.23783e-05	0	0.000498925	0.000671391	0.00180742	0.000635632	0.00165861	0.00138811	0.00142851	0.00193443	0.00280694	0.00223688	0.00213915	0.0029518	0.0204305	0.000474815	0.000631402	0.000673491	0.00242686	0.000427625	0.000724389	0.00111802	0.00182354	0.000830013	0.00268952	0.0577434	0.000775954	0.00142267	0.00046436	0.00757576	0.000550762
1.1.4.2.2.2.1.1.	species	Pseudomonas viridiflava	9.09596e-06	0	0	0	0	0	0	0	0	0	0	0	0	0	0	0	0	0	0	0	0	0	0	0	0	0	0	0	0	0	0	0	0	0	0	0	0	0	0	0	0	0	0	0	0	0	0
1.1.4.2.2.2.1.2.	species	Pseudomonas fragi	9.57966e-06	0	0	0	0	0	0	0	0	0	0	0	0	0	0	0	0	0	0	0	0	0	0	0	0	0	0	0	0	0	0	0	0	0	0	0	0	0	0	0	0	0	0	0	0	0	0
1.1.4.2.2.2.1.3.	species	Pseudomonas nitroreducens	1.36612e-06	0	0	0	0	0	0	0	0	0	0.000136612	0	0	0	0	0	0	0	0	0	0	0	0	0	0	0	0	0	0	0	0	0	0	0	0	0	0	0	0	0	0	0	0	0	0	0	0
1.1.4.2.3.	order	Xanthomonadales	0.00193656	0.000306206	7.66577e-05	0.000368176	0.000145421	3.17048e-05	0.00123589	0	0.000316056	0.000280278	0.00236794	0.000161838	0.000145504	0.000181417	0.000335121	0.000383546	0	0	0.000191894	3.72995e-05	0.000389836	0.000423754	0.000352896	0.000562746	0.000122444	0.000610874	0.00156751	0.000694203	0.00126245	0.000610718	0.00882889	0.000395679	0.000245545	0.000673491	0.000539302	0.000534531	0.000343132	0.000581369	0.000748118	0.000221337	0.000866117	0.0132962	0.000449236	0.000138797	0.000193483	0.00331439	0.000220305
1.1.4.2.3.1.	family	Xanthomonadaceae	0.00193389	0.000306206	7.66577e-05	0.000368176	0.000145421	3.17048e-05	0.00123589	0	0.000316056	0.000280278	0.00236794	0.000161838	0.000145504	0.000181417	0.000335121	0.000383546	0	0	0.000191894	3.72995e-05	0.000389836	0.000423754	0.000352896	0.000562746	0.000122444	0.000610874	0.00156751	0.000694203	0.00126245	0.000610718	0.00882889	0.000395679	0.000245545	0.000673491	0.000539302	0.000534531	0.000343132	0.000536649	0.000748118	0.000221337	0.000866117	0.0132962	0.000449236	0.000138797	0.000193483	0.00331439	0.000220305
1.1.4.2.3.1.1.	genus	Stenotrophomonas	0.00189717	0.000306206	7.66577e-05	0.000368176	0.000145421	3.17048e-05	0.00123589	0	0.000316056	0.000280278	0.00223133	0.000161838	9.70026e-05	0.000181417	0.000335121	0.000383546	0	0	0.000191894	3.72995e-05	0.000389836	0.000423754	0.000352896	0.000562746	0.000122444	0.000610874	0.00145815	0.000694203	0.00126245	0.000610718	0.00882889	0.000395679	0.000245545	0.000673491	0.000539302	0.000534531	0.000343132	0.000536649	0.000748118	0.000221337	0.000866117	0.0132962	0.000449236	0.000138797	0.000193483	0.00331439	0.000220305
1.1.4.2.3.1.2.	genus	Luteimonas	2.50379e-06	0	0	0	0	0	0	0	0	0	0	0	0	0	0	0	0	0	0	0	0	0	0	0	0	0	0	0	0	0	0	0	0	0	0	0	0	0	0	0	0	0	0	0	0	0	0
1.1.4.2.3.1.3.	genus	Pseudoxanthomonas	2.30241e-06	0	0	0	0	0	0	0	0	0	0	0	0	0	0	0	0	0	0	0	0	0	0	0	0	0	0	0	0	0	0	0	0	0	0	0	0	0	0	0	0	0	0	0	0	0	0
1.1.4.2.3.2.	family	Sinobacteraceae	2.67215e-06	0	0	0	0	0	0	0	0	0	0	0	0	0	0	0	0	0	0	0	0	0	0	0	0	0	0	0	0	0	0	0	0	0	0	0	0	4.47207e-05	0	0	0	0	0	0	0	0	0
1.1.4.2.3.2.1.	genus	Nevskia	2.67215e-06	0	0	0	0	0	0	0	0	0	0	0	0	0	0	0	0	0	0	0	0	0	0	0	0	0	0	0	0	0	0	0	0	0	0	0	0	4.47207e-05	0	0	0	0	0	0	0	0	0
1.1.4.2.3.2.1.1.	species	Nevskia ramosa	2.67215e-06	0	0	0	0	0	0	0	0	0	0	0	0	0	0	0	0	0	0	0	0	0	0	0	0	0	0	0	0	0	0	0	0	0	0	0	0	4.47207e-05	0	0	0	0	0	0	0	0	0
1.1.4.2.4.	order	Enterobacteriales	0.00190745	3.40229e-05	3.83289e-05	0	2.90841e-05	9.51143e-05	0	0	0.000126422	3.1142e-05	0.000910747	0	0.00174605	0	0.0644176	0	0	0	0	0	0	0.000242145	0	0	0	0	0.00266113	0	0	0	0.00102152	0	0	0.000134698	0.000134825	5.34531e-05	0	0	4.67574e-05	0	0	0	8.16793e-05	0	0	0	0
1.1.4.2.4.1.	family	Enterobacteriaceae	0.00190745	3.40229e-05	3.83289e-05	0	2.90841e-05	9.51143e-05	0	0	0.000126422	3.1142e-05	0.000910747	0	0.00174605	0	0.0644176	0	0	0	0	0	0	0.000242145	0	0	0	0	0.00266113	0	0	0	0.00102152	0	0	0.000134698	0.000134825	5.34531e-05	0	0	4.67574e-05	0	0	0	8.16793e-05	0	0	0	0
1.1.4.2.4.1.1.	genus	Klebsiella	1.20812e-06	0	0	0	0	0	0	0	0	0	0	0	0	0	0	0	0	0	0	0	0	0	0	0	0	0	0	0	0	0	0	0	0	0	0	0	0	0	0	0	0	0	0	0	0	0	0
1.1.4.2.4.1.2.	genus	Erwinia	5.04528e-06	0	0	0	0	0	0	0	0	0	0	0	0	0	0	0	0	0	0	0	0	0	0	0	0	0	0	0	0	0	0	0	0	4.48994e-05	0	0	0	0	0	0	0	0	0	0	0	0	0
1.1.4.2.4.1.3.	genus	Citrobacter	8.50846e-06	0	0	0	0	0	0	0	0	0	0	0	0	0	0	0	0	0	0	0	0	3.02682e-05	0	0	0	0	0	0	0	0	0	0	0	0	0	0	0	0	0	0	0	0	0	0	0	0	0
1.1.4.2.4.1.4.	genus	Trabulsiella	1.72586e-06	0	0	0	0	0	0	0	0	0	0	0	0	0	0	0	0	0	0	0	0	0	0	0	0	0	0	0	0	0	0	0	0	0	0	0	0	0	0	0	0	0	0	0	0	0	0
1.1.4.2.5.	order	Oceanospirillales	8.82127e-06	0	0	0	0	0	5.37346e-05	0	0	0	0	0	0	0	0	0	0	0	0	0	0	0	0	0	0	0	0	0	0	0	0	0	0	0	0	0	0	0	0	0	0	0	0	0	0	0	0
1.1.4.2.5.1.	family	Halomonadaceae	8.82127e-06	0	0	0	0	0	5.37346e-05	0	0	0	0	0	0	0	0	0	0	0	0	0	0	0	0	0	0	0	0	0	0	0	0	0	0	0	0	0	0	0	0	0	0	0	0	0	0	0	0
1.1.4.2.5.1.1.	genus	Halomonas	8.82127e-06	0	0	0	0	0	5.37346e-05	0	0	0	0	0	0	0	0	0	0	0	0	0	0	0	0	0	0	0	0	0	0	0	0	0	0	0	0	0	0	0	0	0	0	0	0	0	0	0	0
1.1.4.2.6.	order	Aeromonadales	3.60794e-06	0	0	0	0	0	0	0	0	0	0	0	0	0	0	0	0	0	0	0	0	0	0	0	0	0	0	0	0	0	0	0	0	0	0	0	0	0	0	0	0	0	0	0	0	0	0
1.1.4.2.6.1.	family	Aeromonadaceae	3.60794e-06	0	0	0	0	0	0	0	0	0	0	0	0	0	0	0	0	0	0	0	0	0	0	0	0	0	0	0	0	0	0	0	0	0	0	0	0	0	0	0	0	0	0	0	0	0	0
1.1.4.2.7.	order	Alteromonadales	6.39073e-05	0	0	0	0	0	0	0	0	0	4.55373e-05	0	0	0	0	0	0	0	0	0	0	0	0	0	0	0	0	0	0	0	0	0	0	0	0	0	0	0	0	0	0	0	0	0	0	0.000118371	0
1.1.4.2.7.1.	family	Shewanellaceae	5.99402e-05	0	0	0	0	0	0	0	0	0	4.55373e-05	0	0	0	0	0	0	0	0	0	0	0	0	0	0	0	0	0	0	0	0	0	0	0	0	0	0	0	0	0	0	0	0	0	0	0.000118371	0
1.1.4.2.7.1.1.	genus	Shewanella	5.99402e-05	0	0	0	0	0	0	0	0	0	4.55373e-05	0	0	0	0	0	0	0	0	0	0	0	0	0	0	0	0	0	0	0	0	0	0	0	0	0	0	0	0	0	0	0	0	0	0	0.000118371	0
1.1.4.2.7.2.	family	[Chromatiaceae]	3.96712e-06	0	0	0	0	0	0	0	0	0	0	0	0	0	0	0	0	0	0	0	0	0	0	0	0	0	0	0	0	0	0	0	0	0	0	0	0	0	0	0	0	0	0	0	0	0	0
1.1.4.2.7.2.1.	genus	Rheinheimera	3.96712e-06	0	0	0	0	0	0	0	0	0	0	0	0	0	0	0	0	0	0	0	0	0	0	0	0	0	0	0	0	0	0	0	0	0	0	0	0	0	0	0	0	0	0	0	0	0	0
1.1.4.2.8.	order	Legionellales	1.91156e-06	0	0	0	0	0	0	0	0	0	0	0	0	0	0	0	0	0	0	0	0	0	0	0	0	0	0	0	0	0	0	0	0	0	0	0	0	0	0	0	0	0	0	0	0	0	0
1.1.4.2.8.1.	family	Coxiellaceae	1.91156e-06	0	0	0	0	0	0	0	0	0	0	0	0	0	0	0	0	0	0	0	0	0	0	0	0	0	0	0	0	0	0	0	0	0	0	0	0	0	0	0	0	0	0	0	0	0	0
1.1.4.2.8.1.1.	genus	Rickettsiella	1.91156e-06	0	0	0	0	0	0	0	0	0	0	0	0	0	0	0	0	0	0	0	0	0	0	0	0	0	0	0	0	0	0	0	0	0	0	0	0	0	0	0	0	0	0	0	0	0	0
1.1.4.3.	class	Betaproteobacteria	0.0570235	0.00449102	0.0108471	0.00555611	0.173923	0.00336071	0.126222	0.519866	0.115898	0.00323877	0.0526412	0.00317203	0.000582016	0.00211653	0.0097185	0.104948	0.299869	0.10899	0.00548818	0.00283476	0.0110572	0.00602337	0.00892826	0.0134309	0.0901596	0.0147628	0.0238408	0.0214817	0.0242671	0.0184742	0.183802	0.00439204	0.0143819	0.0077676	0.0166734	0.0632884	0.00613824	0.00550065	0.020807	0.0136122	0.0123536	0.411802	0.00555419	0.00888303	0.00452751	0.0530895	0.00506701
1.1.4.3.1.	order	Neisseriales	0.0202079	0	0.0101955	0	0.172236	0.0026315	0.0821064	0.519575	0.108628	0	0.00336976	0	0	0	0	0.098811	0.299657	0.108427	0	0	0.000885991	3.02682e-05	0.000458764	0.00135059	0.0822415	0	0.00145815	0.000347102	7.01361e-05	0	0.0216709	3.95679e-05	0.0109443	0	0	0.0578897	0.000457509	0	0.00280544	0.00735945	0	0	0	0.000867483	0	0	0.00172572
1.1.4.3.1.1.	family	Neisseriaceae	0.0202079	0	0.0101955	0	0.172236	0.0026315	0.0821064	0.519575	0.108628	0	0.00336976	0	0	0	0	0.098811	0.299657	0.108427	0	0	0.000885991	3.02682e-05	0.000458764	0.00135059	0.0822415	0	0.00145815	0.000347102	7.01361e-05	0	0.0216709	3.95679e-05	0.0109443	0	0	0.0578897	0.000457509	0	0.00280544	0.00735945	0	0	0	0.000867483	0	0	0.00172572
1.1.4.3.1.1.1.	genus	Kingella	8.32631e-06	0	0	0	0	0	0	0	0	0	0	0	0	0	0	0	0	0	0	0	0	0	0	0	0	0	0	0	0	0	0	0	0	0	0	0	0	0	0	0	0	0	0	0	0	0	0
1.1.4.3.1.1.2.	genus	Neisseria	0.01801	0	0.0101571	0	0.172236	0.00253638	0.0780226	0.519078	0.104678	0	0.00113843	0	0	0	0	0.098811	0.299657	0.108427	0	0	0.000708793	3.02682e-05	0.000458764	0.000975427	0.0822415	0	0	0.000347102	0	0	0	0	0.0109443	0	0	0.0578897	0.000419383	0	0.000327302	0.00735945	0	0	0	0.000138797	0	0	0.00029374
1.1.4.3.1.1.2.1.	species	Neisseria cinerea	0.0167589	0	0.0101571	0	0.172062	0.00253638	0.0779688	0.515179	0.0304994	0	0.00113843	0	0	0	0	0.098811	0.299445	0.108126	0	0	0.000567034	3.02682e-05	0.000458764	0.00093791	0.081262	0	0	0.000347102	0	0	0	0	0.0109443	0	0	0.0578897	0.000419383	0	0.000327302	0.00735945	0	0	0	0.000138797	0	0	0.000110152
1.1.4.3.1.1.2.2.	species	Neisseria subflava	1.34496e-05	0	0	0	0.000174505	0	5.37346e-05	0	0	0	0	0	0	0	0	0	8.47565e-05	0.00018785	0	0	0	0	0	0	0.000693849	0	0	0	0	0	0	0	0	0	0	0	0	0	0	0	0	0	0	0	0	0	0
1.1.4.3.1.1.3.	genus	Conchiformibius	2.06398e-06	0	0	0	0	0	0	0	0	0	0	0	0	0	0	0	0	0	0	0	0	0	0	0	0	0	0	0	0	0	0	0	0	0	0	0	0	0	0	0	0	0	0	0	0	0	0
1.1.4.3.1.1.3.1.	species	Conchiformibius kuhniae	2.06398e-06	0	0	0	0	0	0	0	0	0	0	0	0	0	0	0	0	0	0	0	0	0	0	0	0	0	0	0	0	0	0	0	0	0	0	0	0	0	0	0	0	0	0	0	0	0	0
1.1.4.3.1.1.4.	genus	Eikenella	2.96178e-06	0	0	0	0	9.51143e-05	0	0	0	0	0	0	0	0	0	0	0	0	0	0	0	0	0	0.000112549	0	0	0	0	0	0	0	0	0	0	0	0	0	0	0	0	0	0	0	0	0	0	0
1.1.4.3.2.	order	Burkholderiales	0.0367808	0.00449102	0.000651591	0.00555611	0.00168688	0.00072921	0.0441161	0.000290312	0.00726928	0.00323877	0.0492714	0.00317203	0.000582016	0.00211653	0.0097185	0.00613673	0.000211891	0.00056355	0.00548818	0.00283476	0.0101712	0.0059931	0.00846949	0.0120803	0.00791804	0.0147628	0.0223826	0.0211346	0.0241969	0.0184742	0.162131	0.00435247	0.00343763	0.0077676	0.0166734	0.00539876	0.00568074	0.00550065	0.0180016	0.00625277	0.0123536	0.411802	0.00555419	0.00801555	0.00452751	0.0530895	0.00334129
1.1.4.3.2.1.	family	Comamonadaceae	0.0028676	0.000204137	0	0.000200823	0.000145421	6.34095e-05	0.00327781	8.29463e-05	0.000316056	9.34259e-05	0.00428051	9.71031e-05	9.70026e-05	0.000181417	0.000260649	0.000623262	0	7.51399e-05	0.000498925	7.4599e-05	0.000602474	0.000423754	0.000282316	0.000787845	0.000571405	0.00115387	0.00160397	0.00235258	0.00105204	0.00117054	0.00875593	3.95679e-05	0.000420934	0.000314296	0.00143814	0.000374171	0.00026688	0.000178883	0.00144948	0.00038734	0.000410266	0.0448271	0.000285878	0.000485791	0.000386967	0.0020715	0.000110152
1.1.4.3.2.1.1.	genus	Comamonas	6.36148e-06	0	0	0	0	0	0	0	0	0	0.000136612	0	0	0	0	0	0	0	0	0	0	0	0	0	0	0	0	0	0	5.08932e-05	0	0	0	0	0	0	0	4.47207e-05	0	0	0	0	0	0	0	0	0
1.1.4.3.2.1.2.	genus	Delftia	8.34799e-05	0	0	0	2.90841e-05	0	0.000161204	0	6.32111e-05	3.1142e-05	0.000364299	0	0	0	0	0	0	0	3.83789e-05	0	0	0	0	0	0	0	0	0	0	0	0	0	0	0	8.98836e-05	0	0	0	9.35148e-05	0	0	0.00189946	4.08397e-05	3.46993e-05	0	0	3.67175e-05
1.1.4.3.2.1.3.	genus	Variovorax	2.27694e-05	0	0	3.34706e-05	0	0	0	0	0	0	4.55373e-05	0	0	0	0	0	0	0	0	0	0	0	0	0	0	3.39374e-05	0	0	0	5.08932e-05	0.000218898	0	0	0	0	0	0	0	0	0	0	0.000506521	0	0	0	0	0
1.1.4.3.2.1.3.1.	species	Variovorax paradoxus	2.27694e-05	0	0	3.34706e-05	0	0	0	0	0	0	4.55373e-05	0	0	0	0	0	0	0	0	0	0	0	0	0	0	3.39374e-05	0	0	0	5.08932e-05	0.000218898	0	0	0	0	0	0	0	0	0	0	0.000506521	0	0	0	0	0
1.1.4.3.2.1.4.	genus	Limnobacter	3.00365e-06	0	0	0	0	0	0	0	0	0	0	0	0	0	0	0	0	0	0	0	0	0	0	0	0	0	0	0	0	0	0	0	0	0	0	0	0	0	0	0	0	0	0	0	0	0	0
1.1.4.3.2.2.	family	Alcaligenaceae	0.0337518	0.00421884	0.000613262	0.00535529	0.00154146	0.0006658	0.0408383	0.000207366	0.00695322	0.00308306	0.0447177	0.0030102	0.000485013	0.00193511	0.00945785	0.00551347	0.000211891	0.00048841	0.00498925	0.00276016	0.0095687	0.00556934	0.00815189	0.0112174	0.00730582	0.013575	0.0207787	0.0187821	0.0228994	0.0173037	0.153229	0.0043129	0.0030167	0.0074533	0.0152353	0.00502459	0.00541385	0.00532177	0.0165521	0.00586543	0.0119433	0.366595	0.00526832	0.00752975	0.00410185	0.051018	0.00323114
1.1.4.3.2.2.1.	genus	Achromobacter	0.0337397	0.00421884	0.000613262	0.00535529	0.00154146	0.0006658	0.0408383	0.000207366	0.00695322	0.00308306	0.0447177	0.0030102	0.000485013	0.00193511	0.00945785	0.00551347	0.000211891	0.00048841	0.00498925	0.00276016	0.0095687	0.00556934	0.00815189	0.0112174	0.00730582	0.013575	0.0207787	0.0187821	0.0228994	0.0173037	0.153229	0.0043129	0.0030167	0.0074533	0.0152353	0.00502459	0.00541385	0.00532177	0.0165054	0.00586543	0.0119433	0.366595	0.00526832	0.00752975	0.00410185	0.051018	0.00323114
1.1.4.3.2.2.2.	genus	Sutterella	2.48077e-06	0	0	0	0	0	0	0	0	0	0	0	0	0	0	0	0	0	0	0	0	0	0	0	0	0	0	0	0	0	0	0	0	0	0	0	0	0	0	0	0	0	0	0	0	0	0
1.1.4.3.2.3.	family	Oxalobacteraceae	0.00015125	6.80457e-05	3.83289e-05	0	0	0	0	0	0	6.2284e-05	0.000273224	6.47354e-05	0	0	0	0	0	0	0	0	0	0	3.52896e-05	7.50328e-05	0	3.39374e-05	0	0	0.000245476	0	0.000145932	0	0	0	0	0	0	0	0	0	0	0.000379891	0	0	3.86967e-05	0	0
1.1.4.3.2.3.1.	genus	Janthinobacterium	2.56432e-05	0	0	0	0	0	0	0	0	0	0	0	0	0	0	0	0	0	0	0	0	0	0	0	0	0	0	0	0	0	0	0	0	0	0	0	0	0	0	0	0	0	0	0	0	0	0
1.1.4.3.2.3.1.1.	species	Janthinobacterium lividum	1.82598e-05	0	0	0	0	0	0	0	0	0	0	0	0	0	0	0	0	0	0	0	0	0	0	0	0	0	0	0	0	0	0	0	0	0	0	0	0	0	0	0	0	0	0	0	0	0	0
1.1.4.3.2.3.2.	genus	Ralstonia	1.01837e-05	6.80457e-05	0	0	0	0	0	0	0	6.2284e-05	0.000227687	6.47354e-05	0	0	0	0	0	0	0	0	0	0	0	0	0	0	0	0	0	0	0	0	0	0	0	0	0	0	0	0	0	0	0	0	0	0	0
1.1.4.3.2.4.	family	Burkholderiaceae	1.01458e-05	0	0	0	0	0	0	0	0	0	0	0	0	0	0	0	0	0	0	0	0	0	0	0	4.08147e-05	0	0	0	0	0	0	0	0	0	0	0	0	0	0	0	0	0	0	0	0	0	0
1.1.4.3.2.4.1.	genus	Lautropia	8.50857e-06	0	0	0	0	0	0	0	0	0	0	0	0	0	0	0	0	0	0	0	0	0	0	0	4.08147e-05	0	0	0	0	0	0	0	0	0	0	0	0	0	0	0	0	0	0	0	0	0	0
1.1.4.3.2.4.2.	genus	Burkholderia	1.63721e-06	0	0	0	0	0	0	0	0	0	0	0	0	0	0	0	0	0	0	0	0	0	0	0	0	0	0	0	0	0	0	0	0	0	0	0	0	0	0	0	0	0	0	0	0	0	0
1.1.4.3.3.	order	Rhodocyclales	2.70753e-06	0	0	0	0	0	0	0	0	0	0	0	0	0	0	0	0	0	0	0	0	0	0	0	0	0	0	0	0	0	0	0	0	0	0	0	0	0	0	0	0	0	0	0	0	0	0
1.1.4.3.3.1.	family	Rhodocyclaceae	2.70753e-06	0	0	0	0	0	0	0	0	0	0	0	0	0	0	0	0	0	0	0	0	0	0	0	0	0	0	0	0	0	0	0	0	0	0	0	0	0	0	0	0	0	0	0	0	0	0
1.1.4.3.3.1.1.	genus	Sulfuritalea	1.62452e-06	0	0	0	0	0	0	0	0	0	0	0	0	0	0	0	0	0	0	0	0	0	0	0	0	0	0	0	0	0	0	0	0	0	0	0	0	0	0	0	0	0	0	0	0	0	0
1.1.4.3.4.	order	Gallionellales	1.62452e-06	0	0	0	0	0	0	0	0	0	0	0	0	0	0	0	0	0	0	0	0	0	0	0	0	0	0	0	0	0	0	0	0	0	0	0	0	0	0	0	0	0	0	0	0	0	0
1.1.4.3.4.1.	family	Gallionellaceae	1.62452e-06	0	0	0	0	0	0	0	0	0	0	0	0	0	0	0	0	0	0	0	0	0	0	0	0	0	0	0	0	0	0	0	0	0	0	0	0	0	0	0	0	0	0	0	0	0	0
1.1.4.3.4.1.1.	genus	Gallionella	1.62452e-06	0	0	0	0	0	0	0	0	0	0	0	0	0	0	0	0	0	0	0	0	0	0	0	0	0	0	0	0	0	0	0	0	0	0	0	0	0	0	0	0	0	0	0	0	0	0
1.1.4.3.5.	order	IS-44	2.16603e-06	0	0	0	0	0	0	0	0	0	0	0	0	0	0	0	0	0	0	0	0	0	0	0	0	0	0	0	0	0	0	0	0	0	0	0	0	0	0	0	0	0	0	0	0	0	0
1.1.4.4.	class	Epsilonproteobacteria	0.000185281	0.00095264	0.000114987	0.000267765	0.000407178	0.000475571	0.000698549	0.000165893	3.16056e-05	0	0	0.00216864	4.85013e-05	0	0	0.000575319	0.000339026	0.00247962	0	0.00074599	0	6.05364e-05	0	0	0.000734664	0	0.000364538	0.000269968	0	0.00015268	0.00204305	0	0	0	0	5.34531e-05	0	0	4.67574e-05	0	0	0	0	0	0	0	0
1.1.4.4.1.	order	Campylobacterales	0.000185281	0.00095264	0.000114987	0.000267765	0.000407178	0.000475571	0.000698549	0.000165893	3.16056e-05	0	0	0.00216864	4.85013e-05	0	0	0.000575319	0.000339026	0.00247962	0	0.00074599	0	6.05364e-05	0	0	0.000734664	0	0.000364538	0.000269968	0	0.00015268	0.00204305	0	0	0	0	5.34531e-05	0	0	4.67574e-05	0	0	0	0	0	0	0	0
1.1.4.4.1.1.	family	Campylobacteraceae	0.000185281	0.00095264	0.000114987	0.000267765	0.000407178	0.000475571	0.000698549	0.000165893	3.16056e-05	0	0	0.00216864	4.85013e-05	0	0	0.000575319	0.000339026	0.00247962	0	0.00074599	0	6.05364e-05	0	0	0.000734664	0	0.000364538	0.000269968	0	0.00015268	0.00204305	0	0	0	0	5.34531e-05	0	0	4.67574e-05	0	0	0	0	0	0	0	0
1.1.4.4.1.1.1.	genus	Campylobacter	0.000184423	0.00095264	0.000114987	0.000267765	0.000407178	0.000475571	0.000698549	0.000165893	3.16056e-05	0	0	0.00216864	4.85013e-05	0	0	0.000575319	0.000339026	0.00247962	0	0.00074599	0	6.05364e-05	0	0	0.000734664	0	0.000364538	0.000269968	0	0.00015268	0.00204305	0	0	0	0	5.34531e-05	0	0	4.67574e-05	0	0	0	0	0	0	0	0
1.1.4.4.1.1.2.	genus	Arcobacter	8.58185e-07	0	0	0	0	0	0	0	0	0	0	0	0	0	0	0	0	0	0	0	0	0	0	0	0	0	0	0	0	0	0	0	0	0	0	0	0	0	0	0	0	0	0	0	0	0	0
1.1.4.4.1.1.2.1.	species	Arcobacter cryaerophilus	8.58185e-07	0	0	0	0	0	0	0	0	0	0	0	0	0	0	0	0	0	0	0	0	0	0	0	0	0	0	0	0	0	0	0	0	0	0	0	0	0	0	0	0	0	0	0	0	0	0
1.1.4.5.	class	Deltaproteobacteria	2.7683e-06	0	0	0	0	0	0	0	0	6.2284e-05	0	0	0	0	0	0	0	0	0	0	0	0	0	0	0	0	0	0	0	0	0	0	0	0	0	0	0	0	0	0	0	0	0	0	0	0	0
1.1.4.5.1.	order	Desulfobacterales	2.14546e-06	0	0	0	0	0	0	0	0	0	0	0	0	0	0	0	0	0	0	0	0	0	0	0	0	0	0	0	0	0	0	0	0	0	0	0	0	0	0	0	0	0	0	0	0	0	0
1.1.4.5.1.1.	family	Desulfobulbaceae	2.14546e-06	0	0	0	0	0	0	0	0	0	0	0	0	0	0	0	0	0	0	0	0	0	0	0	0	0	0	0	0	0	0	0	0	0	0	0	0	0	0	0	0	0	0	0	0	0	0
1.1.4.5.2.	order	Syntrophobacterales	6.2284e-07	0	0	0	0	0	0	0	0	6.2284e-05	0	0	0	0	0	0	0	0	0	0	0	0	0	0	0	0	0	0	0	0	0	0	0	0	0	0	0	0	0	0	0	0	0	0	0	0	0
1.1.4.5.2.1.	family	Syntrophobacteraceae	6.2284e-07	0	0	0	0	0	0	0	0	6.2284e-05	0	0	0	0	0	0	0	0	0	0	0	0	0	0	0	0	0	0	0	0	0	0	0	0	0	0	0	0	0	0	0	0	0	0	0	0	0
1.1.5.	phylum	Bacteroidetes	0.043907	0.0198694	0.162284	6.69411e-05	0.0794579	0.0482229	0.141107	0.0829463	0.0425411	0.00330105	0.00273224	0.175595	0.0269182	0.000120945	0.00297885	0.103893	0.162436	0.199572	0.000498925	0.197911	0.000106319	0.00974635	0.00712849	0.00138811	0.0779968	0.000644811	0.156204	0.00208261	0.000701361	0.0119599	0.00160525	0.000395679	0.00750666	0	0.00049436	0.137107	0.00026688	0	0.0057044	0.00724878	0.000410266	0.00367228	0.000285878	0.000936882	0.000541754	0.000295928	0
1.1.5.1.	class	Bacteroidia	0.0427489	0.0186445	0.156497	0	0.0775092	0.0480327	0.132348	0.080997	0.0423515	0.00015571	0.000546448	0.17116	0.0170725	6.04723e-05	7.44713e-05	0.102455	0.161588	0.197543	3.83789e-05	0.196307	0.000106319	0.00892911	0.00695204	0.00131307	0.0713032	0.000644811	0.149789	0.00204404	0.000596157	0.0119599	0.000656695	0.000395679	0.00750666	0	0.00049436	0.136252	0.000114377	0	0.0057044	0.00691678	4.55851e-05	0.00189946	0.000204198	0.000936882	0.000541754	0.000236742	0
1.1.5.1.1.	order	Bacteroidales	0.0427489	0.0186445	0.156497	0	0.0775092	0.0480327	0.132348	0.080997	0.0423515	0.00015571	0.000546448	0.17116	0.0170725	6.04723e-05	7.44713e-05	0.102455	0.161588	0.197543	3.83789e-05	0.196307	0.000106319	0.00892911	0.00695204	0.00131307	0.0713032	0.000644811	0.149789	0.00204404	0.000596157	0.0119599	0.000656695	0.000395679	0.00750666	0	0.00049436	0.136252	0.000114377	0	0.0057044	0.00691678	4.55851e-05	0.00189946	0.000204198	0.000936882	0.000541754	0.000236742	0
1.1.5.1.1.1.	family	Porphyromonadaceae	0.00824836	0.00626021	0.0701801	0	0.0534857	0.00767255	0.0122515	0.0167137	0.0208281	6.2284e-05	0	0.0427577	0	0	3.72356e-05	0.0274235	0.0383947	0.0168689	0	0.0488624	0	0.000211877	0.00077637	0.000637779	0.0277132	0	0.0103529	0.000192834	3.5068e-05	0.0029518	0	0	0.00182405	0	0.000134825	0.00566603	0	0	0.000935148	0.000553342	0	0	8.16793e-05	0	0.00034827	0.000177557	0
1.1.5.1.1.1.1.	genus	Dysgonomonas	8.25593e-06	0	0	0	0	0	0	0	0	0	0	0	0	0	0	0	0	0	0	0	0	0	0	0	0	0	0	0	0	0	0	0	0	0	0	0	0	0	0	0	0	0	0	0	0	0	0
1.1.5.1.1.1.2.	genus	Porphyromonas	0.00821424	0.00626021	0.0701801	0	0.0534857	0.00767255	0.0122515	0.0167137	0.0208281	6.2284e-05	0	0.0427577	0	0	3.72356e-05	0.0273276	0.0383947	0.0168689	0	0.0488624	0	0.000211877	0.00077637	0.000637779	0.0277132	0	0.0103529	0.000192834	3.5068e-05	0.0029518	0	0	0.00182405	0	0.000134825	0.00374171	0	0	0.000935148	0.000553342	0	0	8.16793e-05	0	0.00034827	0	0
1.1.5.1.1.1.2.1.	species	Porphyromonas endodontalis	8.63812e-07	0	0	0	0	0	0	0	0	0	0	0	0	0	0	0	0	0	0	0	0	0	0	0	0	0	0	0	0	0	0	0	0	0	0	0	0	0	0	0	0	0	0	0	0	0	0
1.1.5.1.1.1.3.	genus	Paludibacter	1.92431e-05	0	0	0	0	0	0	0	0	0	0	0	0	0	0	0	0	0	0	0	0	0	0	0	0	0	0	0	0	0	0	0	0	0	0	0.00192431	0	0	0	0	0	0	0	0	0	0	0
1.1.5.1.1.1.4.	genus	Tannerella	2.35581e-06	0	0	0	0	0	0	0	0	0	0	0	0	0	0	9.58865e-05	0	0	0	0	0	0	0	0	0	0	0	0	0	0	0	0	0	0	0	0	0	0	0	0	0	0	0	0	0	0	0
1.1.5.1.1.2.	family	Prevotellaceae	0.0141609	0.0123843	0.0116903	0	0.0060495	0.0389335	0.0429876	0.00352522	0.00259166	6.2284e-05	0.000227687	0.071306	0.0170725	0	3.72356e-05	0.0182664	0.0131796	0.131983	3.83789e-05	0.0504289	0.000106319	0.00868697	0.00116456	0.000600263	0.0279172	0.000644811	0.0932123	0.00165837	0.000245476	0.000101786	0.000218898	0.000395679	0.00326224	0	0.000134825	0.118719	0.000114377	0	0.0021976	0.000664011	0	0.00189946	4.08397e-05	0.000312294	7.73934e-05	0	0
1.1.5.1.1.2.1.	genus	Prevotella	0.0141609	0.0123843	0.0116903	0	0.0060495	0.0389335	0.0429876	0.00352522	0.00259166	6.2284e-05	0.000227687	0.071306	0.0170725	0	3.72356e-05	0.0182664	0.0131796	0.131983	3.83789e-05	0.0504289	0.000106319	0.00868697	0.00116456	0.000600263	0.0279172	0.000644811	0.0932123	0.00165837	0.000245476	0.000101786	0.000218898	0.000395679	0.00326224	0	0.000134825	0.118719	0.000114377	0	0.0021976	0.000664011	0	0.00189946	4.08397e-05	0.000312294	7.73934e-05	0	0
1.1.5.1.1.2.1.1.	species	Prevotella melaninogenica	0.00839502	0.0123843	0.00126485	0	0.00235582	0.0223519	0.0117141	0.00257133	0.000474083	6.2284e-05	0.000227687	0.0458327	0.0170725	0	0	0.0128967	0.00262745	0.116617	3.83789e-05	0.01395	0	0.000393486	0	0.000487713	0.027305	0.000610874	0.0108632	0.000154267	0.000245476	0.000101786	0	0.000395679	0.000806791	0	0.000134825	0.00187086	0	0	0.00149624	0.000664011	0	0	0	0.000138797	0	0	0
1.1.5.1.1.2.1.2.	species	Prevotella nanceiensis	0.00384814	0	0.0102338	0	0.00340284	0.0134111	0.0308436	0.000870936	0.00195954	0	0	0	0	0	3.72356e-05	0.00417106	0.0103827	0.0060112	0	0.0348377	0	0	0.00116456	0.000112549	0.00061222	0	0.0819116	0.00150411	0	0	0	0	0.00242037	0	0	0.00668163	0	0	0.000701361	0	0	0.00189946	4.08397e-05	0.000173497	0	0	0
1.1.5.1.1.2.1.3.	species	Prevotella pallens	6.42636e-05	0	0	0	8.72524e-05	0	0	0	0	0	0	0.00126234	0	0	0	0.000575319	0	0.00326859	0	0	0.000106319	0	0	0	0	0	0	0	0	0	0	0	0	0	0	0	0	0	0	0	0	0	0	0	0	0	0
1.1.5.1.1.2.1.4.	species	Prevotella nigrescens	8.63579e-06	0	0	0	0	0.000475571	0	0	0	0	0	0	0	0	0	4.79432e-05	0	0	0	0	0	0	0	0	0	0	0	0	0	0	0	0	0	0	0	0	0	0	0	0	0	0	0	0	0	0	0
1.1.5.1.1.2.1.5.	species	Prevotella copri	8.62721e-07	0	3.83289e-05	0	0	0	0	0	0	0	0	0	0	0	0	4.79432e-05	0	0	0	0	0	0	0	0	0	0	0	0	0	0	0	0	0	0	0	0	0	0	0	0	0	0	0	0	0	0	0
1.1.5.1.1.3.	family	[Paraprevotellaceae]	0.0203261	0	0.0746263	0	0.0179158	0.00142671	0.0771091	0.0607581	0.0189317	3.1142e-05	0.000227687	0.0570966	0	6.04723e-05	0	0.0567648	0.110014	0.0486907	0	0.097016	0	3.02682e-05	0.00501112	7.50328e-05	0.0156728	0	0.0462234	0.000192834	0.000315612	0.00890631	0.000437796	0	0.0023853	0	0.000224709	0.0118666	0	0	0.00257166	0.00569942	4.55851e-05	0	8.16793e-05	0.000624588	0.00011609	5.91856e-05	0
1.1.5.1.1.3.1.	genus	[Prevotella]	0.0203261	0	0.0746263	0	0.0179158	0.00142671	0.0771091	0.0607581	0.0189317	3.1142e-05	0.000227687	0.0570966	0	6.04723e-05	0	0.0567648	0.110014	0.0486907	0	0.097016	0	3.02682e-05	0.00501112	7.50328e-05	0.0156728	0	0.0462234	0.000192834	0.000315612	0.00890631	0.000437796	0	0.0023853	0	0.000224709	0.0118666	0	0	0.00257166	0.00569942	4.55851e-05	0	8.16793e-05	0.000624588	0.00011609	5.91856e-05	0
1.1.5.1.1.3.1.1.	species	[Prevotella] tannerae	8.15549e-05	0	0	0	0	0	0	0	0	0	0	0	0	0	0	0	0.000381404	0	0	0	0	0	0	0	0	0	0	0	0	0	0	0	0	0	0	0	0	0	0	0	0	0	0	0	0	0	0
1.1.5.1.1.4.	family	Bacteroidaceae	1.05514e-05	0	0	0	5.81683e-05	0	0	0	0	0	0	0	0	0	0	0	0	0	0	0	0	0	0	0	0	0	0	0	0	0	0	0	3.50779e-05	0	0	0	0	0	0	0	0	0	0	0	0	0	0
1.1.5.1.1.4.1.	genus	Bacteroides	1.05514e-05	0	0	0	5.81683e-05	0	0	0	0	0	0	0	0	0	0	0	0	0	0	0	0	0	0	0	0	0	0	0	0	0	0	0	3.50779e-05	0	0	0	0	0	0	0	0	0	0	0	0	0	0
1.1.5.1.1.4.1.1.	species	Bacteroides fragilis	9.32462e-07	0	0	0	5.81683e-05	0	0	0	0	0	0	0	0	0	0	0	0	0	0	0	0	0	0	0	0	0	0	0	0	0	0	0	3.50779e-05	0	0	0	0	0	0	0	0	0	0	0	0	0	0
1.1.5.1.1.5.	family	Rikenellaceae	9.10747e-07	0	0	0	0	0	0	0	0	0	9.10747e-05	0	0	0	0	0	0	0	0	0	0	0	0	0	0	0	0	0	0	0	0	0	0	0	0	0	0	0	0	0	0	0	0	0	0	0	0
1.1.5.2.	class	Flavobacteriia	0.00113917	0.00122482	0.00578766	0	0.00194864	0.000190229	0.00875873	0.00194924	0.000189633	0.00314534	0.00218579	0.00443437	0.00984577	6.04723e-05	0.00290438	0.0014383	0.000847565	0.00202878	0.000460547	0.00160388	0	0.000817241	0.000176448	7.50328e-05	0.0066936	0	0.00641586	3.85669e-05	0.000105204	0	0.000948559	0	0	0	0	0.000855249	0.000152503	0	0	0.000332005	0.000273511	0.00177283	8.16793e-05	0	0	5.91856e-05	0
1.1.5.2.1.	order	Flavobacteriales	0.00113917	0.00122482	0.00578766	0	0.00194864	0.000190229	0.00875873	0.00194924	0.000189633	0.00314534	0.00218579	0.00443437	0.00984577	6.04723e-05	0.00290438	0.0014383	0.000847565	0.00202878	0.000460547	0.00160388	0	0.000817241	0.000176448	7.50328e-05	0.0066936	0	0.00641586	3.85669e-05	0.000105204	0	0.000948559	0	0	0	0	0.000855249	0.000152503	0	0	0.000332005	0.000273511	0.00177283	8.16793e-05	0	0	5.91856e-05	0
1.1.5.2.1.1.	family	[Weeksellaceae]	0.000735198	0.00122482	0.00505941	0	0.00107611	0.000158524	0.00865126	0.00194924	0.000189633	0.00298963	0.00145719	0.00443437	0.00970026	6.04723e-05	0.00290438	0.0014383	0.000847565	0.0015028	0.000460547	0.00160388	0	0.000817241	0.000141158	0	0.000571405	0	0.00627005	0	0	0	0.000948559	0	0	0	0	0.000855249	0	0	0	0.000276671	0	0.00012663	0	0	0	0	0
1.1.5.2.1.1.1.	genus	Chryseobacterium	1.93188e-05	0	0	0	0	0	0.000483611	0	0	0	0.000182149	6.47354e-05	0.000145504	0	0	0	0	0	0	0	0	0	0	0	0	0	0	0	0	0	0	0	0	0	0	0	0	0	0	0	0	0.00012663	0	0	0	0	0
1.1.5.2.1.1.2.	genus	Wautersiella	1.86881e-06	0	0	0	0	0	0	0	0	0	0	0	0	0	0	0	0	0	0	0	0	0	0	0	0	0	0	0	0	0	0	0	0	0	0	0	0	0	0	0	0	0	0	0	0	0	0
1.1.5.2.1.1.3.	genus	Weeksella	9.02582e-06	0	0	0	0	0	0	0	0	0	0	0	0	0	0	0	0	0	0	0	0	0	0	0	0	0	0	0	0	0	0.000145932	0	0	0	0	0	0	0	0	0	0	0	0	0	0	0	0
1.1.5.2.1.1.4.	genus	Cloacibacterium	2.70634e-06	0	0	0	0	0	0	0	0	0	0	0	0	0	0	0	0	0	0	0	0	0	0	0	0	0	0	0	0	0	0	0	0	0	0	0	0	0	0	0	0	0	0	0	0	0	0
1.1.5.2.1.2.	family	Flavobacteriaceae	0.000403968	0	0.000728248	0	0.000872524	3.17048e-05	0.000107469	0	0	0.00015571	0.000728597	0	0.000145504	0	0	0	0	0.00052598	0	0	0	0	3.52896e-05	7.50328e-05	0.0061222	0	0.000145815	3.85669e-05	0.000105204	0	0	0	0	0	0	0	0.000152503	0	0	5.53342e-05	0.000273511	0.00164619	8.16793e-05	0	0	5.91856e-05	0
1.1.5.2.1.2.1.	genus	Capnocytophaga	0.000101002	0	0.000728248	0	0.000872524	0	0.000107469	0	0	0	0	0	0.000145504	0	0	0	0	0.00052598	0	0	0	0	0	7.50328e-05	0.00608138	0	0	3.85669e-05	0	0	0	0	0	0	0	0	0	0	0	0	0	0	4.08397e-05	0	0	0	0
1.1.5.2.1.2.2.	genus	Flavobacterium	0.000284786	0	0	0	0	0	0	0	0	0	0	0	0	0	0	0	0	0	0	0	0	0	3.52896e-05	0	4.08147e-05	0	0.000145815	0	0.000105204	0	0	0	0	0	0	0	0.000152503	0	0	5.53342e-05	0.000273511	0.00164619	4.08397e-05	0	0	5.91856e-05	0
1.1.5.2.1.2.2.1.	species	Flavobacterium frigidarium	1.16854e-06	0	0	0	0	0	0	0	0	0	0	0	0	0	0	0	0	0	0	0	0	0	0	0	0	0	0	0	0	0	0	0	0	0	0	0	0	0	0	0	0	0	0	0	0	0	0
1.1.5.3.	class	Cytophagia	9.50941e-06	0	0	6.69411e-05	0	0	0	0	0	0	0	0	0	0	0	0	0	0	0	0	0	0	0	0	0	0	0	0	0	0	0	0	0	0	0	0	0	0	0	0	0	0	0	0	0	0	0
1.1.5.3.1.	order	Cytophagales	9.50941e-06	0	0	6.69411e-05	0	0	0	0	0	0	0	0	0	0	0	0	0	0	0	0	0	0	0	0	0	0	0	0	0	0	0	0	0	0	0	0	0	0	0	0	0	0	0	0	0	0	0
1.1.5.3.1.1.	family	Cytophagaceae	9.50941e-06	0	0	6.69411e-05	0	0	0	0	0	0	0	0	0	0	0	0	0	0	0	0	0	0	0	0	0	0	0	0	0	0	0	0	0	0	0	0	0	0	0	0	0	0	0	0	0	0	0
1.1.5.3.1.1.1.	genus	Hymenobacter	7.79304e-06	0	0	6.69411e-05	0	0	0	0	0	0	0	0	0	0	0	0	0	0	0	0	0	0	0	0	0	0	0	0	0	0	0	0	0	0	0	0	0	0	0	0	0	0	0	0	0	0	0
1.1.5.4.	class	Sphingobacteriia	7.12654e-06	0	0	0	0	0	0	0	0	0	0	0	0	0	0	0	0	0	0	0	0	0	0	0	0	0	0	0	0	0	0	0	0	0	0	0	0	0	0	0	9.11702e-05	0	0	0	0	0	0
1.1.5.4.1.	order	Sphingobacteriales	7.12654e-06	0	0	0	0	0	0	0	0	0	0	0	0	0	0	0	0	0	0	0	0	0	0	0	0	0	0	0	0	0	0	0	0	0	0	0	0	0	0	0	9.11702e-05	0	0	0	0	0	0
1.1.5.4.1.1.	family	Sphingobacteriaceae	4.37061e-06	0	0	0	0	0	0	0	0	0	0	0	0	0	0	0	0	0	0	0	0	0	0	0	0	0	0	0	0	0	0	0	0	0	0	0	0	0	0	0	9.11702e-05	0	0	0	0	0	0
1.1.5.4.1.1.1.	genus	Pedobacter	1.35909e-06	0	0	0	0	0	0	0	0	0	0	0	0	0	0	0	0	0	0	0	0	0	0	0	0	0	0	0	0	0	0	0	0	0	0	0	0	0	0	0	9.11702e-05	0	0	0	0	0	0
1.1.5.5.	class	[Saprospirae]	2.27868e-06	0	0	0	0	0	0	0	0	0	0	0	0	0	0	0	0	0	0	0	0	0	0	0	0	0	0	0	0	0	0	0	0	0	0	0	0	0	0	0	0	0	0	0	0	0	0
1.1.5.5.1.	order	[Saprospirales]	2.27868e-06	0	0	0	0	0	0	0	0	0	0	0	0	0	0	0	0	0	0	0	0	0	0	0	0	0	0	0	0	0	0	0	0	0	0	0	0	0	0	0	0	0	0	0	0	0	0
1.1.5.5.1.1.	family	Chitinophagaceae	2.27868e-06	0	0	0	0	0	0	0	0	0	0	0	0	0	0	0	0	0	0	0	0	0	0	0	0	0	0	0	0	0	0	0	0	0	0	0	0	0	0	0	0	0	0	0	0	0	0
1.1.5.5.1.1.1.	genus	Segetibacter	2.27868e-06	0	0	0	0	0	0	0	0	0	0	0	0	0	0	0	0	0	0	0	0	0	0	0	0	0	0	0	0	0	0	0	0	0	0	0	0	0	0	0	0	0	0	0	0	0	0
1.1.6.	phylum	Nitrospirae	7.01902e-06	0	0	0	0	0	0	0	0	0	0	0	0	0	0	0	0	0	0	0	0	0	0	0	0	0	0	0	0	0	0	0	0	0	0	0	0	0	0	0	0	0	0	0	0	0	0
1.1.6.1.	class	Nitrospira	7.01902e-06	0	0	0	0	0	0	0	0	0	0	0	0	0	0	0	0	0	0	0	0	0	0	0	0	0	0	0	0	0	0	0	0	0	0	0	0	0	0	0	0	0	0	0	0	0	0
1.1.6.1.1.	order	Nitrospirales	7.01902e-06	0	0	0	0	0	0	0	0	0	0	0	0	0	0	0	0	0	0	0	0	0	0	0	0	0	0	0	0	0	0	0	0	0	0	0	0	0	0	0	0	0	0	0	0	0	0
1.1.6.1.1.1.	family	Nitrospiraceae	4.87356e-06	0	0	0	0	0	0	0	0	0	0	0	0	0	0	0	0	0	0	0	0	0	0	0	0	0	0	0	0	0	0	0	0	0	0	0	0	0	0	0	0	0	0	0	0	0	0
1.1.6.1.1.1.1.	genus	Nitrospira	4.87356e-06	0	0	0	0	0	0	0	0	0	0	0	0	0	0	0	0	0	0	0	0	0	0	0	0	0	0	0	0	0	0	0	0	0	0	0	0	0	0	0	0	0	0	0	0	0	0
1.1.6.1.1.2.	family	4-29	2.14546e-06	0	0	0	0	0	0	0	0	0	0	0	0	0	0	0	0	0	0	0	0	0	0	0	0	0	0	0	0	0	0	0	0	0	0	0	0	0	0	0	0	0	0	0	0	0	0
1.1.7.	phylum	Planctomycetes	7.77848e-06	0	0	0	0	0	5.37346e-05	0	0	0	0	0	0	0	0	0	0	0	0	0	0	0	0	0	0	0	0	0	0	0	0	0	0	0	0	0	0	0	0	0	0	0	0	0	0	0	0
1.1.7.1.	class	Planctomycetia	7.77848e-06	0	0	0	0	0	5.37346e-05	0	0	0	0	0	0	0	0	0	0	0	0	0	0	0	0	0	0	0	0	0	0	0	0	0	0	0	0	0	0	0	0	0	0	0	0	0	0	0	0
1.1.7.1.1.	order	Gemmatales	7.77848e-06	0	0	0	0	0	5.37346e-05	0	0	0	0	0	0	0	0	0	0	0	0	0	0	0	0	0	0	0	0	0	0	0	0	0	0	0	0	0	0	0	0	0	0	0	0	0	0	0	0
1.1.7.1.1.1.	family	Isosphaeraceae	6.4912e-06	0	0	0	0	0	5.37346e-05	0	0	0	0	0	0	0	0	0	0	0	0	0	0	0	0	0	0	0	0	0	0	0	0	0	0	0	0	0	0	0	0	0	0	0	0	0	0	0	0
1.1.7.1.1.1.1.	genus	Nostocoida	3.96924e-06	0	0	0	0	0	0	0	0	0	0	0	0	0	0	0	0	0	0	0	0	0	0	0	0	0	0	0	0	0	0	0	0	0	0	0	0	0	0	0	0	0	0	0	0	0	0
1.1.7.1.1.2.	family	Gemmataceae	1.28728e-06	0	0	0	0	0	0	0	0	0	0	0	0	0	0	0	0	0	0	0	0	0	0	0	0	0	0	0	0	0	0	0	0	0	0	0	0	0	0	0	0	0	0	0	0	0	0
1.1.8.	phylum	Tenericutes	0.0005441	0	0.000153315	0	0	0	0	0	0	0	0	0	0	0	0	0	0	0	0	0	0	0	0	0	0	0	0	0	0	0.000203573	0	0	0	0	0	0	0	0	0	0	0	0	0	0	0	0	0
1.1.8.1.	class	Mollicutes	0.0005441	0	0.000153315	0	0	0	0	0	0	0	0	0	0	0	0	0	0	0	0	0	0	0	0	0	0	0	0	0	0	0.000203573	0	0	0	0	0	0	0	0	0	0	0	0	0	0	0	0	0
1.1.8.1.1.	order	Mycoplasmatales	0.000538001	0	0.000153315	0	0	0	0	0	0	0	0	0	0	0	0	0	0	0	0	0	0	0	0	0	0	0	0	0	0	0.000203573	0	0	0	0	0	0	0	0	0	0	0	0	0	0	0	0	0
1.1.8.1.1.1.	family	Mycoplasmataceae	0.000538001	0	0.000153315	0	0	0	0	0	0	0	0	0	0	0	0	0	0	0	0	0	0	0	0	0	0	0	0	0	0	0.000203573	0	0	0	0	0	0	0	0	0	0	0	0	0	0	0	0	0
1.1.8.1.1.1.1.	genus	Mycoplasma	0.000443121	0	0	0	0	0	0	0	0	0	0	0	0	0	0	0	0	0	0	0	0	0	0	0	0	0	0	0	0	0	0	0	0	0	0	0	0	0	0	0	0	0	0	0	0	0	0
1.1.8.1.1.1.1.1.	species	Mycoplasma genitalium	2.09019e-05	0	0	0	0	0	0	0	0	0	0	0	0	0	0	0	0	0	0	0	0	0	0	0	0	0	0	0	0	0	0	0	0	0	0	0	0	0	0	0	0	0	0	0	0	0	0
1.1.8.1.1.1.2.	genus	Ureaplasma	9.488e-05	0	0.000153315	0	0	0	0	0	0	0	0	0	0	0	0	0	0	0	0	0	0	0	0	0	0	0	0	0	0	0.000203573	0	0	0	0	0	0	0	0	0	0	0	0	0	0	0	0	0
1.1.8.1.2.	order	RF39	6.09962e-06	0	0	0	0	0	0	0	0	0	0	0	0	0	0	0	0	0	0	0	0	0	0	0	0	0	0	0	0	0	0	0	0	0	0	0	0	0	0	0	0	0	0	0	0	0	0
1.1.9.	phylum	Cyanobacteria	0.000119796	0	0	0	0	0	0	0	0	0	0.000182149	0	0	0	0	0	0	0	0.000307031	0	0	0	0	0	0	0	0	0	0	0	0	0	0	0	0	0	0	0	0.00018703	0	9.11702e-05	0	0	0	0	5.91856e-05	0
1.1.9.1.	class	Chloroplast	5.57904e-05	0	0	0	0	0	0	0	0	0	0.000182149	0	0	0	0	0	0	0	0.000307031	0	0	0	0	0	0	0	0	0	0	0	0	0	0	0	0	0	0	0	0	0	0	0	0	0	0	5.91856e-05	0
1.1.9.1.1.	order	Streptophyta	5.48323e-05	0	0	0	0	0	0	0	0	0	0.000182149	0	0	0	0	0	0	0	0.000307031	0	0	0	0	0	0	0	0	0	0	0	0	0	0	0	0	0	0	0	0	0	0	0	0	0	0	5.91856e-05	0
1.1.9.1.2.	order	Stramenopiles	9.58038e-07	0	0	0	0	0	0	0	0	0	0	0	0	0	0	0	0	0	0	0	0	0	0	0	0	0	0	0	0	0	0	0	0	0	0	0	0	0	0	0	0	0	0	0	0	0	0
1.1.9.2.	class	Oscillatoriophycideae	5.24626e-05	0	0	0	0	0	0	0	0	0	0	0	0	0	0	0	0	0	0	0	0	0	0	0	0	0	0	0	0	0	0	0	0	0	0	0	0	0	0	0	9.11702e-05	0	0	0	0	0	0
1.1.9.2.1.	order	Oscillatoriales	5.15509e-05	0	0	0	0	0	0	0	0	0	0	0	0	0	0	0	0	0	0	0	0	0	0	0	0	0	0	0	0	0	0	0	0	0	0	0	0	0	0	0	0	0	0	0	0	0	0
1.1.9.2.1.1.	family	Phormidiaceae	5.15509e-05	0	0	0	0	0	0	0	0	0	0	0	0	0	0	0	0	0	0	0	0	0	0	0	0	0	0	0	0	0	0	0	0	0	0	0	0	0	0	0	0	0	0	0	0	0	0
1.1.9.2.1.1.1.	genus	Phormidium	5.15509e-05	0	0	0	0	0	0	0	0	0	0	0	0	0	0	0	0	0	0	0	0	0	0	0	0	0	0	0	0	0	0	0	0	0	0	0	0	0	0	0	0	0	0	0	0	0	0
1.1.9.2.2.	order	Chroococcales	9.11702e-07	0	0	0	0	0	0	0	0	0	0	0	0	0	0	0	0	0	0	0	0	0	0	0	0	0	0	0	0	0	0	0	0	0	0	0	0	0	0	0	9.11702e-05	0	0	0	0	0	0
1.1.9.2.2.1.	family	Xenococcaceae	9.11702e-07	0	0	0	0	0	0	0	0	0	0	0	0	0	0	0	0	0	0	0	0	0	0	0	0	0	0	0	0	0	0	0	0	0	0	0	0	0	0	0	9.11702e-05	0	0	0	0	0	0
1.1.9.3.	class	Synechococcophycideae	1.1543e-05	0	0	0	0	0	0	0	0	0	0	0	0	0	0	0	0	0	0	0	0	0	0	0	0	0	0	0	0	0	0	0	0	0	0	0	0	0	0.00018703	0	0	0	0	0	0	0	0
1.1.9.3.1.	order	Pseudanabaenales	1.1543e-05	0	0	0	0	0	0	0	0	0	0	0	0	0	0	0	0	0	0	0	0	0	0	0	0	0	0	0	0	0	0	0	0	0	0	0	0	0	0.00018703	0	0	0	0	0	0	0	0
1.1.9.3.1.1.	family	Pseudanabaenaceae	1.1543e-05	0	0	0	0	0	0	0	0	0	0	0	0	0	0	0	0	0	0	0	0	0	0	0	0	0	0	0	0	0	0	0	0	0	0	0	0	0	0.00018703	0	0	0	0	0	0	0	0
1.1.9.3.1.1.1.	genus	Leptolyngbya	1.1543e-05	0	0	0	0	0	0	0	0	0	0	0	0	0	0	0	0	0	0	0	0	0	0	0	0	0	0	0	0	0	0	0	0	0	0	0	0	0	0.00018703	0	0	0	0	0	0	0	0
[truncated: 54 more columns]
