# Supplementary material for: Haemophilus is overrepresented in the nasopharynx of infants hospitalized with RSV infection and associated with increased viral load and enhanced mucosal CXCL8 responses
Source: Microbiome. 2018 Jan 11;6:10. doi: 10.1186/s40168-017-0395-y (PMC5765694; doi:10.1186/s40168-017-0395-y)
Supplement: Supplementary file 5 — Sample OTU table. (XLSX 1629 kb) [file 40168_2017_395_MOESM5_ESM.xlsx]

## Sheet: Table S4 - OTU Matrix
16S (OTU Table)								healthy	healthy	healthy	healthy	healthy	healthy	healthy	healthy	healthy	healthy	healthy	healthy	healthy	healthy	healthy	healthy	healthy	healthy	healthy	healthy	healthy	patient	patient	patient	patient	patient	patient	patient	patient	patient	patient	patient	patient	patient	patient	patient	patient	patient	patient	patient	patient	patient
							( sorted high-to-low )	control	control	control	control	control	control	control	control	control	control	control	control	control	control	control	control	control	control	control	control	control	mild	mild	mild	mild	mild	mild	mild	mild	mild	moderate	moderate	moderate	moderate	moderate	moderate	moderate	moderate	moderate	moderate	moderate	moderate
OTU ID	Phylum	Class	Order	Family	Genus	Species	average abund.	C1	C10	C11	C12	C13	C14	C15	C16	C17	C18	C19	C2	C20	C21	C3	C4	C5	C6	C7	C8	C9	P1	P2	P3	P4	P5	P6	P7	P8	P9	P10	P11	P12	P13	P14	P15	P16	P17	P18	P19	P20	P21
4479989	Firmicutes	Bacilli	Lactobacillales	Streptococcaceae	Streptococcus		0.192515	0.606492	0.154887	0.117984	0.211558	0.0894074	0.399194	0.238636	0.141814	0.18545	0.471038	0.216993	0.228199	0.00178393	0.307566	0.128584	0.265542	0.112034	0.0717301	0.13066	0.000354396	0.723954	0.576031	0.00161321	0.189258	0.16894	0.31456	0.388137	0.161208	0.00458039	0.339146	0.00094963	0.00224498	0.660156	0.598984	0.46734	0.325251	0.000447207	0.0118296	0.0422753	0.630396	0.0131696	8.16793e-05
4471251	Proteobacteria	Gammaproteobacteria	Pasteurellales	Pasteurellaceae	Haemophilus		0.186734	3.40229e-05	0.0425834	0.000100412	0.121979	0.000158524	0.000161204	0.000290312	0.227276	6.2284e-05	0.0815118	0.00142418	0.243574	0	0	0.00517787	0.0212739	0.00018785	0	0.00570683	0.400999	6.05364e-05	0.0010234	0.430088	0.178972	0.490498	0.00058326	0.258321	7.01361e-05	0.239147	0.00138636	0.6795	0.667918	4.48994e-05	0	0.00454351	0.159594	0.686374	0.007902	0.60259	9.11702e-05	0	0.443723
1053321	Proteobacteria	Gammaproteobacteria	Pseudomonadales	Moraxellaceae	Moraxella		0.138237	0.000102069	0	0	0.121368	0.677721	5.37346e-05	0.00439615	0.00221239	0.602379	0	0	0	0	0.000148943	0.402436	0.0592024	0.154638	0	0.234577	0.0512457	3.02682e-05	0.0311607	0.35498	0.00522428	0.00875585	0.17126	0.00258398	0.18544	0.369281	0.000145932	3.95679e-05	0.00505121	0.00148168	0.021617	0.000106906	0.156506	0.0187827	0.369757	0.0510181	0.0334139	0.000253261	0.325125
941632	Actinobacteria	Actinobacteria	Actinomycetales	Corynebacteriaceae	Corynebacterium		0.0537247	0.000374251	0.00735914	0	0.00561324	6.34095e-05	0	0.00452057	0.00777497	0.034661	0	0	0.0265787	0.0269404	0.431859	0.0401764	0.000296648	0.00127738	0.561329	0.00626632	0.115994	0	0.00564633	0.000187582	0.0534672	0.00332587	0.0174249	0	0.0359097	0.203827	0.257716	0	0	0.00448994	0.0381556	0.000106906	0.050631	0.00281741	0.0922523	0.00558876	0	0	0.0137221
1059655	Firmicutes	Bacilli	Lactobacillales	Streptococcaceae	Streptococcus		0.042514	0.208118	0.00839402	6.69411e-05	0.000319926	0.0012999	0.00198818	0.000207366	0.055531	0.0257544	0.000364299	0.000161838	0.000145504	0	0.000297885	0.00196567	0.00245794	0.00011271	7.67578e-05	0.029392	0	0.000908045	0.248827	0	8.16293e-05	0.0758501	0.000364538	0.177832	0.0720648	0	0.00036483	0	0	0.289556	0.265606	0.192538	0.14972	4.47207e-05	4.67574e-05	0	0.286593	0.000506521	0
4446058	Firmicutes	Bacilli	Bacillales	Staphylococcaceae	Staphylococcus	aureus	0.0312275	0.000136091	0	0.786257	0.000116337	0.0121746	0.00806018	4.14731e-05	0.000221239	0.038834	0.00815118	0.0752549	4.85013e-05	0.131467	0	0	0	0.00169065	0.109764	0.000708691	0.189637	0.00145287	0	0.000150066	0.0353455	6.78748e-05	0.00160397	0.00173551	7.01361e-05	0	0.0217439	0.00633087	3.50779e-05	0.000134698	0.0167183	0.000106906	0.000190629	0.00630562	4.67574e-05	5.53342e-05	0.00018234	0.000886413	4.08397e-05
1015518	Actinobacteria	Actinobacteria	Actinomycetales	Corynebacteriaceae	Corynebacterium		0.0261999	3.40229e-05	0	0	0	0.000158524	0	0.000248839	0	0.0641836	0	3.23677e-05	0.0483073	0.632963	0	0.0104516	0.0110183	7.51399e-05	0.206133	0.0464006	0.0337031	0.155367	0.0776017	0.000112549	0	6.78748e-05	0.00029163	0	0	0.0152171	0	0	3.50779e-05	0	0	0	0.00495635	0	4.67574e-05	0	4.55851e-05	0.173737	0
4406393	Proteobacteria	Gammaproteobacteria	Pasteurellales	Pasteurellaceae	Haemophilus		0.0256846	0	0.000306631	0	0.00834715	0	0	0	0.00148546	0	4.55373e-05	0	0.0208556	0	0	4.79432e-05	0.00025427	0	0	0.00234987	0.125137	0	0.000211737	0.00247608	0.0672626	0.00427611	0	0.0593158	0	0.00183215	7.29661e-05	0.154513	0.00540199	4.48994e-05	0	5.34531e-05	0.00102939	0.00822861	0.000233787	0.00359672	4.55851e-05	0.00012663	0.0353263
4470612	Proteobacteria	Gammaproteobacteria	Pasteurellales	Pasteurellaceae	Haemophilus	influenzae	0.0253445	0	0.00988885	0	0.0610476	6.34095e-05	0.000913487	0.00174187	0.0655815	0	0.290118	0.00359281	0.0244932	0	0	0.0163966	0.00737382	7.51399e-05	0	0.00186498	0.0377786	0	0	0.117201	0.0176727	0.0582027	0.000437445	0.0153882	0	0.0290091	7.29661e-05	0.0274206	0.165532	0	0	0.00112251	0.046094	0.0619829	0.00177678	0.170817	0	0	0.0399412
4469359	Proteobacteria	Gammaproteobacteria	Pasteurellales	Pasteurellaceae	Haemophilus		0.0221518	0	0.0365657	0	0.0133787	0.000380457	0.0154756	0.00111977	0.0164033	0.00722494	0.0158015	0.00229811	0.0292463	0	0	0.000431489	0.00483112	0.00210392	0.000268652	0.0346885	0.0174717	0.000847509	0.00211737	0.0463328	0.0432635	0.0773094	0	0.0220217	0	0.0410708	0.0653776	0.0502908	0.0794514	0	0.000404476	0.000908702	0.0189485	0.0971781	0.00135596	0.0697211	0	0	0.0597893
139278	Proteobacteria	Betaproteobacteria	Burkholderiales	Alcaligenaceae	Achromobacter		0.0210612	0.00278987	0.00034496	0.00358135	0.000785272	0.000475571	0.0268673	0.000207366	0.00464602	0.0019308	0.0264117	0.00178022	0.00038801	0.00117921	0.00629282	0.00359574	0.000169513	0.00030056	0.00314707	0.00164118	0.00634369	0.00360191	0.00536401	0.00675295	0.00461206	0.00851829	0.0123943	0.01184	0.0148688	0.0104331	0.0955856	0.00269062	0.00192928	0.00444504	0.00939284	0.00326064	0.00324069	0.0034435	0.0100061	0.0040394	0.00656425	0.230594	0.00330801
1057260	Proteobacteria	Gammaproteobacteria	Pseudomonadales	Moraxellaceae	Moraxella		0.0170415	0	0	3.34706e-05	0	0	0	0	0	0	0	0	0	0	0	0	0.000169513	0	0	0	0	0	0	0.00138811	0.114812	0.0058033	0	0	0.489935	0	0	0	0	0	0.000808952	0.0113855	0	0	0.439286	0.000110668	0	0	0.00400229
4335864	Proteobacteria	Gammaproteobacteria	Pasteurellales	Pasteurellaceae	Haemophilus	influenzae	0.0165128	0	0.00337294	0	0.00444987	0	5.37346e-05	0	0.0151391	0	4.55373e-05	0	0.0318169	0	0	0	0.000678052	3.757e-05	0	7.4599e-05	0.00630825	0	0	0.0202589	0.001102	0.0751035	0	0.0196305	0	0.0356761	0	0.0696791	0.0412165	4.48994e-05	0	0.000320718	0.00732014	0.104289	0.000280544	0.0218017	4.55851e-05	0	0.0601568
886735	Firmicutes	Bacilli	Lactobacillales	Aerococcaceae	Alloiococcus		0.0116754	0.000442297	0.00287466	0	0.00191955	0	0	0.000456204	0.00176991	0.00345676	0	0.00132708	0.000824522	0.00647053	0.0142612	0.0152939	0.000296648	0.000864109	0	0.00164118	3.54396e-05	3.02682e-05	0.00105869	0	0.00257132	0	0.00459318	0.000115701	0	0.00585272	0.0118205	0	0	0	0.00449418	0	0.0525373	0.000223604	0.0119699	0.000885347	0	0.214005	0.00584007
136055	Proteobacteria	Betaproteobacteria	Burkholderiales	Alcaligenaceae	Achromobacter		0.00995206	0.00112275	0.000191644	0.00137229	0.000581683	0.000158524	0.010532	0	0.00189633	0.000871975	0.0142532	0.00106813	9.70026e-05	0.000695431	0.00238308	0.00148624	4.23783e-05	0.00011271	0.0014584	0.000969787	0.00240989	0.00160421	0.00225853	0.00363909	0.00232644	0.00403855	0.00659813	0.00493656	0.0059265	0.00544557	0.0464064	0.00122661	0.000806791	0.00233477	0.0044043	0.00117597	0.00156316	0.00143106	0.00458222	0.00149402	0.004285	0.109662	0.00163359
1008348	Bacteroidetes	Bacteroidia	Bacteroidales	[Paraprevotellaceae]	[Prevotella]		0.00950836	0	0.0217325	0	0.000988861	0.000317048	0.0463729	0.0245521	0.00745891	0	9.10747e-05	0.0278039	0	0	0	0.0149103	0.0431835	0.026299	0	0.0505781	0	3.02682e-05	0.00239969	0	0	0	0.00503062	0	0	0.00768487	0	0	0.000561246	0	8.98836e-05	0.00187086	0	0	0.000327302	0.00509075	0	0	4.08397e-05
4425214	Firmicutes	Bacilli	Lactobacillales	Streptococcaceae	Streptococcus		0.00878941	0.00578389	0.00103488	0.0048867	0	0.00412162	0.000537346	0.000995355	0	0.00326991	0.000455373	0.0104871	0.0784266	0.00335621	0.00956956	0.000239716	8.47565e-05	0.0003757	0.000153516	0.00104439	0.000106319	0.0214904	0	0.000187582	0.00199992	0.000169687	0.000400992	3.85669e-05	7.01361e-05	0.00096697	0.00145932	0.000158272	3.50779e-05	0.000179598	4.49418e-05	0	0.000343132	0.000134162	4.67574e-05	0	0.00018234	0.0345701	4.08397e-05
4326635	Proteobacteria	Betaproteobacteria	Neisseriales	Neisseriaceae	Neisseria	cinerea	0.00662447	0	0	0	0.01175	9.51143e-05	0.00881247	0.341656	0	0	0.00068306	0	0	0	0	0.00747914	0.198161	0.00747642	0	0	0	0	0	0	0.0234684	0	0	0	0	0	0	0	0.00515645	0	0	0.0145392	7.62515e-05	0	0	0.00149402	0	0	0
4465803	Bacteroidetes	Bacteroidia	Bacteroidales	Porphyromonadaceae	Porphyromonas		0.00637463	0.00626021	0.0176313	0	0.0477852	0.0066263	0.00913487	0.0114881	0.0132743	0	0	0.0425312	0	0	0	0.00656822	0.0223333	0.0100688	0	0.0484521	0	6.05364e-05	0.000141158	0.000262615	0.026203	0	0.00113007	0	3.5068e-05	0.00122144	0	0	0.00178897	0	8.98836e-05	0.00138978	0	0	0.000701361	0.000498008	0	0	4.08397e-05
269907	Bacteroidetes	Bacteroidia	Bacteroidales	[Paraprevotellaceae]	[Prevotella]		0.00570662	0	0.0246455	0	0.000174505	0.000348752	0.030575	0.0162575	0.00549937	0	9.10747e-05	0.019453	0	3.02361e-05	0	0.00503404	0.0455566	0.00886651	0	0.0324133	0	0	0.00130571	0	0	0	0.00579615	0	3.5068e-05	5.08932e-05	7.29661e-05	0	3.50779e-05	0	0.000134825	0.000320718	0	0	0.000327302	0.000221337	4.55851e-05	0	0
4453535	Firmicutes	Bacilli	Gemellales	Gemellaceae			0.00538115	0.0169434	0.170142	0.000167353	0.0253323	0.00336071	0.0354111	0.00236397	0.00104298	0.00747407	4.55373e-05	0.0311701	0.00126103	3.02361e-05	0.0354111	0.00359574	0.00601771	0.000788969	0.000383789	0.0119731	0.000283517	0.00193716	0.00077637	0.000112549	0.00938737	0.000101812	0.0120662	0.000192834	7.01361e-05	0.00173037	0.00284568	0	7.01557e-05	4.48994e-05	0	0.00962155	3.81257e-05	0	0.000327302	0.000332005	0	0.000379891	0
4469722	Bacteroidetes	Bacteroidia	Bacteroidales	Prevotellaceae	Prevotella	melaninogenica	0.00525033	0.000340229	0.00099655	0	0.00180322	0.00171206	0.00682429	0.00244691	0.000316056	0	0.000227687	0.000647354	4.85013e-05	0	0	0.00604085	0.00207654	0.104369	3.83789e-05	0.0121596	0	0	0	0.000450197	0.0242439	0.000610874	0.00874891	3.85669e-05	0.000210408	0.000101786	0	0.000158272	0.000806791	0	0	0.000320718	0	0	0	0.00038734	0	0	0
1023075	Firmicutes	Clostridia	Clostridiales	Veillonellaceae	Veillonella		0.00418872	0.0180321	0.00551936	0	0.00491522	0.0013316	0.0226222	0.0355839	0.00584703	0.000217994	0.000318761	0.0427254	0.000145504	0	0	0.0229169	0.0178836	0.00954277	0	0.0677732	7.08793e-05	0	0.000741081	3.75164e-05	0.00253051	0	0.0279965	0.000269968	0	0.000203573	0.000291864	0	0.000210467	0	0.000224709	0.000106906	0	0	0.000280544	0.000166003	0	0.00189946	0
4345285	Firmicutes	Bacilli	Bacillales	Staphylococcaceae	Staphylococcus		0.00396952	0.000136091	7.66577e-05	0.0548248	0	0.0413113	0.000752284	8.29463e-05	3.16056e-05	0.000529414	0.0010929	9.71031e-05	4.85013e-05	0.0229795	0.000111707	4.79432e-05	0	0	3.83789e-05	0.00294666	0.000141759	0.00354138	0	0.000412681	0.000204073	0.00013575	0.000255176	0	0.000140272	0	0.00211602	0	7.01557e-05	4.48994e-05	0.000179767	0.000160359	7.62515e-05	0	0.00018703	0	9.11702e-05	0.00227935	4.08397e-05
4365567	Proteobacteria	Betaproteobacteria	Neisseriales	Neisseriaceae	Neisseria	cinerea	0.00344448	0	0	0	0.104208	0	0.0424503	0	0.000189633	0	0	0	0	0	0	0.0605523	0.00394118	0.0374573	0	0	0	0	0.000282316	0	0.00346925	0	0	7.71337e-05	0	0	0	0	0.00298162	0	0	0.025604	0.000114377	0	0.00018703	0.00320938	0	0	0
4446902	Firmicutes	Bacilli	Gemellales	Gemellaceae			0.00342314	0.0100367	0.105098	0.000535529	0.020039	0.00174376	0.0228372	0.000787989	0.000537295	0.00538756	0	0.0196148	0.00101853	6.04723e-05	0.0233467	0.00249305	0.00457685	0.00045084	0.000230273	0.00663931	0.000106319	0.00121073	0.000423475	0	0.00546916	6.78748e-05	0.00758239	0.000192834	0.000105204	0.00157769	0.00634805	3.95679e-05	0.000175389	4.48994e-05	4.49418e-05	0.00545221	7.62515e-05	0	9.35148e-05	0.000166003	0	0	0
4448346	Proteobacteria	Betaproteobacteria	Neisseriales	Neisseriaceae	Neisseria	cinerea	0.00328567	0	0.00973553	0	0.0524678	0.00240956	0.0243418	0	0.000821745	0	9.10747e-05	0	0	0	0	0.0279509	0.0225029	0.058534	0	0	0	0	0.000141158	0.000112549	0.0460798	0	0	0.000269968	0	0	0	0	0.00220991	0	0	0.0160894	0.000190629	0	9.35148e-05	0.00249004	0	0	0
861780	Bacteroidetes	Bacteroidia	Bacteroidales	[Paraprevotellaceae]	[Prevotella]		0.0032494	0	0.0248371	0	0	3.17048e-05	0	0.0190776	0.00587863	0	4.55373e-05	0.00773588	0	0	0	0.00541759	0.0125863	0.00180336	0	0.00369265	0	0	0.00127042	0	0	0	0.00400992	0	0	0	0	0	0.000105234	0	0	0.000213812	0	0	0.000327302	0	0	0	4.08397e-05
1126851	Firmicutes	Bacilli	Lactobacillales	Streptococcaceae	Streptococcus		0.00278294	0.000136091	0	0	0	0	0	0	0	0	0	0	0	0.159133	0	0	0	0.00169065	0	0	0	0	0	7.50328e-05	0	0	0.109762	0	0	0.000458039	0	0	0	0	0	0	0	0	0	0	0	0	0
4456891	Proteobacteria	Gammaproteobacteria	Pseudomonadales	Pseudomonadaceae	Pseudomonas		0.00274655	0.000204137	3.83289e-05	0.000200823	0.000116337	3.17048e-05	0.00403009	8.29463e-05	0.000379267	0.00015571	0.00437158	0.000226574	0	0.000151181	0.000484063	0.000383546	0	0	0.000191894	0.000447594	0.00109863	0.000393486	0.00077637	0.000562746	0.000489776	0.00128962	0.00164042	0.00119557	0.00133259	0.00173037	0.0109449	0.00019784	0.000245545	0.000224497	0.0010786	0.000267265	0.000305006	0.000581369	0.00102866	0.00038734	0.00154989	0.0310244	0.000367557
4440404	Proteobacteria	Betaproteobacteria	Neisseriales	Neisseriaceae	Neisseria	cinerea	0.00269382	0	0	0	0.00212314	3.17048e-05	0.00198818	0.156395	0.00774336	0	0.000364299	0	0	0	0	0.00186979	0.0719159	0.00184093	0	0	0	0	0	0	0.0050202	0	0	0	0	0	0	0	0.000456012	0	0	0.000962155	3.81257e-05	0	4.67574e-05	5.53342e-05	0	0	0
1033013	Fusobacteria	Fusobacteriia	Fusobacteriales	Leptotrichiaceae	Leptotrichia		0.00265426	0	0	0	0.0308583	0	0	0.020778	3.16056e-05	0	0	0.0300049	0	0	0	0	0.0800525	0	0	0.0872063	0	0	0	0	0	0	0	0	0	0	0	0	0	0	0	0.00101561	0	0	0	0	0	0	0
4318122	Proteobacteria	Gammaproteobacteria	Pasteurellales	Pasteurellaceae	Actinobacillus	parahaemolyticus	0.00263293	0	0.0509391	0	0	0	0.000268673	0	0.00420354	0	0	0	0	0	0	0	0	0.171545	0.0209549	0	0	0	0	0	0.000122444	0	0	3.85669e-05	0	0	0	0	0	0	0	0	0	0	0	0	0	0	0
4428998	Firmicutes	Bacilli	Lactobacillales	Streptococcaceae	Streptococcus		0.00258384	0	0	0	0	0	5.37346e-05	0	0	0.000529414	0	0.00042078	0	0	0	0	4.23783e-05	0	0	0	0	0	0	0	4.08147e-05	0	0.00455672	0	0	0	0	0	0	0	0	0	0	0	0	0	0	0	0
4451045	Proteobacteria	Betaproteobacteria	Burkholderiales	Alcaligenaceae	Achromobacter		0.00250379	0.000272183	3.83289e-05	0.000401647	0.000174505	3.17048e-05	0.00306287	0	0.000379267	0.000249136	0.00373406	0.000161838	0	6.04723e-05	0.000744713	0.000431489	0	7.51399e-05	0.000383789	0.000149198	0.000673353	0.00033295	0.000529343	0.000750328	0.000326517	0.000848435	0.00164042	0.00188978	0.00189367	0.00137412	0.0105801	0.000356111	0.000210467	0.000583693	0.00130331	0.000587984	0.000610012	0.000402486	0.00102866	0.000332005	0.00104846	0.0245663	0.000285878
644798	Proteobacteria	Betaproteobacteria	Burkholderiales	Comamonadaceae			0.002484	0.000170114	0	0.000167353	5.81683e-05	6.34095e-05	0.0029554	8.29463e-05	0.000189633	6.2284e-05	0.00295993	9.71031e-05	4.85013e-05	0.000181417	0.000260649	0.000527376	0	0	0.000383789	7.4599e-05	0.000567034	0.000423754	0.000282316	0.000675295	0.000489776	0.001086	0.00153106	0.00223688	0.000911769	0.00101786	0.00766144	3.95679e-05	0.000420934	0.000269397	0.00130331	0.000320718	0.000152503	0.000134162	0.00130921	0.000332005	0.000364681	0.0392554	0.000245038
4477696	Proteobacteria	Gammaproteobacteria	Pasteurellales	Pasteurellaceae	Haemophilus	parainfluenzae	0.00247338	3.40229e-05	0.00617095	6.69411e-05	0.00258849	0.00288513	0.00123589	0	0.000442478	0	0.000273224	3.23677e-05	0	0	0.000111707	0.00172596	0.00478874	0.0312958	0	0.0073107	0	0.0296325	3.52896e-05	0.000787845	0.0137137	0	0.00145815	0.000269968	0.000140272	0	0.00620212	0	3.50779e-05	0	4.49418e-05	0.000374171	3.81257e-05	4.47207e-05	0.000327302	5.53342e-05	4.55851e-05	0.00215272	0
4483015	Firmicutes	Bacilli	Lactobacillales	Carnobacteriaceae	Granulicatella		0.00238202	0.000578389	0.0270218	0	0.0135532	0.000475571	0.0161204	0.0390262	0.000221239	0.000716265	0.000227687	0.020683	0	0	3.72356e-05	0.0323617	0.00190702	0.00135252	7.67578e-05	0.012831	0	0	0.000670501	3.75164e-05	0	0	0.00503062	0.000655637	0.000140272	0	0.00933966	0	0	0	0	0.00069489	0	0	9.35148e-05	0.00116202	0	0	0
915452	Firmicutes	Clostridia	Clostridiales	Veillonellaceae	Veillonella		0.00230604	0.0300762	0.0104255	0	0.000959777	0.0013633	0.00934981	0.0164648	0.00230721	0	0	0.0190969	0	0	0	0.0164445	0.0189855	0.015028	0	0.0136889	3.54396e-05	0	0	0	0.000897923	0	0.0197215	0.00138841	0	0	0	0	0	0	4.49418e-05	0.000748343	0	0	9.35148e-05	0.000276671	0	0	0
4479603	Bacteroidetes	Bacteroidia	Bacteroidales	Prevotellaceae	Prevotella	melaninogenica	0.00222508	0.0118059	3.83289e-05	0	0.000436262	0.0141086	0.00456744	0	0.000126422	6.2284e-05	0	0.0400388	0.0167815	0	0	0.00311631	4.23783e-05	0.00319345	0	0.00074599	0	0.000393486	0	0	0.00146933	0	0.00105716	0.000115701	3.5068e-05	0	0	0.000237408	0	0	0.000134825	0.000213812	0	0	0.00149624	5.53342e-05	0	0	0
132041	Actinobacteria	Actinobacteria	Bifidobacteriales	Bifidobacteriaceae	Bifidobacterium		0.00214874	0	0	3.34706e-05	0	3.17048e-05	0	0	0	0	0	0	0	0	0	0	4.23783e-05	0	0	0	0	0.00099885	0	0	0	0	0.000109361	0	3.5068e-05	0	0	0	0	0	0	0	0	0	0	0	0	0.000506521	0
933546	Proteobacteria	Betaproteobacteria	Neisseriales	Neisseriaceae			0.0021304	0	3.83289e-05	0	0	0	0.00403009	0	0.00382427	0	0.00223133	0	0	0	0	0	0	0	0	0	0.000177198	0	0	0.000187582	0	0	0.00145815	0	7.01361e-05	0	0.021598	3.95679e-05	0	0	0	0	3.81257e-05	0	0.00243138	0	0	0	0
4458306	Firmicutes	Clostridia	Clostridiales	Veillonellaceae	Veillonella	dispar	0.00197773	0.00853974	0.00034496	0.00100412	0	0.00174376	0.000859753	0.00136861	0.000189633	0	4.55373e-05	0.0270594	0.092686	0	0	0.00186979	0.000211891	0.00266747	0	0.00234987	0	0.00444942	0	0	0	0.000644811	0.000510353	0	0	0.000254466	0	7.91358e-05	0.000175389	0	0	0.000106906	0	0	9.35148e-05	0.000110668	0	0.00265924	0
1013316	Firmicutes	Clostridia	Clostridiales	Lachnospiraceae			0.00188606	0.00370849	0.0042545	0	0.00491522	0.00355093	0.0151531	0	0.00176991	0	0	0	0	0	0	0.0128488	0	0	0	0.027154	0	0	0.000388185	0	0	0	0.059529	0.000269968	0	0	0	0	0.000736635	0	0	0.0212209	0	0	0.000374059	0	4.55851e-05	0	0.000122519
876114	Fusobacteria	Fusobacteriia	Fusobacteriales	Leptotrichiaceae			0.00188399	0.00129287	0.04243	0	0.0145421	0.00957484	0.0183772	0	0.000979772	0	0	0	0	0	0	0.0361492	8.47565e-05	0	0	0	0	0	0.00165861	0	0.000571405	0	0	0.00161981	0	0	0	0	0.00136804	4.48994e-05	0	0.0192966	0	0	0	0	0	0.000886413	0
4310398	Bacteroidetes	Bacteroidia	Bacteroidales	Prevotellaceae	Prevotella	nanceiensis	0.00177671	0	0.000191644	0	0.000290841	0.00231445	0.0206341	0	0.000379267	0	0	0	0	0	0	0.00014383	0	0.00484653	0	7.4599e-05	0	0	0.00116456	7.50328e-05	0.00061222	0	0.0812919	0.00150411	0	0	0	0	0	0	0	0.00587984	0	0	0	0	0	0.00189946	4.08397e-05
4469627	Proteobacteria	Gammaproteobacteria	Pasteurellales	Pasteurellaceae	Haemophilus		0.00176971	0	0.0634726	0	0.0482797	0	0.0088662	0.00356669	0.000537295	0.000217994	0.0341985	0.000453148	0	0	0	0.00225333	0.000762809	0.00018785	0	0	0	0	7.05791e-05	0	0.00257132	0	7.29076e-05	0	0	0	7.29661e-05	0	0	0	0	0	0	0	0	0	0	0	0
1000986	Actinobacteria	Actinobacteria	Actinomycetales	Corynebacteriaceae	Corynebacterium		0.00175385	0	0	0	0	0.0589075	0	0	0	0.000747407	0.000227687	0	0.000436512	0.00517038	7.44713e-05	0.000191773	0.000211891	0	0.00464384	0.000298396	0.000602474	0.00756704	0.000952818	0	8.16293e-05	3.39374e-05	0	0	0	0.00646343	0.0156147	0	0	8.97989e-05	0.000134825	0	3.81257e-05	0	4.67574e-05	0	0.000136755	0.0231734	0
31235	Fusobacteria	Fusobacteriia	Fusobacteriales	Leptotrichiaceae	Leptotrichia		0.00174138	0	0.00187811	0	0	9.51143e-05	0.00150457	0	3.16056e-05	0	0	0.160803	0	0	0	0.00436283	0.00025427	0	0	0.000149198	0	0	0	0	0	0	0	0	0	0	0	0	0	0	0	0	0	0	0.00018703	0.000498008	0	0	0
1127280	Proteobacteria	Gammaproteobacteria	Pseudomonadales	Moraxellaceae	Moraxella		0.00169557	0	0	0	2.90841e-05	9.51143e-05	0	0	0.163875	3.1142e-05	0	0	0	0	0	0	0	3.757e-05	0	0	0	0	0	0	0	0	0.000656168	0	0	0.000101786	0	0	3.50779e-05	4.48994e-05	0	0	0.000457509	0	9.35148e-05	5.53342e-05	0	0	0.000163359
1034052	Firmicutes	Bacilli	Lactobacillales	Streptococcaceae	Streptococcus		0.00168428	0.00823353	0.000498275	0	0	6.34095e-05	0.000268673	0	0.00265487	0.000934259	0	0	0	0	0	4.79432e-05	0.00025427	3.757e-05	0	0.00123088	0	0.000121073	0.010234	0	0	0.00264712	3.64538e-05	0.00728914	0.00266517	0	0	0	0	0.0110902	0.0111006	0.00914047	0.00564261	0	0	5.53342e-05	0.0107125	0	4.08397e-05
4441357	Proteobacteria	Gammaproteobacteria	Xanthomonadales	Xanthomonadaceae	Stenotrophomonas		0.00155515	0.00023816	7.66577e-05	0.000301235	0.000116337	3.17048e-05	0.000967222	0	0.000252845	0.000249136	0.00200364	9.71031e-05	9.70026e-05	0.000120945	0.000297885	0.000287659	0	0	0.000191894	0	0.000389836	0.000363218	0.000282316	0.000450197	8.16293e-05	0.000509061	0.00102071	0.000501369	0.00115725	0.000458039	0.00736957	0.000395679	0.000140311	0.000583693	0.000449418	0.000481078	0.000343132	0.000536649	0.000514331	0.000166003	0.000683776	0.0107636	0.000408397
4455861	Proteobacteria	Gammaproteobacteria	Pseudomonadales	Pseudomonadaceae	Pseudomonas		0.0014156	6.80457e-05	3.83289e-05	0.000133882	0.000116337	3.17048e-05	0.00257926	0	0.000379267	0.00015571	0.00227687	6.47354e-05	0	0.000151181	0.000409592	0.000335603	4.23783e-05	0	0.000191894	0.000149198	0.000496155	0.000151341	0.000564633	0.000450197	0.000775479	0.000441186	0.00058326	0.000462802	0.000385748	0.000916077	0.00569135	0.000276975	0.000245545	0.000179598	0.00098872	0.000160359	0.000228754	0.000313045	0.000420816	0.000166003	0.000547021	0.0157022	8.16793e-05
4409545	Bacteroidetes	Bacteroidia	Bacteroidales	Porphyromonadaceae	Porphyromonas		0.0013701	0	0.0476044	0	0.00386819	0.000760914	0.00204191	0.00472794	0.00600506	6.2284e-05	0	0	0	0	0	0.00949276	0.0127559	0.00386971	0	0	0	6.05364e-05	0.000494054	0.000337648	0.00106118	0	0.00597842	3.85669e-05	0	0.00106876	0	0	3.50779e-05	0	4.49418e-05	0.000641437	0	0	0.00018703	5.53342e-05	0	0	4.08397e-05
4443574	Proteobacteria	Gammaproteobacteria	Pasteurellales	Pasteurellaceae	Haemophilus		0.00133789	0	0.00812572	0	0.000145421	0	0.0877485	4.14731e-05	9.48167e-05	0.000373704	4.55373e-05	0.00223337	0	0	0	0	0.000932322	0.00052598	0	0.00455054	0	3.02682e-05	0.00568162	0	0.0106934	3.39374e-05	0	3.85669e-05	0	0	0.00496169	3.95679e-05	7.01557e-05	0	0	5.34531e-05	0	0.000134162	4.67574e-05	0.000221337	0	0	8.16793e-05
4466659	Fusobacteria	Fusobacteriia	Fusobacteriales	Fusobacteriaceae	Fusobacterium		0.0012698	0.000102069	0.000383289	0	0.00186138	0.00072921	0.00284793	0	0.00316056	0	0	0.000291309	0	0	0	0.000191773	0.00025427	0.0091295	0	0.00637822	0	0.00099885	0	0	0.00550998	0	0	0	0	0.000203573	0	0	0	0	4.49418e-05	0.00400898	0	0	4.67574e-05	0	0	0	4.08397e-05
1052181	Bacteroidetes	Bacteroidia	Bacteroidales	Prevotellaceae	Prevotella	nanceiensis	0.00123736	0	0.00402453	0	0.00200681	0.00767255	0.00521225	0.000207366	0.000790139	0	0	0	0	0	0	0.00258893	0.00559393	0.00067626	0	0.0180903	0	0	0	0	0	0	0.000109361	0	0	0	0	0	0.000771713	0	0	0.000427625	0	0	0.000420816	0	0	0	0
4401373	Firmicutes	Clostridia	Clostridiales	Veillonellaceae	Veillonella	dispar	0.00122116	0.00956042	0.000268302	0.00060247	0	0.000824324	0.000268673	0.00116125	3.16056e-05	0	0	0.0141771	0.074207	0	0	0.00148624	8.47565e-05	0.000864109	0	0.00115628	0	0.00121073	0	0	0	0.000305437	0.000145815	0	0	0	0	3.95679e-05	0.000140311	0	0	0	0	0	0.000140272	0.000110668	0	0	0
866280	Actinobacteria	Actinobacteria	Actinomycetales	Micrococcaceae	Rothia	mucilaginosa	0.0011855	0.00428688	0.00314297	0.000401647	8.72524e-05	0.000919438	0.00112843	0.00298607	0.000126422	0.000186852	0	0.00556724	0.000339509	0	0.0157879	0	0.00161037	7.51399e-05	0	0.00126818	0	0	0	0	8.16293e-05	6.78748e-05	0.000182269	0	0	0	0.000948559	7.91358e-05	3.50779e-05	0	0	0	0	0	0.000140272	0	0	0.00215272	0
4442130	Firmicutes	Bacilli	Lactobacillales	Streptococcaceae	Streptococcus		0.0011375	0.00125885	0.00068992	0	0.000145421	3.17048e-05	0.0013971	0.000165893	0.000252845	0.000249136	0.000500911	0.00252468	0.00126103	0	0.0176125	9.58865e-05	0.000169513	0.000901679	3.83789e-05	0.000596792	3.54396e-05	0.000514559	0	0	0.000571405	6.78748e-05	0	3.85669e-05	7.01361e-05	0	0.000145932	7.91358e-05	3.50779e-05	0	0.000134825	5.34531e-05	3.81257e-05	0	0.000140272	0	0	0.00113967	0
926526	Actinobacteria	Actinobacteria	Actinomycetales	Micrococcaceae	Rothia	mucilaginosa	0.00112518	0.00132689	0.000114987	3.34706e-05	0.000232673	6.34095e-05	5.37346e-05	0	6.32111e-05	0	0.00100182	0.000291309	4.85013e-05	0	0.00469169	0	8.47565e-05	0.00105196	3.83789e-05	0.00078329	0	6.05364e-05	0	3.75164e-05	0.00477532	0	3.64538e-05	0	3.5068e-05	0.000203573	0.000437796	0	0	0	0	0	7.62515e-05	0	4.67574e-05	0	0	0	4.08397e-05
470724	Proteobacteria	Betaproteobacteria	Neisseriales	Neisseriaceae	Neisseria		0.00109655	0	0	0	0	0	0	0.00373258	0.0661504	0	0	0	0	0	0	0	0	0	0	0	0	0	0	0	4.08147e-05	0	0	0	0	0	0	0	0	0	0	0	0	0	0	0	0	0	0
4321136	Firmicutes	Bacilli	Lactobacillales	Streptococcaceae	Streptococcus		0.00107691	0	3.83289e-05	0	0	0	0.000107469	4.14731e-05	0.000158028	0.00015571	0	0	0	0	0	4.79432e-05	0.00025427	0.00011271	0	0	0	0	0	0	0.000204073	0	7.29076e-05	0	0.000105204	0	0	0	0	0	0	0	0	0	0	0	0	0	0
965500	Firmicutes	Bacilli	Lactobacillales	Streptococcaceae	Streptococcus		0.00101716	0.00503538	0.000383289	0.000167353	0.000145421	0.000126819	0.000376142	0.000207366	0.00142225	0.000560556	0.000273224	0.000453148	0.000145504	0	0.000446828	0.000191773	0.000508539	0	7.67578e-05	0.000671391	3.54396e-05	0.000575095	0.00515227	0	4.08147e-05	0.00196837	0.000437445	0.00420379	0.00143779	0	0.000291864	0	0	0.00669001	0.00543796	0.00545221	0.0028213	0	0	0	0.00601723	0.00012663	0
4440670	Firmicutes	Clostridia	Clostridiales	Veillonellaceae	Veillonella		0.00100675	0.00738296	0	0.000937176	0	0.00767255	0.000107469	0.00103683	0	0	0	0.00744457	0.019158	0	0	4.79432e-05	4.23783e-05	0	0	0.00190228	0	0.00169502	0	0	0	0.000203625	0.000400992	0	0	0	0	0.000276975	7.01557e-05	0	0	0	0	0	0.000233787	5.53342e-05	0	0	0
4428313	Firmicutes	Bacilli	Lactobacillales	Lactobacillaceae	Lactobacillus		0.00097159	0.00146298	0	0.00910399	0	6.34095e-05	0	0	3.16056e-05	0	0	0	0.000824522	0	0.000521299	0	0	0	0	0	0.000106319	0	0	0	0	0	0	0	0	0	0	0	0	4.48994e-05	0	0	0	0	0	0	0	0	0
878474	Fusobacteria	Fusobacteriia	Fusobacteriales	Leptotrichiaceae			0.000965709	0	0	0	0	0	0	0	0.0789507	0	0	0	0	0	0	0.00973248	0	0	0	0	0	0	0	0	0	0	0	0	0	0	0	0	0	0	0	0	0	0	0	0	0	0	0
4455767	Firmicutes	Bacilli	Lactobacillales	Streptococcaceae	Streptococcus		0.00095903	0.00132689	0.000383289	0.000200823	0.000232673	0.000221933	0.000322407	0.000746516	0.000316056	0.000435988	0.000819672	0.00178022	0.00785721	3.02361e-05	0.00331397	0.000191773	0.000169513	0.00041327	0.00034541	0.000186498	0	0.00163448	0.000635212	0	0.00257132	0.000305437	0.000364538	0.000462802	0.000105204	0	0.000510762	0	7.01557e-05	0.00080819	0.000764011	0.000427625	0.000228754	0	9.35148e-05	5.53342e-05	0.000547021	0.00164619	0
4446943	Firmicutes	Clostridia	Clostridiales	Veillonellaceae	Veillonella	dispar	0.000809084	0	0.00463779	0	0	0.000348752	0.00241805	0.00132714	0.000632111	0	9.10747e-05	0.00935426	0.000291008	0	0	0.0021095	0.00262745	0.0200999	0	0.00164118	0	0.00033295	0	7.50328e-05	0.000653035	0	0.000400992	0	0	0	0.00671288	0	7.01557e-05	0	0	0	3.81257e-05	0	0.00102866	0.000110668	0	0	0
New.ReferenceOTU0	Bacteroidetes	Bacteroidia	Bacteroidales	Prevotellaceae	Prevotella	nanceiensis	0.00079493	0	0.00509774	0	0.0011052	0.00342411	0.00483611	0.000580624	0.000790139	0	0	0	0	0	0	0.0014383	0.00300886	0.0003757	0	0.0163745	0	0	0	3.75164e-05	0	0	0.000145815	0	0	0	0	0	0.00164866	0	0	0.000374171	0	0	0.000280544	0	0	0	0
4435065	Bacteroidetes	Bacteroidia	Bacteroidales	Prevotellaceae	Prevotella		0.000768871	0	0	0	0	0	0	0	0	0	0	0	0	0	0	0	0	0	0	0	0	0	0	0	0	0	0	0	0	0	0	0	0	0	0	0.0767586	7.62515e-05	0	0	0	0	0	0
368299	Fusobacteria	Fusobacteriia	Fusobacteriales	Fusobacteriaceae	Fusobacterium		0.000745254	0	0.0114987	0	0.00363552	3.17048e-05	0.00741537	0	0.00218078	0	0	0	0	0	0	0	4.23783e-05	0.017996	0	0	0	0	0	0	0	0	0.022091	0	0	0	0	0	0.00115757	0	0	0.000213812	0	0	0	0	0	0	0
4447605	Firmicutes	Clostridia	Clostridiales	Lachnospiraceae			0.000689903	0.000612412	0.00034496	0	0.000610767	0.000443867	0.00128963	0	0.000158028	0	0.00068306	0.00488752	0	0	0	0.000383546	4.23783e-05	0.00864109	0	0.00141738	0	0	0	0	0.00359169	0	0.000182269	0	0.00017534	0.000610718	0	0	3.50779e-05	0	0	0.000908702	0	0	9.35148e-05	0	0	0	0
4447394	Actinobacteria	Actinobacteria	Actinomycetales	Propionibacteriaceae	Propionibacterium	acnes	0.000670225	0	0	0.000234294	0	0	0.000806018	0	0.000126422	0.000186852	0.00191257	3.23677e-05	0	3.02361e-05	0	0.00014383	0	0	7.67578e-05	3.72995e-05	0	9.08045e-05	0.000211737	7.50328e-05	8.16293e-05	0.000101812	0.000328084	7.71337e-05	0.000210408	0.000254466	0.00116746	0	0.000105234	0	0.000179767	0.000481078	7.62515e-05	0.000134162	0.000327302	0.000166003	0.000136755	0.00189946	8.16793e-05
886264	Actinobacteria	Actinobacteria	Actinomycetales	Micrococcaceae	Rothia	mucilaginosa	0.000661487	0.0028239	0.0014565	0.000167353	0.000116337	0.000253638	0.000429876	0.00120272	0	0	0	0.00271889	0.000194005	0	0.00755883	0.000239716	0.000635674	0.00116467	0	0.000484894	0	0	0	0	0.000244888	0	0.000109361	0	0.000105204	0	0.000510762	0	0	0	0	0	0	4.47207e-05	9.35148e-05	0	4.55851e-05	0.00113967	0
4458304	Bacteroidetes	Bacteroidia	Bacteroidales	Prevotellaceae	Prevotella	melaninogenica	0.00064129	3.40229e-05	7.66577e-05	0	2.90841e-05	0.00608731	0	0	0	0	0	0.00401359	4.85013e-05	0	0	0.00330808	4.23783e-05	0.00056355	0	0.000559493	0	0	0	0	0.000775479	0	0.000765529	0	0	0	0	0	0	0	0	0.00122942	0	0	0	0.000221337	0	0	0
4454257	Proteobacteria	Gammaproteobacteria	Enterobacteriales	Enterobacteriaceae			0.000530036	0	3.83289e-05	0	0	0	0	0	3.16056e-05	0	0.000136612	0	0	0	0	0	0	0	0	0	0	0	0	0	0	0	0	0	0	0	0.000583729	0	0	0	0	0	0	0	0	0	0	0	0
4433676	Bacteroidetes	Flavobacteriia	Flavobacteriales	[Weeksellaceae]			0.000528595	0.00112275	0.00471445	0	0.000988861	0.000158524	0.00795271	0.00190776	0.000189633	0.00298963	0	0.00404596	0.00160054	0	0.00290438	0.0014383	0.000678052	0.000788969	0.000460547	0.00126818	0	0.000817241	0.000141158	0	0	0	0.00258822	0	0	0	0.000802627	0	0	0	0	0.000801796	0	0	0	0.000276671	0	0	0
4387092	Fusobacteria	Fusobacteriia	Fusobacteriales	Fusobacteriaceae	Fusobacterium		0.000522624	0.000136091	0.00034496	0	0.00270483	0.00193399	0.00236432	0	0.00164349	0	0	0.000809192	0	0	0	0.000575319	0	0.014765	0	0	0	0.00329923	3.52896e-05	0.000187582	0.0144484	0	3.64538e-05	0.000115701	0	0.000712504	0	0	0	0	0	0	0	0	0	0	0	0	0
4382017	Proteobacteria	Gammaproteobacteria	Pseudomonadales	Pseudomonadaceae	Pseudomonas		0.000502519	0.000102069	0	6.69411e-05	2.90841e-05	0	0.000752284	0	9.48167e-05	3.1142e-05	0.000409836	0.000129471	0	3.02361e-05	0.000111707	4.79432e-05	0	0	7.67578e-05	3.72995e-05	3.54396e-05	6.05364e-05	0.000105869	0.000225098	8.16293e-05	0.000101812	0.000182269	0.000308535	0.000280544	0.000101786	0.00160525	0	0	0.000179598	4.49418e-05	0	7.62515e-05	4.47207e-05	0.00018703	0	0.000364681	0.00481195	0.000163359
4428042	Firmicutes	Bacilli	Lactobacillales	Streptococcaceae	Streptococcus		0.000500418	0.00146298	0.000383289	0.000133882	0.000378094	6.34095e-05	0.000859753	0.000705043	0.000252845	0.00046713	0.000865209	0.000226574	0.000291008	0	0.000707477	0.000239716	0.000593296	0.00022542	0.000230273	0.000261097	0	0.00130153	0.00112927	0	0.000367332	0.000475124	0.00105716	0.000848471	0.000596157	0	0.000656695	0	0	0.00327766	0.00242686	0.00293992	0.00110565	0	4.67574e-05	0.000110668	0.00232484	0	0
1089121	Actinobacteria	Actinobacteria	Actinomycetales	Actinomycetaceae	Actinomyces		0.00049203	0	0.00034496	0	0.00180322	0	0.00102096	0.000705043	0.000126422	0	0	0.015666	4.85013e-05	0	0.0124367	0.00115064	0.000127135	0.000864109	0	0.000559493	0	9.08045e-05	0	0.000112549	0.00232644	0	0.000947798	0.000115701	0	0	0.00153229	0	0	0	4.49418e-05	5.34531e-05	0.000114377	0	0.000327302	0	0	0	0
4448456	Firmicutes	Bacilli	Lactobacillales	Streptococcaceae	Streptococcus		0.000485944	0.000272183	0.00141817	0.000100412	5.81683e-05	6.34095e-05	0.000107469	0.000165893	3.16056e-05	6.2284e-05	9.10747e-05	0.000679722	0.000921525	0	0.0130697	0	0.000296648	0.00398242	0	0.00391645	0	3.02682e-05	0.000105869	0	0.0114281	3.39374e-05	0.00058326	0	3.5068e-05	0	0	0	0	0.000179598	8.98836e-05	0	3.81257e-05	8.94414e-05	9.35148e-05	0	0.000136755	0	0
4461030	Proteobacteria	Gammaproteobacteria	Enterobacteriales	Enterobacteriaceae			0.000477802	3.40229e-05	0	0	2.90841e-05	0	0	0	0	3.1142e-05	0.000273224	0	0.000145504	0	0	0	0	0	0	0	0	0	0	0	0	0	0	0	0	0	0.000437796	0	0	0	0	0	0	0	0	0	0	0	0
4354870	Bacteroidetes	Bacteroidia	Bacteroidales	[Paraprevotellaceae]	[Prevotella]		0.000466049	0	0.000153315	0	5.81683e-05	0.000348752	0	0	0	0	0	0.00084156	0	3.02361e-05	0	0.000862978	8.47565e-05	0.00556036	0	0.00477434	0	0	0	0	4.08147e-05	0	0.0211067	3.85669e-05	0.000140272	0.000763398	0.00036483	0	3.50779e-05	0	0	0.000641437	0	0	9.35148e-05	0.000332005	0	0	0
4411138	Actinobacteria	Actinobacteria	Actinomycetales	Micrococcaceae	Rothia	mucilaginosa	0.000465322	0.000748503	0.000114987	3.34706e-05	0.000174505	0	0	0	0.000126422	0	0.000500911	9.71031e-05	0	0	0.00189902	0	0	0.00052598	0.00034541	0.000298396	0	3.02682e-05	0	0	0.00240806	0	0	0	0	0.00015268	0.000218898	0	7.01557e-05	4.48994e-05	0	0	7.62515e-05	0	0	0	0	0	0
4425571	Proteobacteria	Gammaproteobacteria	Enterobacteriales	Enterobacteriaceae			0.000464713	0	0	0	0	0	0	0	0	0	0	0	0.00116403	0	0.0398049	0	0	0	0	0	0	0.000181609	0	0	0	0	0.00160397	0	0	0	0	0	0	8.97989e-05	4.49418e-05	0	0	0	0	0	0	0	0
694975	Tenericutes	Mollicutes	Mycoplasmatales	Mycoplasmataceae	Mycoplasma		0.000419606	0	0	0	0	0	0	0	0	0	0	0	0	0	0	0	0	0	0	0	0	0	0	0	0	0	0	0	0	0	0	0	0	0	0	0	0	0	0	0	0	0	0
526682	Actinobacteria	Actinobacteria	Actinomycetales	Actinomycetaceae	Actinomyces		0.000407405	0.000578389	0	0	0	6.34095e-05	0.000107469	0.00120272	0	0	0	0.0010034	0	0	0	4.79432e-05	0.000381404	0.00015028	0	0.000149198	0	0	0	0	0	0	0	0	0	0	0	0	0.000105234	0	0	0	0	0	0	0	0	0	0
4304901	Bacteroidetes	Bacteroidia	Bacteroidales	Prevotellaceae	Prevotella		0.00040557	0	0.000153315	0	8.72524e-05	0.00250468	0.000161204	4.14731e-05	9.48167e-05	0	0	0.00754167	0	0	0	0.00014383	0.000169513	0.00304317	0	0.00164118	0	0.000514559	0	0	0	3.39374e-05	0.000364538	0	0	0	0	0	3.50779e-05	0	0	0	0	0	0	0	0	0	0
4482374	Proteobacteria	Gammaproteobacteria	Pseudomonadales	Moraxellaceae	Acinetobacter		0.000387889	0	0	3.34706e-05	0	0	0.000483611	0	6.32111e-05	0	9.10747e-05	0	0	0	0	9.58865e-05	0	0	0	0	0	9.08045e-05	0	3.75164e-05	0	0	0.000109361	0.000192834	0	0	0	0	0	0	8.98836e-05	0	0	0	0	0	9.11702e-05	0.000253261	0
4366522	Proteobacteria	Betaproteobacteria	Neisseriales	Neisseriaceae	Neisseria	cinerea	0.000385233	0	0	0	0.000116337	0	0	0	0.021713	0	0	0	0	0	0	9.58865e-05	0	0	0	0	0.000567034	3.02682e-05	0	0.000825361	0.000775479	0	0	0	0	0	0	0	0	0	0	0	0	0	0	0	0	0	0
956702	Proteobacteria	Gammaproteobacteria	Pasteurellales	Pasteurellaceae	Haemophilus	influenzae	0.000374588	0	0	0	2.90841e-05	0	0	0	0.000126422	0	0	0	0.000582016	0	0	0	4.23783e-05	0	0	0	0.00092143	0	0	0.00093791	0.000938737	0.000610874	3.64538e-05	0.000694203	0	0.000356252	0	0.00170142	0.000947103	0	0	0	0.000343132	0.00120746	0	0.000719345	0	0	0.000571755
New.CleanUp.ReferenceOTU0	Fusobacteria	Fusobacteriia	Fusobacteriales	Fusobacteriaceae	Fusobacterium		0.000374419	0	0	0	0	0	0	0	0.0141593	0	0.000136612	0	0	0	0	9.58865e-05	0.00025427	0	0	0	0	0	0	0	4.08147e-05	0	0	0	0	0	0	0	0	0	0.000134825	0	0	0	0	0.000885347	0	0	0
813479	Actinobacteria	Actinobacteria	Bifidobacteriales	Bifidobacteriaceae	Bifidobacterium	longum	0.000369941	0	0	0	0	0	0	0	0	0	0	0	0	0	0	0	0	0	0	0	0	3.02682e-05	0	0	0	0	0	0	0	0	0	0	0	0	0	0	0	0	0	0	0	0.000886413	0
4295238	Bacteroidetes	Bacteroidia	Bacteroidales	[Paraprevotellaceae]	[Prevotella]		0.000364656	0	0	0	0.00683477	0	0	0	3.16056e-05	0	0	0	0	0	0	0.0124652	0	0.00022542	0	7.4599e-05	0	0	3.52896e-05	3.75164e-05	0.00963226	0	7.29076e-05	0	0	0	0	0	0.00119265	0	0	0.000427625	0	0	0.000794875	0	0	0	0
4430952	Proteobacteria	Gammaproteobacteria	Xanthomonadales	Xanthomonadaceae	Stenotrophomonas		0.000331228	3.40229e-05	0	6.69411e-05	2.90841e-05	0	0.000268673	0	6.32111e-05	3.1142e-05	0.000227687	6.47354e-05	0	6.04723e-05	3.72356e-05	9.58865e-05	0	0	0	3.72995e-05	0	3.02682e-05	7.05791e-05	0.000112549	4.08147e-05	0.000101812	0.000437445	0.000154267	0.000105204	0.00015268	0.00145932	0	0.000105234	8.97989e-05	8.98836e-05	5.34531e-05	0	0	0.000233787	5.53342e-05	0.00018234	0.00253261	4.08397e-05
4439603	Firmicutes	Bacilli	Lactobacillales	Streptococcaceae	Streptococcus		0.000313728	0.000340229	0.000229973	0	0	0	0	0.000124419	0	9.34259e-05	9.10747e-05	0.000485515	0.00227956	3.02361e-05	0.00145219	0	0	3.757e-05	7.67578e-05	0.000223797	0	0.000575095	0	0	0.000571405	3.39374e-05	0	0	0	0	7.29661e-05	3.95679e-05	0	0	0	0	0	0	0	0	0	0.000379891	0
4386920	Proteobacteria	Gammaproteobacteria	Pseudomonadales	Pseudomonadaceae	Pseudomonas		0.000309953	0	0	0	0	3.17048e-05	0	0	9.48167e-05	0	0.000546448	0	0	0	0	0	0	0	0	0	0	0	0	0	4.08147e-05	0	7.29076e-05	0	0	0	0	0	0	0	4.49418e-05	0	7.62515e-05	4.47207e-05	0	0.000110668	9.11702e-05	0.00164619	4.08397e-05
356523	Proteobacteria	Gammaproteobacteria	Pseudomonadales	Moraxellaceae	Enhydrobacter		0.0003075	0	0	0	0	3.17048e-05	0	0	6.32111e-05	0	0.000409836	0	4.85013e-05	0	0	9.58865e-05	0	0	0	0	0	0	0	7.50328e-05	0	0	3.64538e-05	0	0	0	0	0	0	0	4.49418e-05	5.34531e-05	0	0	0	0	0	0.00468532	0
4365684	TM7	TM7-3	CW040				0.000305626	0.000102069	0.000536604	3.34706e-05	0.000203589	0.000570686	0.00494358	0.000207366	6.32111e-05	0	0	0	0	0	0	0.000431489	0.000211891	0.00958034	3.83789e-05	0.00104439	0	0	0	0	0.00163259	0	0.00247886	0	0	0	0	0	0	0	0.000134825	0	0	0	0	0	0	0	0
4426163	Bacteroidetes	Bacteroidia	Bacteroidales	Prevotellaceae	Prevotella		0.000293457	0	0	0	0	0	0	0	0	0	0	0	0	0	0	0	0	0	0	0	0	0	0	0	0	0	0	0	0	0	0	0	0	0	0	0.0293457	0	0	0	0	0	0	0
1029036	Bacteroidetes	Bacteroidia	Bacteroidales	Porphyromonadaceae	Porphyromonas		0.000291678	0	0.00099655	0	0.00107611	0.000126819	0	0.000124419	0.00123262	0	0	0	0	0	3.72356e-05	0.0108831	0.000847565	0.00214149	0	0	0	9.08045e-05	0.000141158	0	0	0	0.00302566	0.000154267	0	0.000661611	0	0	0	0	0	0.00165705	0	0	0	0	0	0	0
1049188	Actinobacteria	Actinobacteria	Actinomycetales	Corynebacteriaceae	Corynebacterium		0.000289207	0	0	0	0	0	0	0	3.16056e-05	0.000249136	0	0	0.000533514	0.000725667	0.00327674	9.58865e-05	0	0	0.00360761	0	0.000496155	0	0	0	0.000448961	3.39374e-05	3.64538e-05	0	7.01361e-05	0.00101786	0.000583729	0	0	0	4.49418e-05	0	0.000228754	4.47207e-05	0.000420816	0	0	0	8.16793e-05
875735	Actinobacteria	Actinobacteria	Actinomycetales	Actinomycetaceae	Actinomyces		0.000282007	0	0.000153315	0	0	0	0.000107469	0.00103683	3.16056e-05	0	0	0.00637644	0	0	0	0.000287659	0.000211891	0.00026299	0	0.00108169	0	0	0	0	0.000408147	0	0	0	0	0	0	7.91358e-05	0.000105234	0	0	5.34531e-05	0	0	0	0	0	0	0
524725	Actinobacteria	Coriobacteriia	Coriobacteriales	Coriobacteriaceae	Atopobium		0.000278858	0.00187126	0	0	0	0.000697505	0.000161204	0.00103683	0	0	9.10747e-05	0.00449911	0.000339509	0	0	0.000575319	0	0.00041327	0	3.72995e-05	0	0.000151341	0	0	0.000244888	0.000169687	0.000109361	0	0	0	0	3.95679e-05	0	0	0	0	0	0	0.000140272	0	0	0	0
4443390	Fusobacteria	Fusobacteriia	Fusobacteriales	Fusobacteriaceae	Fusobacterium		0.000275657	0	3.83289e-05	0	0.00034901	0	0.00252552	0	0	0	0	0	0	0	0	0	4.23783e-05	0.00240448	0	0.0138381	0	0	0	0	0.000367332	0	0	0	0	0	0	0	0	0	0	0.00582638	0	0	0	0	0	0	0
4457268	Proteobacteria	Gammaproteobacteria	Enterobacteriales	Enterobacteriaceae			0.000261067	0	0	0	0	0	0	0	0	0	0	0	0.000291008	0	0.0223041	0	0	0	0	0	0	3.02682e-05	0	0	0	0	0.000838437	0	0	0	0	0	0	0	8.98836e-05	0	0	0	0	0	0	0	0
4296242	Firmicutes	Clostridia	Clostridiales	Veillonellaceae	Megasphaera		0.000259087	0	0	0	0	0.000158524	0.000376142	0	0	0	0	0.00796245	9.70026e-05	0	0	0.000431489	0.000127135	0.00071383	0	0.000223797	0	0	0	0	0	0	0	0	0	0	0	0	3.50779e-05	0	0	0	0	0	4.67574e-05	0	0	0	0
New.ReferenceOTU4	Proteobacteria	Gammaproteobacteria	Pseudomonadales	Moraxellaceae	Moraxella		0.000258516	0	0	0	0	0	0	0	0	0	0	0	0	0	0	0	8.47565e-05	0	0	0	0	0	0	3.75164e-05	0.000571405	6.78748e-05	0	0	0.00620704	0	0	0	0	0	0	5.34531e-05	0	0	0.00593819	0	0	0	0.000122519
4320312	Firmicutes	Bacilli	Lactobacillales	Streptococcaceae	Streptococcus		0.000256051	0.000850572	0.000383289	0.000301235	0.000290841	9.51143e-05	0.000644815	0.000373258	0.000126422	0.00031142	0.000500911	0.000291309	0.000242507	0	0.000484063	0.00014383	0.000593296	0.00015028	0.000191894	0.000261097	0	0.00102912	0.00105869	0	0.000122444	0.000271499	0.000473899	0.000539936	0.00017534	0	0.000437796	0	0	0.00107759	0.00049436	0.00149669	0.00053376	0	0	5.53342e-05	0.00127638	0	0
711275	Firmicutes	Bacilli	Lactobacillales	Streptococcaceae	Streptococcus		0.000245992	0.000748503	0.000229973	0.000100412	0.000378094	3.17048e-05	0.000322407	0.000290312	0.000126422	0.000249136	0.000591985	0.000258942	0.000194005	0	0.000446828	0.000383546	0.000381404	0.00026299	3.83789e-05	3.72995e-05	0	0.00105939	0.00081166	0	0.000244888	0.000271499	0.000400992	0.000385669	0.00017534	0	7.29661e-05	0	0	0.000987787	0.000853894	0.000801796	0.000190629	0	0	5.53342e-05	0.000911702	0	0
912078	Actinobacteria	Actinobacteria	Actinomycetales	Corynebacteriaceae	Corynebacterium		0.00024411	0	7.66577e-05	0	0	0	0	0.000124419	9.48167e-05	0.000249136	0	0	0.000194005	0.000120945	0.00201072	0.000239716	0	0	0.00234111	0	0.000602474	0	3.52896e-05	0	0.000122444	3.39374e-05	0.000109361	0	0.00017534	0.00096697	0.000729661	0	0	0	0.000179767	0	0.000228754	4.47207e-05	0.000420816	0.000110668	0	0	8.16793e-05
4340162	Bacteroidetes	Bacteroidia	Bacteroidales	[Paraprevotellaceae]	[Prevotella]		0.000242113	0	7.66577e-05	0	0.000523515	0.000317048	0	0	0	0	0	0.000809192	0	0	0	0.0017739	0	0.00240448	0	0.00257367	0	0	0	0	4.08147e-05	0	0.00966025	0	0.000140272	0.000356252	0	0	3.50779e-05	0	0	0.000481078	0	0	0	5.53342e-05	0	0	0
4323100	TM7	TM7-3	CW040				0.00024145	0.000170114	0.00034496	3.34706e-05	0.000290841	0.000380457	0.00214938	0.000207366	9.48167e-05	0	0	0	0	0	0	0.000287659	0.000678052	0.00424541	0	0.00231257	0	0	0	0	0.000653035	0	0.00164042	0	0	0	0	0	0	0	0	0.000267265	3.81257e-05	0	0	0	0	0	0
1139946	Bacteroidetes	Flavobacteriia	Flavobacteriales	Flavobacteriaceae	Flavobacterium		0.000229325	0	0	0	0	0	0	0	0	0	0	0	0	0	0	0	0	0	0	0	0	0	3.52896e-05	0	4.08147e-05	0	0.000145815	0	7.01361e-05	0	0	0	0	0	0	0	7.62515e-05	0	0	5.53342e-05	0.00018234	0.00101304	4.08397e-05
4435982	Proteobacteria	Gammaproteobacteria	Pseudomonadales	Pseudomonadaceae	Pseudomonas		0.000219843	3.40229e-05	0	0	0	0	0.000107469	0	0.000126422	3.1142e-05	0.000546448	0	0	0	7.44713e-05	4.79432e-05	0	0	0	3.72995e-05	3.54396e-05	0	0.000176448	3.75164e-05	4.08147e-05	3.39374e-05	0.000182269	0.000192834	0.000140272	5.08932e-05	0.000656695	0	3.50779e-05	4.48994e-05	0.000179767	0	0	8.94414e-05	4.67574e-05	0.000110668	4.55851e-05	0.00164619	4.08397e-05
29704	Proteobacteria	Betaproteobacteria	Burkholderiales	Comamonadaceae			0.00021631	0	0	0	2.90841e-05	0	0.000161204	0	6.32111e-05	0	0.000182149	0	0	0	0	4.79432e-05	0	0	3.83789e-05	0	0	0	0	7.50328e-05	8.16293e-05	3.39374e-05	7.29076e-05	0.000115701	0	5.08932e-05	0.000875593	0	0	4.48994e-05	4.49418e-05	5.34531e-05	7.62515e-05	0	4.67574e-05	5.53342e-05	0	0.00278587	0
851938	Firmicutes	Erysipelotrichi	Erysipelotrichales	Erysipelotrichaceae	Bulleidia		0.000210482	0	7.66577e-05	0	0.000290841	0.000158524	0.000107469	0	0	0	0	0.00268652	0	0	0	0	0	0.00195364	0	0.000149198	0	0	0	0	0	0	0	0	0	0	0	0	0	0	0	0.000587984	0	0	0	0	0	0	0
4430826	Fusobacteria	Fusobacteriia	Fusobacteriales	Leptotrichiaceae	Leptotrichia		0.000205626	0	0.000421617	0	0.000785272	0	0	0	0	0	0	0	0	0	0	0.00115064	0	0.0174325	0	0	0	0	0.000176448	3.75164e-05	0	0	0	0	0	0	0	0	0	0	0	0	0	0	0	0	0	0	0
1007430	Firmicutes	Bacilli	Lactobacillales	Streptococcaceae	Streptococcus		0.000199303	0.000272183	0.00034496	0.000200823	0.000174505	3.17048e-05	0.000752284	0.000290312	6.32111e-05	0.000280278	0.000546448	0.000258942	0.00038801	0	0.000372356	0.000191773	0.00025427	0.00011271	0.000115137	7.4599e-05	0	0.000726436	0.000211737	0	0.000204073	0.00013575	0.000364538	7.71337e-05	0.00017534	0	0.00036483	0	3.50779e-05	0.000448994	0.000269651	0.000320718	3.81257e-05	0	0	0	0.000273511	0	0
4324196	Bacteroidetes	Bacteroidia	Bacteroidales	[Paraprevotellaceae]	[Prevotella]		0.00019658	0	0	0	0.00386819	3.17048e-05	0	0	0	0	0	0	0	0	0	0.00714354	4.23783e-05	0.00041327	0	0.000149198	0	0	0	3.75164e-05	0.00440798	0	0.000400992	7.71337e-05	0	0	0	0	0.000385857	0	0	0.000374171	0	0	0.000374059	0	0	0	0
4354540	Actinobacteria	Actinobacteria	Actinomycetales	Micrococcaceae	Rothia	mucilaginosa	0.000187888	0.000782526	7.66577e-05	0	0.000232673	0	0	0	0.000126422	0	0	9.71031e-05	0	0	0.000335121	0.000862978	0	0.00206635	0.000997851	3.72995e-05	0	0	0	0	0.000367332	0	0	0	0	5.08932e-05	7.29661e-05	0	7.01557e-05	0	4.49418e-05	0	0	0	0	0	0	0	0
4437024	Firmicutes	Bacilli	Lactobacillales	Streptococcaceae	Streptococcus		0.000185292	0.000646434	0.000153315	3.34706e-05	0.000116337	9.51143e-05	0.000214938	0.000248839	0.000189633	0.000342562	0.000182149	0.000226574	0.000242507	0	0.000148943	9.58865e-05	0.000339026	7.51399e-05	3.83789e-05	7.4599e-05	0	0.000514559	0.00077637	0	0.000163259	0.000101812	0.00058326	0.000385669	0.000105204	0	0.00036483	0	0	0.000404095	0.000898836	0.000481078	0.000610012	0	0	0	0.000820532	0	0
1000547	Firmicutes	Bacilli	Lactobacillales	Streptococcaceae	Streptococcus		0.000179147	0.000204137	0.000421617	3.34706e-05	0.000319926	0.00117308	5.37346e-05	0.00161745	3.16056e-05	0.000871975	0.000136612	0.000258942	9.70026e-05	0	0.000186178	0.000239716	0.00211891	0.00048841	3.83789e-05	0.000671391	0	0.000272414	0.000141158	0	4.08147e-05	3.39374e-05	0.000255176	7.71337e-05	0.000806565	0	0.000145932	0	0	0.000134698	8.98836e-05	0.000106906	0.000228754	0	9.35148e-05	0	4.55851e-05	0	0
1696853	Firmicutes	Bacilli	Lactobacillales	Carnobacteriaceae	Granulicatella		0.000177338	6.80457e-05	0.00103488	0	8.72524e-05	3.17048e-05	0	0.000539151	0	0	0.000182149	0.00129471	0	0	0	0.00014383	0.000423783	0.00015028	0.000115137	0.000261097	3.54396e-05	0	0	7.50328e-05	0	0	0.000218723	0	7.01361e-05	0	0.000656695	0	0.000140311	0	0	0	0	0	9.35148e-05	0	0	0.0012663	0
1100972	Firmicutes	Bacilli	Lactobacillales	Streptococcaceae	Lactococcus		0.000174825	0	0	0	0	0	0	0	0	0	0.000409836	0	0	0	0.000297885	0	0	0	0	0	0	0	0	0	0	0	0	0	3.5068e-05	0	0.000656695	0	0	0	0	0	0	0	0	0	0	0.00278587	0
855912	Fusobacteria	Fusobacteriia	Fusobacteriales	Fusobacteriaceae	Fusobacterium		0.000171242	0	0.00329628	0	0.000727104	0	0.00123589	0	0.000189633	0	0	0	0	0	0	0	0	0.00341887	0	0	0	0	0	0	0	0	0.00605133	0	0	0	0	0	0.000210467	0	0	5.34531e-05	0	0	0	0	0	0	0
1047124	Proteobacteria	Gammaproteobacteria	Pseudomonadales	Moraxellaceae			0.000164162	0	0	0	0.000116337	0	0	0	0	0	0	0	0	0	0	0	4.23783e-05	0.00063869	0	0	0	0	0	0	0	0	3.64538e-05	0	0.0026301	0	0	0	0	0	0	0	0	0	0.00420816	0	0	0	4.08397e-05
956982	Bacteroidetes	Bacteroidia	Bacteroidales	[Paraprevotellaceae]	[Prevotella]		0.000163323	0	0	0	0.00540965	0	0	0	0	0	0	0	0	0	0	0.00834212	0	7.51399e-05	0	3.72995e-05	0	0	0	0	0.00151014	0	0	7.71337e-05	0	0	0	0	0	0	0	0.000106906	0	0	0.000280544	0	0	0	0
4382476	Bacteroidetes	Bacteroidia	Bacteroidales	Prevotellaceae	Prevotella		0.000161506	0	0	0	2.90841e-05	0	0.000161204	0	6.32111e-05	0	0	0.015666	0	0	0	0.000191773	0	0	0	0	0	0	0	0	0	0	0	0	0	0	0	0	0	0	0	0	0	0	0	0	0	0	0
1712416	Firmicutes	Bacilli	Gemellales	Gemellaceae	Gemella		0.00015848	0	0.000306631	0	0.000378094	0	0	0	0	0	0	0.00326914	0.000242507	0	0	9.58865e-05	0	0	0	0.00119358	0	0	0	0	4.08147e-05	0	0	7.71337e-05	0	0	0.00846406	0	0	0	0	0	0	0	0	0	0	0	0
4455887	Firmicutes	Bacilli	Lactobacillales	Streptococcaceae	Streptococcus		0.000154806	0.000442297	7.66577e-05	0.000167353	0.000203589	3.17048e-05	0.000268673	0.000207366	0.000189633	0.000186852	0.000364299	0.000194206	9.70026e-05	0	0.000260649	0	0.00025427	0.00011271	0	3.72995e-05	0	0.000302682	0.000247027	0	4.08147e-05	0.000169687	0.000145815	0.000462802	0.00017534	0	0.000145932	0	0	0.000628592	0.000674127	0.000908702	0.000343132	0	0	0.000221337	0.000820532	0	0
823916	Proteobacteria	Gammaproteobacteria	Pseudomonadales	Moraxellaceae	Enhydrobacter		0.000153971	0	3.83289e-05	0	0	0	0	0	3.16056e-05	0	0.000182149	9.71031e-05	0	0	0	0	0	0	0	0	0	0	0	0	0	0	0	0	0	5.08932e-05	0	0	0	0	0	5.34531e-05	0	0	0	0	0	0.00227935	0
206803	Firmicutes	Bacilli	Bacillales	Bacillaceae	Bacillus		0.000152328	0	0	0	0	0	0	0	0	0	0	0	0	0	0	0	0	0	0	0	0	0	0	7.50328e-05	0	0	0	0	0	0	0	0	0	0	0	0	3.81257e-05	4.47207e-05	0.000140272	0	0	0.000886413	0.000122519
2480553	Fusobacteria	Fusobacteriia	Fusobacteriales	Leptotrichiaceae	Leptotrichia		0.000147339	0	7.66577e-05	0	0.000116337	0.000190229	0.000107469	0	0.000474083	0	0	0.00514646	0	0	0	0.000383546	0	0.00120224	0	0.00190228	0	0	0	0	0	0	0	0	3.5068e-05	0	0	0	0.000105234	0	0	0.000106906	0	0	0.000794875	5.53342e-05	0	0	0
3449122	Firmicutes	Bacilli	Lactobacillales	Streptococcaceae	Streptococcus		0.000146584	0	0	0	0	3.17048e-05	0	4.14731e-05	3.16056e-05	6.2284e-05	0	0	0	0	0	0	4.23783e-05	0	0	0	0	0	0	0	4.08147e-05	0	0	0	0	0	0	0	0	0	0	0	0	0	0	0	0	0	0
4473295	Fusobacteria	Fusobacteriia	Fusobacteriales	Fusobacteriaceae	Fusobacterium		0.000146192	0	0.000191644	0	0.000785272	3.17048e-05	0.00322407	0	0.00148546	0	0	6.47354e-05	0.000145504	0	0	0.000479432	0.000381404	0.0011271	0	0.000820589	0	6.05364e-05	0	3.75164e-05	0.000244888	0	0	3.85669e-05	0	0	0	7.91358e-05	0	0	0	0.00411589	0	0	0	0	0	0	0
971907	Proteobacteria	Gammaproteobacteria	Pasteurellales	Pasteurellaceae	Actinobacillus	parahaemolyticus	0.000145049	0	0.00329628	0	0	0	0	0	9.48167e-05	0	0	0	0	0	0	0	0	0.00766427	0.000959472	0	0	0	0	0	0	0	0	0	0	0	0	0	0	0	0	0	3.81257e-05	0	0	0	0	0	0
907826	Actinobacteria	Actinobacteria	Actinomycetales	Corynebacteriaceae	Corynebacterium		0.000140126	0	0	0	0	0	0	0	0	0.000435988	0	0	0.000485013	0.000665195	0	0	0.000127135	0	0.00318545	7.4599e-05	0.000141759	0.000544827	0.000247027	0	0	0	0	0	0	0	0	0	0	0	0	0	0	0	0	0	0	0.000506521	0
4337090	Firmicutes	Bacilli	Lactobacillales	Streptococcaceae	Streptococcus		0.000138015	0.000272183	0.000268302	0	0.000116337	0.000158524	5.37346e-05	0.000207366	9.48167e-05	6.2284e-05	0.000318761	3.23677e-05	0.000145504	0	0.000260649	9.58865e-05	0.000211891	0.00022542	0	0	0	0.000484291	0.000458764	0	4.08147e-05	6.78748e-05	0.000109361	0.000347102	3.5068e-05	0	7.29661e-05	0	0	0.000448994	0.00049436	0.000641437	0.00026688	0	4.67574e-05	5.53342e-05	0.000410266	0	0
4451251	Actinobacteria	Coriobacteriia	Coriobacteriales	Coriobacteriaceae	Atopobium		0.000134595	0.000544366	0	0	2.90841e-05	0.000126819	5.37346e-05	0.000414731	0	0	0	0.00145655	0.000339509	0	0	0.000191773	4.23783e-05	0.00030056	0	0.000111899	0	0.000211877	0	0	4.08147e-05	3.39374e-05	0.000145815	0	0	0	0	0	0	0	0	5.34531e-05	0	0	4.67574e-05	0	0	0	0
4474951	Firmicutes	Clostridia	Clostridiales	Veillonellaceae	Veillonella	dispar	0.000133097	0.000136091	0.000229973	0.000100412	0.00232673	0.000126819	0.00204191	0	0	0	0	0.000129471	0.000485013	0	0	0.000479432	0	0.000864109	0	0	0	3.02682e-05	0	3.75164e-05	0.000204073	0	0	0	0	0	0.000145932	0	0.000245545	0	0	0	0	0	4.67574e-05	0	0	0	0
72820	Actinobacteria	Actinobacteria	Bifidobacteriales	Bifidobacteriaceae	Bifidobacterium	longum	0.000132648	0	0	0	0	3.17048e-05	0	0	0	0	0	0.000194206	0.00489863	0	0	0	0	0	0	3.72995e-05	0	0	0	0	0	0	0	0	0	0	0	0	0	0	0	0	0.000114377	0	0	0	0	0.000253261	0
4477910	Proteobacteria	Betaproteobacteria	Neisseriales	Neisseriaceae	Neisseria		0.000131635	0	0	0	0	0	0	0	0.00771176	0	0	0	0	0	0	0	0	0	0	0	0.000141759	0	0	3.75164e-05	0.000244888	0	0	0	0	0	0	0	0	0	0	0	0	0	0	0	0	0	0
1073436	Firmicutes	Bacilli	Bacillales	Staphylococcaceae	Staphylococcus		0.000130607	0	0	0	0	0.00922609	0	0	0	0	0	0	0	0	0	0	0	0	0	0	0	0	0	0	0	0	0	0	0	0	0	0	0	0	0	0	0	0	0	0	0	0	0
4451252	Bacteroidetes	Bacteroidia	Bacteroidales	Prevotellaceae	Prevotella	melaninogenica	0.000130283	0	0	0	5.81683e-05	9.51143e-05	0.000214938	8.29463e-05	3.16056e-05	0	0	3.23677e-05	0	0	0	0.00014383	0	0.00341887	0	0.000261097	0	0	0	3.75164e-05	0.000734664	0	0.000255176	0	0	0	0	0	0	0	0	0	0	0	0	0	0	0	0
New.ReferenceOTU9	Proteobacteria	Gammaproteobacteria	Pasteurellales	Pasteurellaceae	Actinobacillus	parahaemolyticus	0.000129086	0	0.00440782	0	0	0	0	0	6.32111e-05	0	0	0	0	0	0	0	0	0.00578578	0.00034541	0	0	6.05364e-05	0	3.75164e-05	4.08147e-05	0	0	0	0	0	0	0	0	0	0	0	0	0	0	0	0	0	0
4320462	Proteobacteria	Betaproteobacteria	Neisseriales	Neisseriaceae	Neisseria	cinerea	0.000127776	0	0	0	0.000552599	0	0.000214938	0.0070919	0	0	0	0	0	0	0	0.000479432	0.00169513	0.000826539	0	0	0	0	3.52896e-05	0	0.000367332	0	0	0	0	0	0	0	7.01557e-05	0	0	0.000374171	0	0	0	0.000110668	0	0	0
4455250	Firmicutes	Bacilli	Lactobacillales	Streptococcaceae	Streptococcus		0.000126019	0.000306206	0.000919893	0.000301235	5.81683e-05	0	5.37346e-05	0.000414731	9.48167e-05	6.2284e-05	0.000136612	0.000129471	0.000485013	0	0.000297885	4.79432e-05	0.000296648	0.00026299	0.000153516	7.4599e-05	0	0.000575095	0.000423475	0	8.16293e-05	0.000169687	7.29076e-05	0.000231401	0.000140272	0	7.29661e-05	0	0	0.000359195	0.000314593	0.000267265	0.00026688	0	0	0	0.000410266	0	0
3801267	Firmicutes	Clostridia	Clostridiales	Veillonellaceae	Veillonella	dispar	0.00012329	0.00105471	0	0	5.81683e-05	0.000412162	0	0	0	0	0	0.00213627	0.00281308	0	0	0	4.23783e-05	0	0	0	0	0	0	0	0	0	3.64538e-05	0	0	0	0	0	0	0	0	0	0	0	0	5.53342e-05	0	0	0
4416265	Proteobacteria	Gammaproteobacteria	Pasteurellales	Pasteurellaceae	Haemophilus	influenzae	0.000121264	0	0.000306631	0	0.00034901	0	0	0	0.00028445	3.1142e-05	0.000227687	3.23677e-05	4.85013e-05	0	0	9.58865e-05	0	3.757e-05	0	3.72995e-05	0.000141759	0	0	0.00052523	4.08147e-05	0.000271499	0	0.000154267	0	0.000203573	7.29661e-05	0.000158272	0.000561246	0	0	0	0.000190629	0.000491928	0	0.000553342	0	0	0.000163359
584109	Firmicutes	Bacilli	Lactobacillales	Streptococcaceae	Streptococcus		0.00011877	0	0.000114987	0	0	0	0	0.000248839	0	0	0	0	4.85013e-05	0	0	0	0	0	0	0	0	0	0	0	0	0	0	0	0	0	0	0	0	0	0	0	0	0	0	0	4.55851e-05	0	0
4376318	Proteobacteria	Alphaproteobacteria	Rhodobacterales	Rhodobacteraceae	Paracoccus	marcusii	0.000118705	0	0.000153315	0	0	0	0	0	0	0.000124568	0.00418944	6.47354e-05	0	0	0.000111707	4.79432e-05	0	0	0	0	0	0.000151341	0	0	0	3.39374e-05	0	0	0	0	0	0	0	0	0	0	0	0	0	0	0	0	0
941024	Fusobacteria	Fusobacteriia	Fusobacteriales	Fusobacteriaceae	Fusobacterium		0.000118629	0	0	0	0	0	0	0	0.00464602	0	0	0	0	0	0	4.79432e-05	8.47565e-05	0	0	0	0	0	0	0	0	0	0	0	0	0	0	0	0	0	0	0	0	0	0	0.000332005	0	0	0
4305793	Proteobacteria	Gammaproteobacteria	Pasteurellales	Pasteurellaceae	Haemophilus	influenzae	0.000115402	0	0	0	5.81683e-05	0	0	0	0.000189633	0	0	0	4.85013e-05	0	0	0	4.23783e-05	0	0	0	0.000141759	0	0	0.000337648	0.000122444	0.000203625	0	7.71337e-05	0	0.00015268	0	0.000395679	0.000385857	0	0	0	0.000114377	0.000402486	4.67574e-05	0.000608676	0	0	0.000367557
New.ReferenceOTU10	Bacteroidetes	Flavobacteriia	Flavobacteriales	[Weeksellaceae]			0.000111883	6.80457e-05	0	0	0	0	0	4.14731e-05	0	0	0	0.000194206	0.00708119	6.04723e-05	0	0	0	0	0	0	0	0	0	0	0	0	0.00273403	0	0	0	0	0	0	0	0	0	0	0	0	0	0	0	0
4333154	Fusobacteria	Fusobacteriia	Fusobacteriales	Fusobacteriaceae	Fusobacterium		0.000109059	0	0	0	0	0	0	0	0.00347661	0	4.55373e-05	0	0	0	0	4.79432e-05	4.23783e-05	0	0	0	0	0	0	0	0	0	0	0	0	0	0	0	0	0	0	0	0	0	0	0.00038734	0	0	0
New.CleanUp.ReferenceOTU1	Firmicutes	Clostridia	Clostridiales	[Tissierellaceae]	Helcococcus		0.000104122	0	0	0	0	0	0	0	0	0	0	0	0	0	0	0	0	0	0	0	0	0	0	7.50328e-05	0	0	0	0	0	0	0	0	0.000245545	0	0	0	0	0	0.00444195	0	0	0	0
3017023	Proteobacteria	Betaproteobacteria	Burkholderiales	Oxalobacteraceae			0.000101997	0	0	0	0	0	0	0	0	0	0	0	0	0	0	0	0	0	0	0	0	0	3.52896e-05	7.50328e-05	0	0	0	0	0	0	0	0	0	0	0	0	0	0	0	0	0	0.000379891	0
3581175	Firmicutes	Clostridia	Clostridiales	Veillonellaceae			0.000100333	0	0	0	0	3.17048e-05	0	0	0	0	0	0.0100016	0	0	0	0	0	0	0	0	0	0	0	0	0	0	0	0	0	0	0	0	0	0	0	0	0	0	0	0	0	0	0
1080448	Proteobacteria	Gammaproteobacteria	Pasteurellales	Pasteurellaceae	Haemophilus	influenzae	9.48481e-05	0	3.83289e-05	0	0	0	0	0	9.48167e-05	0	0	0	0.000339509	0	0	0	0	0	0	0	0.000141759	0	0	0.000187582	0.000244888	0.000169687	0	0.000115701	0	0.000101786	0	0.000435247	0.000210467	0	0	0	0	0.000313045	0	0	0	0	0.000163359
4401957	Proteobacteria	Epsilonproteobacteria	Campylobacterales	Campylobacteraceae	Campylobacter		9.40363e-05	0.000442297	7.66577e-05	0.000100412	0.000116337	3.17048e-05	0.000214938	0.000124419	0	0	0	0.00113287	4.85013e-05	0	0	9.58865e-05	0.000127135	0.00142766	0	0.000410295	0	3.02682e-05	0	0	0.000489776	0	0.000255176	0	0	0	0.00131339	0	0	0	0	0	0	0	4.67574e-05	0	0	0	0
1085410	Firmicutes	Bacilli	Lactobacillales	Streptococcaceae	Streptococcus		8.98722e-05	0.000204137	0.000191644	0.000167353	0.000174505	9.51143e-05	0.000376142	0.000248839	0	3.1142e-05	0.000500911	0.000161838	0	3.02361e-05	0.000335121	0	0.000466161	0	3.83789e-05	7.4599e-05	0	0.000393486	3.52896e-05	0	0.000163259	3.39374e-05	0.000145815	3.85669e-05	3.5068e-05	0	0.000291864	0	0	4.48994e-05	4.49418e-05	5.34531e-05	3.81257e-05	0	0	0.000110668	0.000136755	0	0
4466150	Proteobacteria	Gammaproteobacteria	Pasteurellales	Pasteurellaceae	Aggregatibacter	segnis	8.83482e-05	0	0	0	0	0	0	0	0.000252845	0	0	0	0	0	0	0	0	0	0	0	0	0	0	0	0	0	0	0	0	0	0	0	0	0	0	0.00753688	0	0	0	0	0	0	0
4346977	Firmicutes	Bacilli	Lactobacillales	Streptococcaceae	Streptococcus		8.65137e-05	0.00023816	0.00126485	0.000970646	0.000116337	6.34095e-05	5.37346e-05	4.14731e-05	0	6.2284e-05	4.55373e-05	0.000194206	0.000194005	0	0	9.58865e-05	4.23783e-05	0.00015028	7.67578e-05	0.000111899	0	0.000181609	0.000105869	0	8.16293e-05	3.39374e-05	0	3.85669e-05	7.01361e-05	0	7.29661e-05	0	0	0	0.000359534	5.34531e-05	0	0	0	0	0.00018234	0	0
134265	Bacteroidetes	Bacteroidia	Bacteroidales	Prevotellaceae	Prevotella		8.51446e-05	0	0	0	0	0	0	4.14731e-05	0	0	0	0	0	0	0	0	0	0	0	0	0	0.00777892	0	0	0	0	0	0	0	0	0.000218898	0	0	0	0	0	0	0	0	0	0	0	0
4318869	Firmicutes	Bacilli	Lactobacillales	Streptococcaceae	Streptococcus		8.35868e-05	0.000306206	0.000114987	6.69411e-05	8.72524e-05	3.17048e-05	0.000107469	0.000124419	9.48167e-05	3.1142e-05	0.000455373	3.23677e-05	0	0	0.000223414	9.58865e-05	4.23783e-05	0	3.83789e-05	0	0	0.000393486	0.000247027	0	8.16293e-05	3.39374e-05	7.29076e-05	3.85669e-05	0.000105204	0	0.000291864	0	0	0.000359195	0.000359534	5.34531e-05	0.000114377	0	0	0	0.000273511	0	0
4457296	TM7	TM7-3					8.34662e-05	0	7.66577e-05	0	0	0	5.37346e-05	0	0	0	0	0.00498463	0	0	0	9.58865e-05	0	0.00191607	0	0	0	0	0	0	0	0	0	0	0	0	0	0	0	0	0	5.34531e-05	0	0	0.000280544	0	0	0	0
4297119	Fusobacteria	Fusobacteriia	Fusobacteriales	Leptotrichiaceae	Leptotrichia		8.06061e-05	0.000442297	7.66577e-05	0	2.90841e-05	6.34095e-05	5.37346e-05	0	0.000252845	0	0	0.0031073	0	0	0	0.000191773	0	0.000976819	0	0.000895188	0	0	0	0	0	0	0	0	0	0	0	0	3.50779e-05	0	0	0	0	0	0.000280544	0	0	0	0
3621624	Actinobacteria	Nitriliruptoria	Nitriliruptorales	Nitriliruptoraceae			7.99456e-05	0	0	0	0	0	0	0	0	0	0.000136612	0	0	0	0	0	0	0	0	0	0	0	0	0	0	0	0	3.85669e-05	0	0	0	0	0	0	0	0	3.81257e-05	8.94414e-05	0	0	0	0	0.000122519
15806	Tenericutes	Mollicutes	Mycoplasmatales	Mycoplasmataceae	Ureaplasma		7.9285e-05	0	0.000153315	0	0	0	0	0	0	0	0	0	0	0	0	0	0	0	0	0	0	0	0	0	0	0	0	0	0	0.000203573	0	0	0	0	0	0	0	0	0	0	0	0	0
New.ReferenceOTU3	Proteobacteria	Gammaproteobacteria	Pseudomonadales	Moraxellaceae	Moraxella		7.88654e-05	0	0	0	0	0	0	0	0	0	0	0	0	0	0	0	0	0	0	0	0	0	0	0	0.000367332	0	0	0	0.0017534	0	0	0	0	0	0	0.000106906	0	0	0.00168327	0	0	0	4.08397e-05
511378	Firmicutes	Clostridia	Clostridiales	Veillonellaceae	Megasphaera		7.85537e-05	0	0	0	0	6.34095e-05	0	0	0	0	0	0.00216864	9.70026e-05	0	0	4.79432e-05	0	0.0011271	0	0.000261097	0	0	0	0	0	0	0	0	0	0	0	0	0	0	0	0	0	0	4.67574e-05	0	0	0	0
4481455	Bacteroidetes	Flavobacteriia	Flavobacteriales	Flavobacteriaceae	Capnocytophaga		7.85137e-05	0	0.000728248	0	0.00049443	0	0	0	0	0	0	0	0	0	0	0	0	0.00015028	0	0	0	0	0	0	0.00608138	0	0	0	0	0	0	0	0	0	0	0	0	0	0	0	0	0	0
4478861	Proteobacteria	Gammaproteobacteria	Pseudomonadales	Pseudomonadaceae	Pseudomonas		7.78551e-05	0	0	3.34706e-05	0	0	5.37346e-05	0	0	0	0.000136612	3.23677e-05	0	0	0	0	0	0	0	0	3.54396e-05	0	3.52896e-05	3.75164e-05	0	6.78748e-05	3.64538e-05	7.71337e-05	0	0	0.000437796	0	0	0	0	0	0	0	0	0	0	0.000886413	0
4422405	Actinobacteria	Actinobacteria	Actinomycetales	Micrococcaceae	Micrococcus		7.75157e-05	0	0	0	0	0	0.000322407	4.14731e-05	0	0	0.000364299	0	0	0	0	0	0	0	0	0	0	0	0	3.75164e-05	0	3.39374e-05	3.64538e-05	3.85669e-05	0	5.08932e-05	0.000218898	0	0	0	0	0.000160359	0	0	0.000140272	0	0	0	0
New.CleanUp.ReferenceOTU4	Firmicutes	Clostridia	Clostridiales	Veillonellaceae	Veillonella		7.72853e-05	0.000102069	0.000114987	0	0	6.34095e-05	5.37346e-05	0	0	0	0	0.000161838	0	0	0	9.58865e-05	0.00237318	0.00244205	0	0.000223797	0	0	3.52896e-05	0	0	0	7.29076e-05	0.000231401	0	0	0	0	0	0	0	0.000106906	0	0	0	5.53342e-05	0	0	0
4323284	Firmicutes	Bacilli	Bacillales	Staphylococcaceae	Staphylococcus		7.63007e-05	0	0	3.34706e-05	2.90841e-05	6.34095e-05	0	0	3.16056e-05	0	0.000364299	0	0	0	0	0	0	3.757e-05	3.83789e-05	0	0	0	3.52896e-05	7.50328e-05	0	0	0	0	0	0	0.000291864	0	0	0	4.49418e-05	0	0	0	0	0	4.55851e-05	0	0
4320317	Firmicutes	Bacilli	Lactobacillales	Streptococcaceae	Streptococcus		7.52359e-05	0.000204137	0	3.34706e-05	2.90841e-05	0	0.000107469	4.14731e-05	3.16056e-05	0.00015571	9.10747e-05	0.000129471	4.85013e-05	0	0.000148943	0	0.000169513	7.51399e-05	3.83789e-05	0.000149198	0	0.000211877	0.000211737	0	8.16293e-05	3.39374e-05	7.29076e-05	0.000115701	0.000105204	0	0	0	0	0.000269397	0.000269651	0.000213812	7.62515e-05	0	0	0	0.000501436	0	0
4363066	Proteobacteria	Gammaproteobacteria	Pasteurellales	Pasteurellaceae	Haemophilus	parainfluenzae	7.43109e-05	0	0	0	0.000407178	0	0	0	0	0	0	0	0	0	0	0	0	0.00304317	0	0	0	0	0	0	0	0	0	0	0	0	0	0	0	0	0	0	0	0	0	0	0	0	0
4459265	Bacteroidetes	Bacteroidia	Bacteroidales	[Paraprevotellaceae]	[Prevotella]		7.2562e-05	0	0	0	0	0	0	0	0	0	0	0	0	0	0	9.58865e-05	0	0	0	0	0	0	0	0	0	0	0	0	0	0	0	0	0	0	0	0.00705581	0	0	0	0	0	0	0
375059	Actinobacteria	Actinobacteria	Actinomycetales	Actinomycetaceae	Actinomyces		6.9072e-05	3.40229e-05	0.000191644	0	5.81683e-05	0.000190229	0.000322407	0.000124419	0	0	0	0	0	0	0	0.000239716	0	7.51399e-05	0	0.000372995	0	0	0	0	0	0	0.00222368	7.71337e-05	0	0	0	0	0	0	0	0.000481078	0	0	0	0	0	0	0
4325272	Firmicutes	Bacilli	Lactobacillales	Streptococcaceae	Streptococcus		6.57581e-05	6.80457e-05	3.83289e-05	6.69411e-05	2.90841e-05	0	0	8.29463e-05	0	3.1142e-05	0.000182149	6.47354e-05	9.70026e-05	0	0.000148943	0	8.47565e-05	3.757e-05	3.83789e-05	7.4599e-05	0	0.000151341	0.000176448	0	4.08147e-05	3.39374e-05	0.000255176	0.000192834	0.000140272	0	0	0	0	0.000224497	0.000134825	0.000267265	0.000152503	0	0	0	0.000227925	0	0
503354	Firmicutes	Bacilli	Bacillales	Staphylococcaceae	Staphylococcus	aureus	6.42258e-05	0	0	0.00184088	0	0	0	0	0	9.34259e-05	0	9.71031e-05	0	0.000241889	0	0	0	0	0.000268652	0	0.000496155	0	0	0	0.000122444	0	0	0	3.5068e-05	0	0	3.95679e-05	0	0	0	0	0	0	0	0	0	0	0
4312865	Firmicutes	Bacilli	Lactobacillales	Carnobacteriaceae	Granulicatella		6.40412e-05	0	0.00034496	0	2.90841e-05	6.34095e-05	0	0.000124419	0	0	4.55373e-05	0.000906296	0	0	0	0	4.23783e-05	7.51399e-05	0	7.4599e-05	3.54396e-05	3.02682e-05	0	0.000150066	0	0	3.64538e-05	0	0.000105204	0	7.29661e-05	0	0	0	0	0	0	0	4.67574e-05	0	0	0.00101304	0
4375688	Proteobacteria	Epsilonproteobacteria	Campylobacterales	Campylobacteraceae	Campylobacter		6.32276e-05	0.00047632	3.83289e-05	0.000167353	8.72524e-05	0	0.000214938	4.14731e-05	3.16056e-05	0	0	0.0010034	0	0	0	4.79432e-05	0.000127135	0.000976819	0	0.000298396	0	3.02682e-05	0	0	0.000204073	0	0.000109361	0	0	0	0.000583729	0	0	0	0	0	0	0	0	0	0	0	0
4321398	Bacteroidetes	Bacteroidia	Bacteroidales	Prevotellaceae	Prevotella	pallens	6.30417e-05	0	0	0	8.72524e-05	0	0	0	0	0	0	0.00122997	0	0	0	0.000575319	0	0.00323102	0	0	0.000106319	0	0	0	0	0	0	0	0	0	0	0	0	0	0	0	0	0	0	0	0	0	0
12297	Actinobacteria	Actinobacteria	Actinomycetales	Microbacteriaceae			6.21794e-05	0	0	0	0	0	0	0	0	0	0	0	0	0	0	0	0	0	0	0.000522193	0	0	0	0	0	0	0	0	0	0	0	0	0	0	0	0	0	0	0.00018703	0	0	0	0
4438166	Firmicutes	Bacilli	Lactobacillales	Streptococcaceae	Streptococcus		6.10839e-05	0	0	0	0	0	0	0	3.16056e-05	0	4.55373e-05	0	0	0	0	4.79432e-05	0	0	0	0	0	0	0	0.000225098	4.08147e-05	0	3.64538e-05	0	0	0	0	0	0	0	0	0	3.81257e-05	0	0	0	0	0.00113967	0
1076413	Bacteroidetes	Bacteroidia	Bacteroidales	[Paraprevotellaceae]	[Prevotella]		6.05438e-05	0	3.83289e-05	0	0	0	0	0	0	3.1142e-05	0	6.47354e-05	0	0	0	0	0	0	0	0.00171578	0	0	0	0	0	0	0	0	0	0	0	0	0	0	0	0	0	0	0	0	0	0	0
865469	Proteobacteria	Gammaproteobacteria	Pasteurellales	Pasteurellaceae	Haemophilus	influenzae	5.9165e-05	0	0.00321962	3.34706e-05	0	0	0	0	9.48167e-05	0	0	0	0	0	0	0	0.000127135	0	0	3.72995e-05	0	0	0	3.75164e-05	0.000163259	0.000101812	0	3.85669e-05	0	0	0	3.95679e-05	7.01557e-05	0	0	0	3.81257e-05	0.000447207	0	0	0	0	4.08397e-05
4330324	Proteobacteria	Gammaproteobacteria	Pasteurellales	Pasteurellaceae	Haemophilus		5.8325e-05	0	0	0	5.81683e-05	0	0	0	3.16056e-05	0	0	0	0	0	0	0	4.23783e-05	0	0	0	0.000212638	0	0	0.000225098	4.08147e-05	3.39374e-05	0	3.85669e-05	0	5.08932e-05	0	7.91358e-05	0.000140311	0	0	0	3.81257e-05	0.000268324	0	5.53342e-05	0	0	4.08397e-05
New.CleanUp.ReferenceOTU68	Actinobacteria	Actinobacteria	Bifidobacteriales	Bifidobacteriaceae	Bifidobacterium	longum	5.81884e-05	0	0	0	0	0	0	0	0	0	0	0	0	0	0	0	0	0	0	0	0	6.05364e-05	0	0	0	0	0	0	0	0	0	0	0	0	0	0	0	0	0	0	0	0	0
1083037	Proteobacteria	Gammaproteobacteria	Pseudomonadales	Moraxellaceae	Moraxella		5.73961e-05	0	0	0	0	0.000190229	0	0	0	0.000186852	0	0	0	0	0	9.58865e-05	8.47565e-05	3.757e-05	0	0.000186498	0	0	0	0.000225098	0	3.39374e-05	7.29076e-05	0	0.000105204	0.000203573	0	0	0	0	0	0	0.000114377	4.47207e-05	0.000327302	5.53342e-05	0	0	8.16793e-05
4407586	Firmicutes	Bacilli	Lactobacillales	Streptococcaceae	Streptococcus		5.72319e-05	0.000136091	7.66577e-05	0	0.000116337	3.17048e-05	0.000161204	8.29463e-05	9.48167e-05	3.1142e-05	9.10747e-05	3.23677e-05	4.85013e-05	3.02361e-05	3.72356e-05	4.79432e-05	0.000211891	0	0	3.72995e-05	0	9.08045e-05	0.000352896	0	4.08147e-05	3.39374e-05	0.000145815	0.000115701	3.5068e-05	0	0.000145932	0	0	0.000224497	0.000134825	0.000213812	0.000114377	0	0	0	9.11702e-05	0	0
714766	Firmicutes	Clostridia	Clostridiales	Lachnospiraceae	Moryella		5.61392e-05	3.40229e-05	0	0	0	0.000285343	0	0.000124419	0	0	0	0.00262178	0	0	0	0	0	0.00030056	0	7.4599e-05	0	0	0	0	0	0	0.000145815	0	0	0	0	0	0	0	0	0	0	0	0	0	0	0	0
4405932	Fusobacteria	Fusobacteriia	Fusobacteriales	Fusobacteriaceae	Fusobacterium		5.59816e-05	0	0	0	5.81683e-05	0	0	0	0	0	0	0	0	0	0	0	4.23783e-05	0	0	0	0	0	0	0	0	0	0	0	0	0	0	0	0	0	0	0	0	0	0	0	0	0	0
4467992	Firmicutes	Bacilli	Lactobacillales	Streptococcaceae	Streptococcus		5.54902e-05	3.40229e-05	3.83289e-05	0	0	0	0	0	3.16056e-05	3.1142e-05	0	3.23677e-05	0.000291008	0	7.44713e-05	0	0	0	3.83789e-05	0	0	0.000151341	3.52896e-05	0	0.000204073	0	0	0	3.5068e-05	0	0	0	0	0	8.98836e-05	0	0.000114377	0	0	0	4.55851e-05	0.000253261	0
1058221	Proteobacteria	Gammaproteobacteria	Pseudomonadales	Moraxellaceae	Moraxella		5.45216e-05	0	0	0	2.90841e-05	0.000380457	0	0	3.16056e-05	0.000280278	0	0	0	0	0	0.000239716	8.47565e-05	0	0	3.72995e-05	3.54396e-05	0	3.52896e-05	0	0	0	0	0.000655637	0.000105204	0.000203573	0	0	0	0	0	0	0	0	0.000374059	0	0	0	0.000163359
New.CleanUp.ReferenceOTU3	Bacteroidetes	Flavobacteriia	Flavobacteriales	Flavobacteriaceae	Flavobacterium		5.42928e-05	0	0	0	0	0	0	0	0	0	0	0	0	0	0	0	0	0	0	0	0	0	0	0	0	0	0	0	3.5068e-05	0	0	0	0	0	0	0	7.62515e-05	0	0	0	9.11702e-05	0.000633152	0
4432430	Bacteroidetes	Bacteroidia	Bacteroidales	[Paraprevotellaceae]	[Prevotella]	tannerae	5.35894e-05	0	0	0	0	0	0	0	0	0	0	0	0	0	0	0	0.00025427	0	0	0	0	0	0	0	0	0	0	0	0	0	0	0	0	0	0	0	0	0	0	0	0	0	0
4330813	Firmicutes	Bacilli	Lactobacillales	Lactobacillaceae	Lactobacillus		5.24798e-05	3.40229e-05	0	0	0	0	0	0	0	0	0	0	0.00286158	0	0	0	0	0	0	0	0	0	0	3.75164e-05	0	0	0	0	0	0	0	0	0	0	0	0	0	0	0	0	0	0	0
4307790	Firmicutes	Clostridia	Clostridiales	Veillonellaceae	Selenomonas		5.24415e-05	0	0	0	0	0	0	0	0	0	0	0.00488752	0	0	0	0	0	0	0	0	0	0	0	0	0	0	0	0	0	0	0	0	0	0	0	0	0	0	0	0	0	0	0
996434	Firmicutes	Bacilli	Lactobacillales	Streptococcaceae	Streptococcus		5.22096e-05	0.000102069	3.83289e-05	0	5.81683e-05	3.17048e-05	5.37346e-05	8.29463e-05	9.48167e-05	9.34259e-05	0	3.23677e-05	9.70026e-05	0	7.44713e-05	0	0	0.00011271	0	0	0	0.000181609	0.000105869	0	0	0.000169687	3.64538e-05	3.85669e-05	3.5068e-05	0	7.29661e-05	0	0	0.000179598	8.98836e-05	0.000213812	7.62515e-05	0	0	0	9.11702e-05	0	0
4344213	Firmicutes	Bacilli	Lactobacillales	Streptococcaceae	Streptococcus		5.22077e-05	0.000136091	7.66577e-05	3.34706e-05	2.90841e-05	3.17048e-05	5.37346e-05	4.14731e-05	6.32111e-05	3.1142e-05	4.55373e-05	3.23677e-05	0	0	0.000223414	4.79432e-05	0.000127135	0	3.83789e-05	3.72995e-05	0	0.000151341	7.05791e-05	0	8.16293e-05	6.78748e-05	0.000255176	7.71337e-05	7.01361e-05	0	0	0	0	0.000269397	0.000179767	0.000106906	0	0	0	0	4.55851e-05	0	0
4315658	Firmicutes	Bacilli	Lactobacillales	Lactobacillaceae	Lactobacillus		5.1039e-05	0	0	0.00244335	0	0	0	0	0	0	0	0	0.000824522	0	0	0	0	0	0	0	0	0	0	0	0	0	0	0	0	0	0	0	0	0	0	0	0	0	0	0	0	0	0
4432042	Firmicutes	Bacilli	Lactobacillales	Streptococcaceae	Streptococcus		4.99628e-05	0.000136091	0.000153315	6.69411e-05	2.90841e-05	0	0	4.14731e-05	0	3.1142e-05	9.10747e-05	9.71031e-05	9.70026e-05	0	0.000148943	0	0	0	3.83789e-05	0	0	6.05364e-05	0	0	4.08147e-05	0.000101812	7.29076e-05	0.000192834	0.00017534	0	0	0	0	0.000224497	0.000224709	0.000213812	0	0	0	0	0.000136755	0	0
4396235	Proteobacteria	Betaproteobacteria	Neisseriales	Neisseriaceae	Neisseria	cinerea	4.85873e-05	0	0.000229973	0	0.000261757	0	0.000161204	0	0	0	0	0	0	0	0	0.00014383	0.000127135	0.00157794	0	0	0	0	0	0	0.00130607	0	0	0	0	0	0	0	0	0	0	0	0	0	0	0	0	0	0
1080004	Proteobacteria	Gammaproteobacteria	Pseudomonadales	Moraxellaceae	Moraxella		4.72245e-05	0	0	0	2.90841e-05	0.000317048	0	0	0	0.00031142	0	0	0	0	0	9.58865e-05	0	3.757e-05	0	3.72995e-05	7.08793e-05	0	0	0.000112549	0	0	0	0	7.01361e-05	0.00015268	0	0	0	0	0	0	3.81257e-05	0	0	0.000110668	0	0	8.16793e-05
983600	Firmicutes	Bacilli	Lactobacillales	Streptococcaceae	Streptococcus		4.54577e-05	0.000204137	7.66577e-05	3.34706e-05	5.81683e-05	0	5.37346e-05	8.29463e-05	3.16056e-05	9.34259e-05	0.000409836	3.23677e-05	0.000145504	0	7.44713e-05	4.79432e-05	0	0	0	0	0	0.000181609	0.000141158	0	0	3.39374e-05	0.000145815	0.000115701	0	0	0	0	0	8.97989e-05	0.000179767	0	0.000152503	0	0	0	0.000227925	0	0
4431922	Firmicutes	Bacilli	Lactobacillales	Streptococcaceae	Streptococcus		4.49728e-05	3.40229e-05	3.83289e-05	0	0	0	0.000161204	4.14731e-05	0	6.2284e-05	4.55373e-05	0	4.85013e-05	0	0	0	8.47565e-05	3.757e-05	0	0	0	0.000181609	7.05791e-05	0	0	3.39374e-05	7.29076e-05	0.000115701	0	0	0.000145932	0	0	0.000269397	0.000269651	0.000213812	7.62515e-05	0	0	0	0.000227925	0	0
4405869	Fusobacteria	Fusobacteriia	Fusobacteriales	Fusobacteriaceae	Fusobacterium		4.41458e-05	0	0	0	0.000145421	0	0.000859753	0	0	0	0	0	0	0	0	0	8.47565e-05	0.00060112	0	0.00141738	0	0	0	0	8.16293e-05	0	0	0	0	0	0	0	0	0	0	0.00106906	0	0	0	0	0	0	0
1044611	Firmicutes	Clostridia	Clostridiales	Peptostreptococcaceae			4.38195e-05	0	0	0	0	0	0	0	0	0	0	0	0	0	0	0	0	0	0	0	0	0	0	0	0	0	0	0	0	0	0	0	0	0	0	0.0043297	0	0	0	0	0	0	0
4469401	Proteobacteria	Gammaproteobacteria	Alteromonadales	Shewanellaceae	Shewanella		4.23811e-05	0	0	0	0	0	0	0	0	0	0	0	0	0	0	0	0	0	0	0	0	0	0	0	0	0	0	0	0	0	0	0	0	0	0	0	0	0	0	0	0	0	0
4482598	Proteobacteria	Gammaproteobacteria	Pseudomonadales	Moraxellaceae	Acinetobacter		4.23176e-05	0	0	0	0	0	0	0	0	0	0.000364299	0	0	0	0.000148943	0	0	0	0	0	0	3.02682e-05	0	0	0	0	0	0	0	0	0	0	0	0	0	0	0	0	0	0	0	0	0
4128270	Proteobacteria	Gammaproteobacteria	Pseudomonadales	Pseudomonadaceae	Pseudomonas		4.16766e-05	3.40229e-05	0	0	0	0	0	0	0	0	0	0	0	0	0	0	0	0	0	0	0	0	0	0	0	0	0	0	0	0	0	0	0	0	0	0	0	0	0	0	0	0	0
4325275	Firmicutes	Bacilli	Lactobacillales	Streptococcaceae	Streptococcus		4.10156e-05	0.000102069	3.83289e-05	6.69411e-05	5.81683e-05	0	5.37346e-05	4.14731e-05	3.16056e-05	6.2284e-05	9.10747e-05	0	0	0	0.000111707	9.58865e-05	4.23783e-05	0	0	3.72995e-05	0	9.08045e-05	0.000105869	0	8.16293e-05	0.000101812	3.64538e-05	0.000115701	7.01361e-05	0	7.29661e-05	0	0	0.000134698	0.000224709	0.000213812	7.62515e-05	0	0	0	0	0	0
4322321	Cyanobacteria	Oscillatoriophycideae	Oscillatoriales	Phormidiaceae	Phormidium		4.08515e-05	0	0	0	0	0	0	0	0	0	0	0	0	0	0	0	0	0	0	0	0	0	0	0	0	0	0	0	0	0	0	0	0	0	0	0	0	0	0	0	0	0	0
4393962	TM7	TM7-3					4.02636e-05	0	0	0	0	0	5.37346e-05	0	0	0	0	0.00213627	0	0	0	0	4.23783e-05	0.000976819	0	0	0	0	0	0	0	0	0	0	0	0	0	0	0	0	0	0	0	0	4.67574e-05	0	0	0	0
152001	Firmicutes	Bacilli	Bacillales	Staphylococcaceae	Staphylococcus	aureus	3.99564e-05	0	0	0	0	0	0	0	0	0	0	0	0	0	0	0	0	0	0	0	0	0	0	0	0.00391821	0	0	0	0	0	0	0	0	0	0	0	0	0	0	0	0	0	0
28246	Actinobacteria	Actinobacteria	Actinomycetales	Corynebacteriaceae	Corynebacterium	bovis	3.96322e-05	0	0	0	0	0	0	0	0	0	4.55373e-05	0	0	0	0	0	0	0	0	0	0	0	0	0	0.00351006	0	0	0	0	0	0	0	0	0	0	0	0	0	0	0	0	0	0
68617	Proteobacteria	Betaproteobacteria	Burkholderiales	Alcaligenaceae	Achromobacter		3.91544e-05	3.40229e-05	0	0	0	0	0	0	0	0	0.000182149	0	0	0	0	0	0	0	0	0	0	3.02682e-05	0	3.75164e-05	0	0	0	3.85669e-05	0	0	0	0	0	0	0	0	0	0	0.000467574	0	0	0.00012663	0
4346722	Firmicutes	Bacilli	Lactobacillales	Streptococcaceae	Streptococcus		3.89719e-05	0.000136091	3.83289e-05	3.34706e-05	2.90841e-05	0	0	4.14731e-05	3.16056e-05	3.1142e-05	4.55373e-05	3.23677e-05	9.70026e-05	0	3.72356e-05	4.79432e-05	4.23783e-05	7.51399e-05	0	3.72995e-05	0	0.000211877	0.000141158	0	0	3.39374e-05	7.29076e-05	0.000154267	7.01361e-05	0	0	0	0	0.000269397	0.000314593	5.34531e-05	7.62515e-05	0	0	0	9.11702e-05	0	0
3057707	Proteobacteria	Gammaproteobacteria	Pseudomonadales	Pseudomonadaceae	Pseudomonas		3.87056e-05	0	0	3.34706e-05	0	0	0	0	0	0	4.55373e-05	3.23677e-05	0	0	0	0	0	0	0	0	3.54396e-05	0	0	0	0	0	0	0	0	0	0.000218898	0	0	4.48994e-05	0	0	0	4.47207e-05	0	0	4.55851e-05	0.00012663	0
566062	Firmicutes	Clostridia	Clostridiales	[Tissierellaceae]	Helcococcus		3.86347e-05	0	0	0	0	0	0	0	0	0	0	0	0	0	0	0	0	0	0	0	0	0	0	0	0	0	0	0	0	0	0	0	3.50779e-05	0	0	0	0	0	0.00154299	0	0	0	0
4299136	TM7	TM7-3	CW040	F16			3.84674e-05	0	0	0	0.000145421	0	0.000161204	0	0	0	0	0.000550251	0	0	0	0.00014383	0	0.00266747	0	0	0	0	3.52896e-05	0	0	0	0	0	0	0	0	0	0	0	0	5.34531e-05	0	0	0	0	0	0	0
4402254	Firmicutes	Bacilli	Lactobacillales	Streptococcaceae	Streptococcus		3.82368e-05	0	0.000229973	3.34706e-05	5.81683e-05	0.000190229	5.37346e-05	4.14731e-05	0	9.34259e-05	0	0.000129471	0	0	0	0	8.47565e-05	7.51399e-05	0	0	0	3.02682e-05	3.52896e-05	0	0	3.39374e-05	7.29076e-05	3.85669e-05	3.5068e-05	0	0	0	0	0.000134698	8.98836e-05	5.34531e-05	0.000152503	0	0	0	4.55851e-05	0	0
4432435	Firmicutes	Clostridia	Clostridiales				3.80457e-05	0	0	0	0.000174505	0	0	0	0	0	0	0.00233047	0	0	0	0.000958865	0	0	0	0	0	0	0	0	0	0	0	0	0	0	0	0	0	0	0	5.34531e-05	0	0	0	0	0	0	0
3166216	Firmicutes	Bacilli	Lactobacillales	Streptococcaceae	Streptococcus		3.78048e-05	3.40229e-05	0	0	0	0	5.37346e-05	0	0	0	0	6.47354e-05	0.000242507	0	0.000335121	0	0	0	0	0	0	0	0	0	0	0	0	0	0	0	0	0	0	0	0	0	0	0	0	0	0	0	0
4411875	Actinobacteria	Actinobacteria	Bifidobacteriales	Bifidobacteriaceae	Scardovia		3.75205e-05	0	0	0	0	0	0	0	0	0	0	0	0	0	0	0	0	0	0	0	0	0.00217931	0	0	0.000571405	0	0	0	0	0	0	0	0	0	0	0	0	0	0	0	0	0	0
4394667	Bacteroidetes	Flavobacteriia	Flavobacteriales	[Weeksellaceae]			3.71974e-05	0	7.66577e-05	0	8.72524e-05	0	0.000214938	0	0	0	0.00127505	0	0	0	0	0	4.23783e-05	0.00071383	0	0.000335696	0	0	0	0	0.000571405	0	0	0	0	0	0	0	0	0	0	5.34531e-05	0	0	0	0	0	0	0
4460404	Bacteroidetes	Bacteroidia	Bacteroidales	Prevotellaceae	Prevotella	melaninogenica	3.71826e-05	0.000102069	0	0	2.90841e-05	0.000190229	0.000107469	0	0	0	0	0.000679722	0.000145504	0	0	0.000239716	0	3.757e-05	0	0	0	0	0	0	0	0	0	0	0	0	0	0	0	0	0	5.34531e-05	0	0	0	0	0	0	0
930422	Proteobacteria	Gammaproteobacteria	Pseudomonadales	Moraxellaceae	Moraxella		3.60917e-05	0	0	0	8.72524e-05	0.000158524	0	0	0	3.1142e-05	0	0	0	0	0	0.000335603	0	3.757e-05	0	0.000149198	0	0	0	0.000112549	0	0	0	0	7.01361e-05	0.000101786	0	0	0	0	0	0	7.62515e-05	0	9.35148e-05	0	0	0	8.16793e-05
813216	Proteobacteria	Gammaproteobacteria	Pseudomonadales	Pseudomonadaceae	Pseudomonas		3.5849e-05	0	0	0	0	0	5.37346e-05	0	0	0	0.000136612	0	0	0	3.72356e-05	0	0	0	3.83789e-05	0	0	0	0	3.75164e-05	0	0	3.64538e-05	0	0	0	7.29661e-05	0	0	0	0	0	3.81257e-05	0	4.67574e-05	0	4.55851e-05	0.000506521	0
4373680	Firmicutes	Bacilli	Lactobacillales	Streptococcaceae	Streptococcus		3.57514e-05	3.40229e-05	0	3.34706e-05	2.90841e-05	0	0	0	3.16056e-05	0	9.10747e-05	0	0.000824522	0	7.44713e-05	0	0	3.757e-05	0	0	0	0.000121073	0	0	0	0	0.000145815	3.85669e-05	7.01361e-05	0	0	0	0	4.48994e-05	8.98836e-05	0	0	0	0	0	4.55851e-05	0	0
4390403	Firmicutes	Bacilli	Lactobacillales	Streptococcaceae	Streptococcus		3.57225e-05	0.000136091	3.83289e-05	3.34706e-05	5.81683e-05	3.17048e-05	0.000214938	4.14731e-05	6.32111e-05	0	0.000136612	3.23677e-05	0	0	7.44713e-05	0	4.23783e-05	3.757e-05	0	0	0	3.02682e-05	7.05791e-05	0	4.08147e-05	6.78748e-05	7.29076e-05	3.85669e-05	0	0	0	0	0	0.000134698	4.49418e-05	0.000106906	0	0	0	0	0.00018234	0	0
4461938	Proteobacteria	Gammaproteobacteria	Pseudomonadales	Pseudomonadaceae	Pseudomonas		3.48949e-05	0	0	0	0	0	0	0	0	0	4.55373e-05	0	0	0	0	0	0	0	0	0	0	0	0	0	0	0	3.64538e-05	0	0	0	0	0	0	0	0	0	0	0	0	0	0	0.000253261	0
949304	Proteobacteria	Gammaproteobacteria	Pseudomonadales	Moraxellaceae	Moraxella		3.44868e-05	0	0	0	0	9.51143e-05	0	0	0	0.000124568	0	0	0	0	0	9.58865e-05	4.23783e-05	0	0	3.72995e-05	0	0	0	3.75164e-05	0	6.78748e-05	3.64538e-05	0	7.01361e-05	0.000101786	0	0	0	0	0	0	3.81257e-05	0	0	0	0	0	0.000122519
4327286	Actinobacteria	Actinobacteria	Actinomycetales	Corynebacteriaceae	Corynebacterium		3.44578e-05	0	0	0	0	0	0	0	0	0	4.55373e-05	0	0	0	0	0	0	0	0	0	0	0	0	0	0	0	0	0	0	0	0	0	0	0	0	0	0	0	9.35148e-05	0	0	0	0
861881	Proteobacteria	Gammaproteobacteria	Pseudomonadales	Moraxellaceae	Moraxella		3.40732e-05	0	0	0	0	0.000158524	0	0	0	0.00015571	0	0	0	0	0	4.79432e-05	4.23783e-05	3.757e-05	0	3.72995e-05	0	0	3.52896e-05	0.000225098	0	0	0	0	0	5.08932e-05	0	0	0	0	0	0	7.62515e-05	0	0.000140272	0	9.11702e-05	0	8.16793e-05
2360704	Proteobacteria	Betaproteobacteria	Burkholderiales	Comamonadaceae	Delftia		3.3906e-05	0	0	0	0	0	0.000161204	0	3.16056e-05	0	0.000227687	0	0	0	0	0	0	0	3.83789e-05	0	0	0	0	0	0	0	0	0	0	0	0	0	0	0	4.49418e-05	0	0	0	9.35148e-05	0	0	0.000506521	4.08397e-05
292521	Actinobacteria	Actinobacteria	Bifidobacteriales	Bifidobacteriaceae	Bifidobacterium		3.3805e-05	0	0	0	0	0	0	0	0	0	0	3.23677e-05	0	0	0	0	0	0	0	0	0	0	0	0	0	0	0	0	0	0	0	0	0	0	0	0	0	0	0	0	0	0	0
248172	Proteobacteria	Gammaproteobacteria	Pseudomonadales	Moraxellaceae	Acinetobacter	rhizosphaerae	3.33723e-05	0	0	0	0	0	0	0	0	0	0	0	0	0	0	0	0	0	0	0	0	0	0	0	0	0	0	0	0	0	0	0	0	0	0	0	0	0	0	0	9.11702e-05	0	0
New.ReferenceOTU7	Proteobacteria	Betaproteobacteria	Neisseriales	Neisseriaceae	Neisseria	cinerea	3.2863e-05	0	0	0	0	0	0	0.00311048	0	0	0	0	0	0	0	0	0	0	0	0	0	0	0	0	0	0	0	0	0	0	0	0	0	0	0	0	0	0	0	0	0	0	0
70671	Bacteroidetes	Bacteroidia	Bacteroidales	Prevotellaceae	Prevotella		3.25666e-05	0	0	0	0	0	0	0	0	0	0	0.0010034	0	0	0	0.000191773	0	0.00018785	0	0	0	0	0	0	0	0	0	0	0	0	0	0	0	0	0	0	0	0	0	0	0	0	0
4329788	Firmicutes	Clostridia	Clostridiales				3.20666e-05	0	0	0	0.000232673	0	0	0	0	0	0	0.000453148	0	0	0	4.79432e-05	0	0.00176579	0	0	0	0	0	0	0	0	0	0	0	0	0	0	0	0	0	0.000106906	0	0	0	0	0	0	0
593376	Firmicutes	Bacilli	Lactobacillales	Lactobacillaceae	Lactobacillus		3.20273e-05	0	0	0	0	0	0	0	0	0	0	0	0	0	0	0	0	0	0	0	0	0	0	0	0	0	0	0	0	0	0	0	0	0	0	0	0	0	0	0	0	0	0
4349518	Firmicutes	Clostridia	Clostridiales	[Tissierellaceae]	Anaerococcus		3.11664e-05	0	0	0	0	0	0	0	0	0	0.000136612	0	0	0	0	0	0	0	0	0	0	0.000151341	0	0	0	0	0	0	0	0	0	0	0	0	0	0	0	0	0	0	0	0	0
356733	Firmicutes	Bacilli	Bacillales	Planococcaceae			3.09467e-05	0	0	0.000569	0	3.17048e-05	0	0	0	0	0	0	0	0.000151181	0	0	0	0	0	3.72995e-05	0	0	0	0	0	0	0	0	0	0	0	0	0	0	0	0	0	0	0	0	0	0	0
234044	Proteobacteria	Betaproteobacteria	Burkholderiales	Alcaligenaceae	Achromobacter		3.08378e-05	0	0	0	0	0	0.000107469	0	0	0	4.55373e-05	0	0	0	0	0	0	0	0	0	3.54396e-05	0	0	3.75164e-05	0	3.39374e-05	3.64538e-05	0	7.01361e-05	5.08932e-05	0.000145932	3.95679e-05	0	0	0	0	0	0	0	0	0	0.000506521	0
4314454	Firmicutes	Bacilli	Lactobacillales	Streptococcaceae	Streptococcus		3.03903e-05	0	0	0	0	0	0	0	0	0	0	0	0	0	0	0	0	0	0	0	0	0	0	0	0	0	0.000109361	0	0	0	0	0	0	0	0	0	3.81257e-05	0	0	0	0	0	0
4431803	Cyanobacteria	Chloroplast	Streptophyta				3.03589e-05	0	0	0	0	0	0	0	0	0	4.55373e-05	0	0	0	0	0	0	0	0	0	0	0	0	0	0	0	0	0	0	0	0	0	0	0	0	0	0	0	0	0	0	0	0
8247	Proteobacteria	Gammaproteobacteria	Pseudomonadales	Moraxellaceae	Moraxella		2.99821e-05	0	0	0	2.90841e-05	3.17048e-05	0	0	0	3.1142e-05	0	0	0	0	0	0	0	0	0	3.72995e-05	0	0	0	3.75164e-05	0	0	0.000109361	0	7.01361e-05	0.000101786	0	0	0	4.48994e-05	0	0	0.000152503	0	9.35148e-05	0	4.55851e-05	0	4.08397e-05
4462474	Proteobacteria	Alphaproteobacteria	Rhodobacterales	Rhodobacteraceae	Paracoccus		2.96153e-05	0	0	0	0	0	0.000107469	0	0	0	0.000136612	0	0	0	0	0	0	0	0	3.72995e-05	0	0	0	0	0	0	0	0	0	0.000101786	0	0	0	0	0	0	0	0	0	0	0	0.00012663	0
4364814	Actinobacteria	Actinobacteria	Actinomycetales	Corynebacteriaceae	Corynebacterium		2.94522e-05	0	0	6.69411e-05	0	0	0	0	0	0	0	0	0	0	0	0	0	0	0	0	0	0	0	0	0	0	3.64538e-05	0	0	0	0	0	0	0.00220007	0	0	0	0	0	0	0	0	0
4301737	Bacteroidetes	Bacteroidia	Bacteroidales	Porphyromonadaceae	Porphyromonas		2.87859e-05	0	3.83289e-05	0	0.000203589	0	0.00102096	0	0	0	0	0	0	0	0	0.000191773	0	7.51399e-05	0	0	0	0	0	0	0.000204073	0	7.29076e-05	0	0	0	0	0	0	0	0	0	0	0	0	0	0	0	0
1060234	Proteobacteria	Betaproteobacteria	Burkholderiales	Alcaligenaceae	Achromobacter		2.8572e-05	0	0	0	0	0	5.37346e-05	0	3.16056e-05	0	0	0	0	0	0	0	0	0	0	0	0	0	0	0	0	3.39374e-05	3.64538e-05	3.85669e-05	3.5068e-05	0	7.29661e-05	0	0	0	0	0	0	0	0	0	0	0.000253261	0
1147718	Proteobacteria	Betaproteobacteria	Burkholderiales	Alcaligenaceae	Achromobacter		2.85667e-05	0	0	0	0	0	5.37346e-05	0	0	3.1142e-05	4.55373e-05	0	0	0	0	0	0	0	0	0	0.000106319	0	0	0	0	3.39374e-05	3.64538e-05	3.85669e-05	0	0	0.000145932	0	7.01557e-05	0	4.49418e-05	0	0	4.47207e-05	0	0	0	0.000253261	0
2317377	Proteobacteria	Gammaproteobacteria	Pseudomonadales	Pseudomonadaceae	Pseudomonas		2.84204e-05	0	0	0	0	0	0	0	3.16056e-05	0	4.55373e-05	0	0	0	0	0	0	0	0	0	0	3.02682e-05	0	0	0	0	0	0	0	5.08932e-05	7.29661e-05	0	0	0	0	0	0	0	4.67574e-05	0	0	0.000506521	0
4438565	Proteobacteria	Gammaproteobacteria	Pseudomonadales	Pseudomonadaceae	Pseudomonas		2.8128e-05	0	0	3.34706e-05	0	0	0	0	0	0	0	0	0	0	0	0	0	0	0	0	0	0	0	0	0	0	0	0	0	5.08932e-05	0.000583729	0	0	0	0	0	0	0	0	5.53342e-05	0	0	8.16793e-05
New.CleanUp.ReferenceOTU137							2.7988e-05	0	0.00134151	0	0	0	0	0.000165893	3.16056e-05	0	0	9.71031e-05	0	0	0	0	0.000550917	0.00030056	0	0.000149198	0	0	0	0	0	0	0	0	0	0	0	0	0	0	0	0	0	0	0	0	0	0	0
4465204	Bacteroidetes	Bacteroidia	Bacteroidales	[Paraprevotellaceae]	[Prevotella]	tannerae	2.79655e-05	0	0	0	0	0	0	0	0	0	0	0	0	0	0	0	0.000127135	0	0	0	0	0	0	0	0	0	0	0	0	0	0	0	0	0	0	0	0	0	0	0	0	0	0
New.CleanUp.ReferenceOTU14	Bacteroidetes	Bacteroidia	Bacteroidales	[Paraprevotellaceae]	[Prevotella]		2.78477e-05	0	0.000306631	0	0	0	0	0.000124419	0	0	0	9.71031e-05	0	0	0	0	0.00199178	7.51399e-05	0	0.000149198	0	0	0	0	0	0	0	0	0	0	0	0	0	0	0	0	0	0	0	0	0	0	0
128300	Firmicutes	Bacilli	Lactobacillales	Lactobacillaceae	Lactobacillus		2.78395e-05	0.000204137	0	0	0	0	0	0	0	0	0	0	0.00145504	0	0	0	0	0	0	0	0	0	0	0	0	0	0	0	0	0	0	0	0	0	0	0	0	0	0	0	0	0	0
4303294	Firmicutes	Bacilli	Lactobacillales	Streptococcaceae	Streptococcus		2.74929e-05	3.40229e-05	0	0	0	3.17048e-05	5.37346e-05	0.000124419	0	6.2284e-05	0.000136612	6.47354e-05	9.70026e-05	0	0.000148943	4.79432e-05	0.000127135	0	0	3.72995e-05	0	0.000181609	3.52896e-05	0	0	3.39374e-05	0.000109361	3.85669e-05	0	0	0.000218898	0	0	4.48994e-05	0	0	0	0	0	0	0	0	0
574102	Proteobacteria	Gammaproteobacteria	Pseudomonadales	Moraxellaceae	Enhydrobacter		2.68422e-05	0	0	0	0	0	0	0	0	0	0	0	4.85013e-05	0	0	0	0	0	0	0	0	0	0	3.75164e-05	0	0	0	0	3.5068e-05	0	0	0	0	0	0	0	0	0	0	0	0	0.000506521	0
4462083	Firmicutes	Bacilli	Lactobacillales	Streptococcaceae	Streptococcus		2.62353e-05	3.40229e-05	0	0.000100412	5.81683e-05	0	0.000107469	8.29463e-05	0	0	0	6.47354e-05	0.000145504	0	0.000223414	0	4.23783e-05	0	0	0	0	0.000121073	7.05791e-05	0	4.08147e-05	0	0	0.000115701	0	0	0	0	0	0	4.49418e-05	0.000160359	7.62515e-05	0	0	0	0.00018234	0	0
4404220	Proteobacteria	Gammaproteobacteria	Pasteurellales	Pasteurellaceae	Haemophilus		2.61946e-05	0	0.000804906	0	0.000203589	0	0	0	0	0	0.000227687	0	0	0	0	0	0	0.000788969	0	0	0	0.000272414	0	0	0	0	0	0	0	0	0	0	0	0	0	0	0	0	0	0	0	0	0
3393186	Proteobacteria	Betaproteobacteria	Neisseriales	Neisseriaceae			2.61633e-05	0	0	0	0	0	0	0	3.16056e-05	0	0	0	0	0	0	0	0	0	0	0	0	0	0	0	0	0	0	0	0	0	0	0	0	0	0	0	0	0	4.67574e-05	0	0	0	0
New.CleanUp.ReferenceOTU29	Bacteroidetes	Bacteroidia	Bacteroidales	Prevotellaceae	Prevotella	melaninogenica	2.58561e-05	0	0.000114987	0	0	0	0	0	0	0	0	0	0	0	0	0	0.00025427	0.00217906	0	3.72995e-05	0	0	0	0	0	0	0	0	0	0	0	0	0	0	0	0	0	0	0	0	0	0	0
4463767	Actinobacteria	Actinobacteria	Actinomycetales	Nocardioidaceae			2.5468e-05	0	0	0	0	0	0	0	0	0	0.00104736	0	0	0	0.000111707	0	0	0	0	0	0	0	0	0	0	0	0	0	0	0	0	0	0	0	0	0	0	0	0	0	0	0	0
1078207	Firmicutes	Bacilli	Lactobacillales	Streptococcaceae	Streptococcus		2.53562e-05	6.80457e-05	3.83289e-05	3.34706e-05	0	0	5.37346e-05	0	9.48167e-05	3.1142e-05	9.10747e-05	6.47354e-05	0	0	3.72356e-05	4.79432e-05	8.47565e-05	0	0	7.4599e-05	0	9.08045e-05	3.52896e-05	0	8.16293e-05	3.39374e-05	0	3.85669e-05	3.5068e-05	0	0	0	0	8.97989e-05	8.98836e-05	0.000106906	7.62515e-05	0	0	0	0	0	0
4423027	Proteobacteria	Gammaproteobacteria	Enterobacteriales	Enterobacteriaceae			2.48716e-05	0	0	0	0	0	0	0	3.16056e-05	0	4.55373e-05	0	0	0	0	0	0	0	0	0	0	0	0	0	0	0	3.64538e-05	0	0	0	0	0	0	0	0	0	0	0	0	0	0	0	0
982306	Firmicutes	Bacilli	Lactobacillales	Streptococcaceae	Streptococcus		2.48504e-05	6.80457e-05	0	3.34706e-05	0	0	0.000214938	0	0	0	4.55373e-05	3.23677e-05	4.85013e-05	0	0.000111707	0	4.23783e-05	0	0	0	0	0	7.05791e-05	0	0	0	3.64538e-05	0.000115701	3.5068e-05	0	7.29661e-05	0	0	8.97989e-05	8.98836e-05	0.000160359	0	0	0	5.53342e-05	9.11702e-05	0	0
4427701	TM7	TM7-3					2.48099e-05	0	0	0	0	0	0	0	0	0	0	0.00145655	0	0	0	0	0	0.00060112	0	0	0	0	0	0	0	0	0	0	0	0	0	0	0	0	0	0	0	0	0.000140272	0	0	0	0
1000269	Firmicutes	Bacilli	Lactobacillales	Streptococcaceae	Streptococcus		2.4606e-05	0.000102069	0	0	0	3.17048e-05	0.000107469	4.14731e-05	3.16056e-05	0	4.55373e-05	3.23677e-05	4.85013e-05	0	7.44713e-05	0	4.23783e-05	0	7.67578e-05	3.72995e-05	0	3.02682e-05	7.05791e-05	0	0	6.78748e-05	0	7.71337e-05	7.01361e-05	0	0	0	0	0	8.98836e-05	5.34531e-05	3.81257e-05	0	0	0	0.000227925	0	0
3944484	Proteobacteria	Gammaproteobacteria	Enterobacteriales	Enterobacteriaceae			2.45308e-05	0	0	0	0	0	0	0	0	0	0	0	0	0	0	0	0	0	0	0	0	0	0	0	0	0	0.000109361	0	0	0	0	0	0	0	0	0	0	0	4.67574e-05	0	0	0	8.16793e-05
823953	Proteobacteria	Betaproteobacteria	Burkholderiales	Comamonadaceae	Delftia		2.44624e-05	0	0	0	0	0	0	0	3.16056e-05	0	0	0	0	0	0	0	0	0	0	0	0	0	0	0	0	0	0	0	0	0	0	0	0	0	0	0	0	0	0	0	0	0.000886413	0
4377624	Proteobacteria	Gammaproteobacteria	Pasteurellales	Pasteurellaceae	Actinobacillus	parahaemolyticus	2.4208e-05	0	0.000153315	0	0	0	0	0	0.000126422	0	0	0	0	0	0	0	0	0.00142766	0.000153516	0	0	0	0	0	0	0	0	0	0	0	0	0	0	0	0	0	0	0	0	0	0	0	0
4310500	Firmicutes	Bacilli	Lactobacillales	Streptococcaceae	Streptococcus		2.41656e-05	0.000102069	0	0	2.90841e-05	0	0	4.14731e-05	3.16056e-05	3.1142e-05	9.10747e-05	6.47354e-05	0	0	7.44713e-05	0	0.000127135	0	0	0	0	0	7.05791e-05	0	0	3.39374e-05	0	7.71337e-05	0	0	0	0	0	4.48994e-05	4.49418e-05	0	7.62515e-05	0	0	0	4.55851e-05	0	0
4309301	Firmicutes	Bacilli	Lactobacillales	Streptococcaceae	Streptococcus		2.40077e-05	3.40229e-05	0	0	2.90841e-05	0	5.37346e-05	0	3.16056e-05	3.1142e-05	4.55373e-05	3.23677e-05	0	0	3.72356e-05	0	0	3.757e-05	0	3.72995e-05	0	0.000121073	0.000141158	0	4.08147e-05	0	7.29076e-05	0.000115701	0	0	7.29661e-05	0	0	8.97989e-05	0.000179767	0	7.62515e-05	0	0	0	9.11702e-05	0	0
3878210	Firmicutes	Clostridia	Clostridiales	Peptostreptococcaceae	Peptostreptococcus		2.39464e-05	0	0	0	0.000116337	0.000538981	0	0	0	0	0	0	0	0	0	0.000239716	0	3.757e-05	0	0	0	0	0	0	0	0	0	0	0	0	0	0	0	0	0	0	0	0	0	0	0	0	0
4396610	Proteobacteria	Gammaproteobacteria	Pseudomonadales	Moraxellaceae			2.37675e-05	0	0	0	0	0	0	0	0	0	0	0	0	0	0	0	0	0	0	0	0	0	0	0	0	0	0	0	0	0	0	0	0	0	0	0	0	0	0	0	0	0.000886413	0
256643	Proteobacteria	Betaproteobacteria	Burkholderiales	Alcaligenaceae	Achromobacter		2.37199e-05	0	0	0	0	0	0	0	0	0	0	0	0	0	0	0	0	0	0	0	0	0	0	0	0	0	0	0	0	0	0	0	0	0	0	0	0	0	0.000420816	0	0	0	0
4383049	Firmicutes	Bacilli	Lactobacillales	Streptococcaceae	Streptococcus		2.33844e-05	0.000102069	0.000114987	3.34706e-05	0	0	0	8.29463e-05	0	0	4.55373e-05	0	0	0	3.72356e-05	0	8.47565e-05	0	3.83789e-05	3.72995e-05	0	3.02682e-05	3.52896e-05	0	8.16293e-05	3.39374e-05	0	7.71337e-05	0	0	0.000291864	0	0	0	4.49418e-05	0.000160359	0	0	0	0	0	0	0
239506	Bacteroidetes	Bacteroidia	Bacteroidales	Prevotellaceae	Prevotella		2.33553e-05	0	0	0	2.90841e-05	0	0	0	0	0	0	0	0	0	0	0	0	0.00221663	0	0	0	0	0	0	0	0	0	0	0	0	0	0	0	0	0	0	0	0	0	0	0	0	0
132829	Firmicutes	Bacilli	Lactobacillales	Lactobacillaceae	Lactobacillus		2.33289e-05	0	0	0	0	3.17048e-05	0	0	0	0	0	0	0.00203706	0	0	0	0	0	0	0	0	0	0	0	0	0	0	0	0	0	0	0	0	0	0	0	0	0	0	0	0	0	0
1096610	Firmicutes	Clostridia	Clostridiales	[Tissierellaceae]	Finegoldia		2.30652e-05	0	0	0	0	0	0	0	0	0	9.10747e-05	0	0	0	0	4.79432e-05	0	3.757e-05	0	0	0	0	0	0	0	0	0.00029163	0	0	0	0	0	0	0	0	0	0	0	0	0	0	0.00151956	0
872328	Firmicutes	Bacilli	Bacillales	Staphylococcaceae	Staphylococcus		2.29832e-05	0	0	0.000133882	0	0.000158524	0	0	0	0	4.55373e-05	0	0	3.02361e-05	0	0	0	0	0	0	0	3.02682e-05	0	7.50328e-05	0	0	0	0	0	0	7.29661e-05	0	0	4.48994e-05	0	0	0	0	0	0	4.55851e-05	0	0
4368771	Firmicutes	Clostridia	Clostridiales	Veillonellaceae	Selenomonas		2.28105e-05	0	0	0	0	0	0	0	0	0	0	0.00223337	0	0	0	0	0	0	0	0	0	0	0	0	0	0	0	0	0	0	0	0	0	0	0	0	0	0	0	0	0	0	0
4468125	Actinobacteria	Actinobacteria	Actinomycetales	Nocardiaceae	Rhodococcus		2.24992e-05	0	0	0	0	0	0	0	0	0	0.000455373	0	0	0	0	0	0	0	0	0	0	0	0	0	0	0	0	0	0	0	0	0	0	0	0	0	0	4.47207e-05	0	0	4.55851e-05	0	0
541859	Proteobacteria	Gammaproteobacteria	Pseudomonadales	Pseudomonadaceae	Pseudomonas		2.22014e-05	0	0	0	0	0	0	0	0	0	4.55373e-05	0	0	0	0	0	0	0	0	0	0	0	0	0	0	0	0	0	0	0	0	0	0	0	8.98836e-05	0	0	0	0	0	0	0	0
338605	Proteobacteria	Betaproteobacteria	Neisseriales	Neisseriaceae	Neisseria	cinerea	2.21864e-05	0	0	0	0.000552599	0	0	0	0	0	0	0	0	0	0	9.58865e-05	0.000762809	0	0	0	0	0	0	0	0.000285703	0	0	0	0	0	0	0	0	0	0	5.34531e-05	0	0	0	0	0	0	0
774086	Firmicutes	Bacilli	Bacillales	Staphylococcaceae	Staphylococcus	aureus	2.18183e-05	0	0	0.000669411	0	0	0	0	0	6.2284e-05	0	0	0	6.04723e-05	0	0	0	0	3.83789e-05	0	0.000389836	0	0	0	8.16293e-05	0	0	0	0	0	0	0	0	0	0	0	0	0	0	0	0	0	0
New.CleanUp.ReferenceOTU17	Proteobacteria	Betaproteobacteria	Burkholderiales	Comamonadaceae	Delftia		2.17321e-05	0	0	0	0	0	0	0	0	0	4.55373e-05	0	0	0	0	0	0	0	0	0	0	0	0	0	0	0	0	0	0	0	0	0	0	0	4.49418e-05	0	0	0	0	0	0	0.000506521	0
4391262	Proteobacteria	Gammaproteobacteria	Enterobacteriales	Enterobacteriaceae			2.17038e-05	0	0	0	0	0	0	0	0	0	0	0	4.85013e-05	0	0.00178731	0	0	0	0	0	0	0	0	0	0	0	3.64538e-05	0	0	0	0	0	0	0	0	0	0	0	0	0	0	0	0
939084	Firmicutes	Bacilli	Lactobacillales	Aerococcaceae	Alloiococcus		2.16032e-05	0	3.83289e-05	0	2.90841e-05	0	0	0	0	0	0	0	0	0	0.000148943	4.79432e-05	0	0	0	0	0	0	3.52896e-05	0	0	0	3.64538e-05	0	0	0	0	0	0	0	0	0	7.62515e-05	0	9.35148e-05	0	0	0.000253261	0
1076969	Firmicutes	Bacilli	Lactobacillales	Streptococcaceae	Streptococcus		2.12703e-05	0	0	0	0	0	0	0	0	0	0	0	0	0.000483778	0	0	0	0	0	0	0	0	0	0	0	0	0.000546807	0	0	0.000305359	0	0	0	0	0	0	0	0	0	0	0	0	0
1079708	Firmicutes	Bacilli	Lactobacillales	Streptococcaceae	Streptococcus		2.07966e-05	6.80457e-05	0	0	0	0	5.37346e-05	0	0	0	0	0	0	0	7.44713e-05	0	8.47565e-05	0	0	0	0	6.05364e-05	0.000105869	0	0	0	7.29076e-05	0	0	0	7.29661e-05	0	0	4.48994e-05	4.49418e-05	0.000106906	0	0	0	0	9.11702e-05	0	0
1130824	Firmicutes	Bacilli	Lactobacillales	Streptococcaceae	Lactococcus		2.0694e-05	0	0	0	0	0	0	0	0	0	0	0	0	0	0.000335121	0	0	0	0	0	0	0	0	0	0	0	0	0	0	0	0	0	0	0	0	0	0	0	0	0	0	0	0
958496	Firmicutes	Bacilli	Lactobacillales	Lactobacillaceae	Lactobacillus		2.02166e-05	3.40229e-05	0	0	0	0	0	0	0	0	0	0	0.000533514	0	0	0	0	0	0	0	0	0	0	0	0	0	0	3.85669e-05	0	0	0	0	0	0	0	0	0	0	0	0	0	0	0
4346614	Firmicutes	Bacilli	Lactobacillales	Streptococcaceae	Streptococcus		1.9938e-05	0	0.000153315	3.34706e-05	0	0	0	0	3.16056e-05	3.1142e-05	9.10747e-05	6.47354e-05	0	0	0	0	0	3.757e-05	0	3.72995e-05	0	9.08045e-05	3.52896e-05	0	0	0	3.64538e-05	0	0	0	0	0	0	4.48994e-05	0.000134825	5.34531e-05	7.62515e-05	0	0	0	9.11702e-05	0	0
4404731	Actinobacteria	Actinobacteria	Actinomycetales	Corynebacteriaceae	Corynebacterium		1.98518e-05	0	0	0	0	0	0.000537346	0	0	0	0	0	0	0	0	0	0	0	0	0	0	0	0	0	0	0	0	0	0	0	0	0	0	0	0	0	0	0	0	0	0	0	0
3996148	Firmicutes	Clostridia	Clostridiales	Veillonellaceae	Veillonella	dispar	1.97456e-05	0	0	0	0.000319926	0	0	0	0	0	0	0	0	0	0	0	0	0	0	0	0	0	0	0	0.000204073	0	0	0	0	0	0	0	0	0	0	0	0	0	0	0	0	0	0
4473129	Proteobacteria	Gammaproteobacteria	Pasteurellales	Pasteurellaceae	Haemophilus	parainfluenzae	1.95377e-05	0	0.000191644	0	0	0	0	0	0	0	0	0	0	0	0	0	8.47565e-05	0.00048841	0	7.4599e-05	0	0.000242145	0	0	0.000163259	0	7.29076e-05	0	0	0	0	0	0	0	0	0	0	0	0	0	0	0	0
70628	Fusobacteria	Fusobacteriia	Fusobacteriales	Leptotrichiaceae	Leptotrichia		1.93256e-05	0	0	0	0.000436262	0	0	0	0	0	0	0	0	0	0	0.00014383	0	0.00131495	0	0	0	0	0	3.75164e-05	0	0	0	0	0	0	0	0	0	0	0	0	0	0	0	0	0	0	0
4446973	Bacteroidetes	Bacteroidia	Bacteroidales	Porphyromonadaceae	Paludibacter		1.92431e-05	0	0	0	0	0	0	0	0	0	0	0	0	0	0	0	0	0	0	0	0	0	0	0	0	0	0	0	0	0	0	0	0	0	0	0.00192431	0	0	0	0	0	0	0
870751	Firmicutes	Bacilli	Bacillales	Staphylococcaceae	Staphylococcus		1.89637e-05	0	0	0.000200823	0	0	0	0	0	0	0	0	0	0.000362834	0	0	0	0	0	0	0	0	0	0	0	0	0	0	0	0	0	0	0	0	0	0	0	0	0	0	0	0	0
New.CleanUp.ReferenceOTU25	Actinobacteria	Actinobacteria	Actinomycetales	Actinomycetaceae	Actinomyces		1.88818e-05	0	3.83289e-05	0	0	0	0	0.000207366	0	0	0	0.000161838	0	0	0	0	0	0	0	0.000111899	0	0	0	0	8.16293e-05	0	0	0	0	0	0	0	0	0	0	0	0	0	0	0	0	0	0
New.CleanUp.ReferenceOTU45	Bacteroidetes	Bacteroidia	Bacteroidales	Prevotellaceae	Prevotella	nanceiensis	1.8609e-05	0	0.000536604	0	0	0	0	8.29463e-05	0	0	0	0	0	0	3.72356e-05	0	0.00101708	7.51399e-05	0	0.000111899	0	0	0	0	0	0	0	0	0	0	0	0	0	0	0	0	0	0	0	0	0	0	0
1122504	Bacteroidetes	Flavobacteriia	Flavobacteriales	Flavobacteriaceae			1.81804e-05	0	0	0	0	3.17048e-05	0	0	0	0.00015571	0.000728597	0	0	0	0	0	0	0	0	0	0	0	0	0	0	0	0	0	0	0	0	0	0	0	0	0	0	0	0	0	0	0	0
423327	Proteobacteria	Betaproteobacteria	Burkholderiales	Alcaligenaceae	Achromobacter		1.81732e-05	0	0	0	0	0	5.37346e-05	0	0	0	0	0	0	0	0	0	0	0	0	0	0	0	0	0	4.08147e-05	0	0	0	3.5068e-05	0	7.29661e-05	0	0	4.48994e-05	4.49418e-05	0	0	0	0	0	0	0.00012663	0
4459631	Proteobacteria	Alphaproteobacteria	Rhizobiales	Methylobacteriaceae			1.8164e-05	0	0	0	0	0	0	0	0	0	0	0	0	0	0	0	0	0	0	0	0	0	0	0	0	0	0	0	0	0	0	0	0	0	0	0	0	0	0	0	0	0	0
4322588	Firmicutes	Bacilli	Lactobacillales	Streptococcaceae	Streptococcus		1.81062e-05	6.80457e-05	0	0	0	0	0	0	0	6.2284e-05	4.55373e-05	3.23677e-05	4.85013e-05	0	0.000111707	0	0	0	0	0	0	3.02682e-05	3.52896e-05	0	4.08147e-05	0	0.000145815	0	0	0	0	0	0	0	0.000134825	5.34531e-05	0	0	0	0	9.11702e-05	0	0
3040812	Firmicutes	Clostridia	Clostridiales	Veillonellaceae	Veillonella	dispar	1.79263e-05	0	0	0.000334706	0	0	0.00134336	0	0	0	0	0	0	0	0	0	0	0	0	0	0	0	0	0	0	0	0	0	0	0	0	0	0	0	0	0	0	0	0	0	0	0	0
New.CleanUp.ReferenceOTU34	Bacteroidetes	Bacteroidia	Bacteroidales	[Paraprevotellaceae]	[Prevotella]		1.79068e-05	0	0.000613262	0	0	0	0	8.29463e-05	0	0	0	3.23677e-05	0	0	0	0	0.000678052	3.757e-05	0	0.000186498	0	0	0	0	0	0	0	0	0	0	0	0	0	0	0	0	0	0	0	0	0	0	0
916151	Firmicutes	Clostridia	Clostridiales	Veillonellaceae	Veillonella		1.782e-05	3.40229e-05	0	0	2.90841e-05	0	0.000107469	0.000124419	6.32111e-05	0	0	0.000161838	0	0	0	0	4.23783e-05	0.00011271	0	0.000335696	0	0	0	0	0	0	0.000109361	0	0	0	0	0	0	0	0	0	0	0	0	0	0	0	0
128390	Actinobacteria	Actinobacteria	Actinomycetales	Corynebacteriaceae	Corynebacterium		1.7811e-05	0	0	0	0	0	0	0	0	0	0	0	0	0	0	0	0	0	0	0	0	0	0	0	0	0	0	0	0	0	0	0	0	0	4.49418e-05	0	0	0	0	0	0	0	0
528357	Firmicutes	Bacilli	Lactobacillales	Streptococcaceae	Streptococcus		1.77733e-05	0.000102069	3.83289e-05	0	2.90841e-05	0	0	4.14731e-05	6.32111e-05	0	0	3.23677e-05	0	0	0	0	0.000169513	0	0	0	0	9.08045e-05	7.05791e-05	0	0	0	0	0.000192834	0	0	0	0	0	4.48994e-05	4.49418e-05	5.34531e-05	7.62515e-05	0	0	0	4.55851e-05	0	0
4429335	Firmicutes	Clostridia	Clostridiales	[Tissierellaceae]	Peptoniphilus		1.77573e-05	0	0	0	0	0	0	0	0	0	0	0	0	0	0	0	0	0	0	0	3.54396e-05	0	0	0	0	0	0.000145815	0.000154267	0	0	0	0	0	0	0	0	3.81257e-05	0	0	0	0	0	0
New.ReferenceOTU8	Firmicutes	Clostridia	Clostridiales	Veillonellaceae	Veillonella	dispar	1.77022e-05	6.80457e-05	3.83289e-05	0	0	0	0	0	0	0	0	0.000226574	0	0	0	0	8.47565e-05	0.00135252	0	0	0	0	0	0	0	0	0	0	0	0	0	0	0	0	0	0	0	0	0	0	0	0	0
4337171	Proteobacteria	Gammaproteobacteria	Alteromonadales	Shewanellaceae	Shewanella		1.75591e-05	0	0	0	0	0	0	0	0	0	4.55373e-05	0	0	0	0	0	0	0	0	0	0	0	0	0	0	0	0	0	0	0	0	0	0	0	0	0	0	0	0	0	0	0	0
4407432	Firmicutes	Bacilli	Lactobacillales	Streptococcaceae	Streptococcus		1.75113e-05	0	0	0	0	0	5.37346e-05	0	3.16056e-05	3.1142e-05	0	3.23677e-05	0	0	0	0	4.23783e-05	0	3.83789e-05	3.72995e-05	0	6.05364e-05	3.52896e-05	0	0	3.39374e-05	3.64538e-05	3.85669e-05	0	0	0	0	0	4.48994e-05	4.49418e-05	0	0	0	0	0	0.000136755	0	0
3385021	Firmicutes	Bacilli	Bacillales	Staphylococcaceae	Staphylococcus		1.72663e-05	0	0	0.000200823	0	0.000126819	0	0	0	3.1142e-05	0	3.23677e-05	0	0.000181417	0	0	0	0	3.83789e-05	3.72995e-05	0	0	0	0	0	0	0	0	0	0	0	0	0	0	0	0	0	0	0	0	0	0	0
4295743	Proteobacteria	Gammaproteobacteria	Pasteurellales	Pasteurellaceae	Haemophilus	parainfluenzae	1.71579e-05	0	0	0	0	0	0	0	0	0	0	0	0	0	0	0	0	3.757e-05	0	0	0	0	0	0	0	0	0	0	0	0	0.00167822	0	0	0	0	0	0	0	0	0	0	0	0
224731	Bacteroidetes	Bacteroidia	Bacteroidales	Prevotellaceae	Prevotella		1.71513e-05	0	0	0	0	0	0	0	0	0	0	0	0	0	0	0	0	0	0	0	0	0	0	0	0	0	0	0	0	0	0	0	0	0	0	0	3.81257e-05	0	0	0	0	0	0
975991	Proteobacteria	Gammaproteobacteria	Pseudomonadales	Moraxellaceae	Enhydrobacter		1.7143e-05	0	0	0	0	0	0	0	0	0	0	0	0	0	0	0	0	0	0	0	0	0	0	0	0	0	0	0	0	0	0	0	0	0	0	0	0	0	0	0	0	0	0
130864	Firmicutes	Bacilli	Lactobacillales	Lactobacillaceae	Lactobacillus	iners	1.70761e-05	0	0	0	0	0	0	0	0	0	0	0	0	0	0	0	0	0	0	0	0	0	0	0	0	0	0	0	0	0	0	0	0	0	0	0	0	0	0	0	0	0	0
377613	Actinobacteria	Actinobacteria	Actinomycetales	Corynebacteriaceae	Corynebacterium		1.70541e-05	0	0	0	0	0	0	0	0	3.1142e-05	0	0	4.85013e-05	0.000332598	0	0	0	0	0.000115137	7.4599e-05	0	0.000181609	3.52896e-05	0	0	0	0	0	0	0	0	0	0	0	0	0	0	0	0	0	0	0.00012663	0
4307391	Bacteroidetes	Bacteroidia	Bacteroidales	Prevotellaceae	Prevotella	melaninogenica	1.6827e-05	0.000102069	0	0	0	9.51143e-05	0	0	0	0	0	0.000129471	4.85013e-05	0	0	0	0	3.757e-05	0	3.72995e-05	0	0	0	0	0	0	0	0	0	0	0	0	0	0	0	0	0	0	0	0	0	0	0
4349320	Proteobacteria	Betaproteobacteria	Burkholderiales	Comamonadaceae			1.67681e-05	0	0	0	0	0	0	0	0	0	0	0	0	0	0	0	0	0	0	0	0	0	0	0	0	0	0	0	0	0	0	0	0	0	0	0	0	0	0	0	0	0.00012663	0
New.CleanUp.ReferenceOTU2							1.67447e-05	0	0	0	0	0	0.000107469	0	0	3.1142e-05	0	0	0	0	0	0	0	0	0	0	0	0	0	0	0	0	0	0	0	0	0.000145932	0	0	4.48994e-05	0	0	0	0	4.67574e-05	0	0	0	0
3291730	Actinobacteria	Actinobacteria	Bifidobacteriales	Bifidobacteriaceae	Bifidobacterium	longum	1.67338e-05	0	0	0	0	6.34095e-05	0	0	0	0	0	3.23677e-05	0.000485013	0	0	0	0	0	0	0	0	0	0	0	0	0	0	0	0	0	0	0	0	0	0	0	3.81257e-05	0	0	0	0	0.00012663	0
4427030	Proteobacteria	Gammaproteobacteria	Pasteurellales	Pasteurellaceae	Haemophilus	parainfluenzae	1.64876e-05	0	3.83289e-05	0	5.81683e-05	0	0	0	0	0	0	0	0	0	0	0	0	0.00011271	0	3.72995e-05	0	0	3.52896e-05	0	0.000326517	0	0	0	3.5068e-05	0	7.29661e-05	0	0	0	0	0	0	0	0	0	0	0	0
New.CleanUp.ReferenceOTU7	Proteobacteria	Gammaproteobacteria	Pseudomonadales	Moraxellaceae	Moraxella		1.64555e-05	0	0	0	0	0	0	0	0	0	0	0	0	0	0	0	0	0	0	0	0	0	0	0	0	0	0	0	0.000245476	0	0	0	0	0	0	0	0	0	0.000374059	0	0	0	8.16793e-05
4429736	Proteobacteria	Alphaproteobacteria	Rhodobacterales	Rhodobacteraceae	Paracoccus		1.62865e-05	0	0	0	0	0	0	0	0	0	4.55373e-05	0	0	0	0	0	0	0	0	0	0	0	0	0	0	0	0	0	0	5.08932e-05	0	3.95679e-05	7.01557e-05	0	0	0	0	0	0	0	0	0	0
4310395	Firmicutes	Clostridia	Clostridiales	Lachnospiraceae	Oribacterium		1.61828e-05	0	0.000536604	0	2.90841e-05	0	0	0	0	0	0	0	0	0	0	0	0	0	0	0	0	0	0	3.75164e-05	0	0	0	0	0	0	0	0	0	0	0	0	0	0	0	0	0	0	0
New.CleanUp.ReferenceOTU43	Bacteroidetes	Bacteroidia	Bacteroidales	Porphyromonadaceae	Porphyromonas		1.61751e-05	0	0.00107321	0	0	0	0	8.29463e-05	0	0	0	0	0	0	0	0	0.000423783	3.757e-05	0	0	0	0	0	0	0	0	0	0	0	0	0	0	0	0	0	0	0	0	0	0	0	0	0
New.CleanUp.ReferenceOTU40	Bacteroidetes	Bacteroidia	Bacteroidales	Porphyromonadaceae	Porphyromonas		1.60106e-05	0	0.000498275	0	0	0	0	8.29463e-05	0	0	0	0	0	0	0	0	0.000593296	0.00015028	0	3.72995e-05	0	0	0	0	0	0	0	0	0	0	0	0	0	0	0	0	0	0	0	0	0	0	0
714461	Fusobacteria	Fusobacteriia	Fusobacteriales	Leptotrichiaceae	Leptotrichia		1.59485e-05	0	7.66577e-05	0	5.81683e-05	0	0	0	0	0	0	3.23677e-05	0	0	0	0	0	0.00142766	0	0	0	0	0	0	0	0	0	0	0	0	0	0	0	0	0	0	0	0	0	0	0	0	0
4377418	Firmicutes	Clostridia	Clostridiales	[Tissierellaceae]	Parvimonas		1.58799e-05	0	0	0	0.000814356	0	0	0	0	0	0	0	0	0	0	0	4.23783e-05	0	0	0	0	0	3.52896e-05	0	0	0	0	0	0	0	0	0	0	0	0	0	0	0	0	0	0	0	0
516611	Firmicutes	Bacilli	Lactobacillales	Streptococcaceae	Streptococcus		1.58368e-05	0	0	6.69411e-05	0	0	0	0	0	0	0	0	0.000485013	0	3.72356e-05	0	0	0	0	0	0	0	0	0	0	0	0	0	0	0	0	0	0	0	0	0	0	0	0	0	0	0.00012663	0
New.CleanUp.ReferenceOTU19	Firmicutes	Clostridia	Clostridiales	Ruminococcaceae			1.5793e-05	0	0	0	0	0	0	0	0	0	0	0	0	0	0	0	0	0	0	0	0	0	0	0	0	0	0	0	0	0	0	0	0	0	0	0	0	0	0	0	0	0	0
New.CleanUp.ReferenceOTU50	Firmicutes	Clostridia	Clostridiales	Veillonellaceae	Veillonella		1.57776e-05	6.80457e-05	0.000153315	0	0	0	0	8.29463e-05	0	0	0	6.47354e-05	4.85013e-05	0	0	0	0.000296648	0.000788969	0	7.4599e-05	0	0	0	0	0	0	0	0	0	0	0	0	0	0	0	0	0	0	0	0	0	0	0
4466006	Actinobacteria	Actinobacteria	Actinomycetales	Micrococcaceae	Rothia	aeria	1.57384e-05	0	0	0	0	0	0	0	0	0	0	0	0	0	0	0	0	0	0	0	0	3.02682e-05	0	0	0	0	0	0	0	0	0	0	0	0	0	0	0	0	0	0	0	0	0
523025	Firmicutes	Bacilli	Lactobacillales	Streptococcaceae	Streptococcus		1.57364e-05	3.40229e-05	0	0	2.90841e-05	0	0	0	0	0	0.000136612	3.23677e-05	4.85013e-05	0	3.72356e-05	4.79432e-05	0	0	0	0	0	9.08045e-05	3.52896e-05	0	4.08147e-05	0	7.29076e-05	0	3.5068e-05	0	0	0	0	4.48994e-05	4.49418e-05	5.34531e-05	3.81257e-05	0	0	0	0	0	0
1048420	Firmicutes	Bacilli	Lactobacillales	Streptococcaceae	Streptococcus		1.56028e-05	3.40229e-05	3.83289e-05	0	8.72524e-05	0	5.37346e-05	4.14731e-05	0	3.1142e-05	0	0	4.85013e-05	0	3.72356e-05	4.79432e-05	0	3.757e-05	0	0	0	3.02682e-05	0	0	8.16293e-05	0	3.64538e-05	0	0	0	0	0	0	4.48994e-05	4.49418e-05	0.000106906	0	0	0	0	9.11702e-05	0	0
913149	Actinobacteria	Actinobacteria	Actinomycetales	Corynebacteriaceae	Corynebacterium		1.55437e-05	0	0	0	0	0	0	0	0	0	4.55373e-05	0	0	0	0	0	0	0	0	0	0	0	0	0	0	0	0	0	0	0	0	0	0	0	0	0	0	0	0	0	4.55851e-05	0.000253261	0
799884	Firmicutes	Bacilli	Lactobacillales	Streptococcaceae	Streptococcus	anginosus	1.55021e-05	0	0	0	0	9.51143e-05	0	0	0	0	0	0	0	0	0	0	0	0	0	0	0	0	0	0	0	0	0	0	0	0	0	0	0	0	0	0	0	0	0	0	0	0	0
4442127	Proteobacteria	Epsilonproteobacteria	Campylobacterales	Campylobacteraceae	Campylobacter		1.54885e-05	0	0	0	0.000203589	0.000412162	0.000268673	0	0	0	0	0	0	0	0	0.00014383	0	3.757e-05	0	0	0	0	0	0	0	0	0	0.000231401	0	0	0	0	0	0	0	5.34531e-05	0	0	0	0	0	0	0
4357082	Tenericutes	Mollicutes	Mycoplasmatales	Mycoplasmataceae	Ureaplasma		1.54712e-05	0	0	0	0	0	0	0	0	0	0	0	0	0	0	0	0	0	0	0	0	0	0	0	0	0	0	0	0	0	0	0	0	0	0	0	0	0	0	0	0	0	0
509773	Firmicutes	Bacilli	Lactobacillales	Streptococcaceae	Streptococcus		1.54563e-05	0.000102069	0	0	0	3.17048e-05	0	0	0	0	0	0	0.000970026	0	3.72356e-05	0	0	0	0	0	0	0	0	0	0	0	0	0	0	0	0	0	0	0	4.49418e-05	0	0	0	0	0	0	0	0
4453501	Firmicutes	Clostridia	Clostridiales	Veillonellaceae	Veillonella	dispar	1.53744e-05	6.80457e-05	0	0	0	0	0	0	0	0	0	0.000258942	0.000436512	0	0	0	0	0	0	0	0	0.000121073	0	0	0	0	3.64538e-05	0	0	0	0	0	0	0	0	0	0	0	0	0	0	0	0
4290144	Firmicutes	Bacilli	Lactobacillales	Enterococcaceae	Enterococcus		1.53091e-05	0	0	0	0	0	0	0	0	0	0	0	4.85013e-05	0	0	0	0	0	0	0	0	0	0	0	0	0	0	0	0	0	0	0	0	0	0	0	0	0	0	0	0	0	0
523577	Firmicutes	Clostridia	Clostridiales	[Tissierellaceae]	Gallicola		1.51956e-05	0	0	0	0	0	0	0	0	0	0	0	0	0	0	0	0	0	0	0	0	0	0	0	0	0	0	0	0	0	0	0	0	0	0	0	0	0	0	0	0	0.00151956	0
930926	Actinobacteria	Actinobacteria	Actinomycetales	Corynebacteriaceae	Corynebacterium		1.50753e-05	0	0	0	0	0	0	0	0	0	0	0	0	3.02361e-05	0.000186178	0	0	0	3.83789e-05	0	0	0	0	0	0	0	0	0	0	0.000101786	0.000145932	0	0	0	4.49418e-05	0	0	0	4.67574e-05	0	0	0	0
New.CleanUp.ReferenceOTU31	Proteobacteria	Gammaproteobacteria	Pasteurellales	Pasteurellaceae	Actinobacillus	parahaemolyticus	1.50356e-05	0	3.83289e-05	0	0	0	0	0	0	0	0	0	0	0	0	0	0	0.00146523	0	0	0	0	0	0	0	0	0	0	0	0	0	0	0	0	0	0	0	0	0	0	0	0	0
4480777	Bacteroidetes	Bacteroidia	Bacteroidales	Prevotellaceae	Prevotella		1.49669e-05	0	0	0	0	0	0	0	0	0	0	0	0	0	0	0	0	0	0	0	0	0	0	0	0	0	0	0	0	0	0	0	0	0	0	0.00149669	0	0	0	0	0	0	0
945061	Actinobacteria	Actinobacteria	Actinomycetales	Corynebacteriaceae	Corynebacterium		1.4957e-05	0	0	0	0	0	0	0	0	3.1142e-05	0	0	0	3.02361e-05	0.000260649	4.79432e-05	0	0	0.000268652	0	0	0	0	0	4.08147e-05	0	0	0	0	0	0	0	0	0	0	0	0	0	4.67574e-05	0	0	0	0
710275	Proteobacteria	Gammaproteobacteria	Pseudomonadales	Moraxellaceae	Acinetobacter		1.49421e-05	0	0	3.34706e-05	0	0	0	0	0	0	0	0	0	0	3.72356e-05	4.79432e-05	0	0	0	0	0	3.02682e-05	0	0	0	0	0	0	0	0	0	0	0	0	0	0	0	0	0	0	0	0	0
310018	Proteobacteria	Gammaproteobacteria	Pseudomonadales	Moraxellaceae	Acinetobacter	rhizosphaerae	1.49407e-05	0	0	0	0	0	0	0	0	0	0	0	0	0	0	0	0	0	0	0	0	0	0	0	0	0	0	0	0	0	0	0	0	0	0	0	0	0	0	0	0	0	0
4330071	Firmicutes	Bacilli	Lactobacillales	Streptococcaceae	Streptococcus		1.4871e-05	0.000136091	0	0	5.81683e-05	0	0.000107469	0	0	0	4.55373e-05	0	4.85013e-05	0	0	4.79432e-05	4.23783e-05	3.757e-05	0	0	0	3.02682e-05	0	0	0	3.39374e-05	0	0	0	0	0	0	0	8.97989e-05	0	0.000106906	3.81257e-05	0	0	0	0	0	0
4412910	Proteobacteria	Alphaproteobacteria	Sphingomonadales	Sphingomonadaceae			1.47885e-05	0	0	0	0	0	0	0	0	0	0	0	0	0	0	0	0	0	0	0	0	0	0	0	0	0	0	0	0	0	0	0	0	0	0	0	0	0	0	0	0	0	0
1079866	Firmicutes	Bacilli	Lactobacillales	Streptococcaceae	Streptococcus		1.47832e-05	3.40229e-05	0	0	0	0	0	0	0	3.1142e-05	0	0	0.000242507	0	3.72356e-05	0	0	0	0	3.72995e-05	0	0	0	0	0	0	0	0	0	0	0	0	0	4.48994e-05	0	0	3.81257e-05	0	0	0	4.55851e-05	0	0
2547738	Actinobacteria	Nitriliruptoria	Nitriliruptorales	Nitriliruptoraceae			1.46065e-05	0	0	0	0	0	5.37346e-05	0	0	0	4.55373e-05	0	0	0	0	0	0	0	0	0	0	0	0	0	0	0	0	0	0	0	0	0	0	0	0	0	0	0	0	0	0	0	8.16793e-05
977686	Bacteroidetes	Flavobacteriia	Flavobacteriales	[Weeksellaceae]			1.45538e-05	3.40229e-05	0	0	0	0	0	0	0	0	0	9.71031e-05	0.000630517	0	0	0	0	0	0	0	0	0	0	0	0	0	0.000656168	0	0	0	0	0	0	0	0	0	0	0	0	0	0	0	0
4310024	Firmicutes	Clostridia	Clostridiales	Peptococcaceae	Peptococcus		1.45015e-05	0	0	0	8.72524e-05	0.000570686	0.000698549	0	0	0	0	0	0	0	0	0	0	0	0	0	0	0	0	0	0	0	0	0	0	0	0	0	0	0	0	0	0	0	0	0	0	0	0
4307347	Proteobacteria	Alphaproteobacteria	Rhizobiales	Methylobacteriaceae			1.44584e-05	0	0	0	0	0	0	0	0	0	0	0	0	0	0	0	0	0	0	0	0	0	0	0	0	0	0	0	7.01361e-05	0	0	0	0	0	0	0	0	0	0	0	0	0	0
605266	Firmicutes	Bacilli	Lactobacillales	Streptococcaceae	Lactococcus		1.44569e-05	0	0	0	0	0	0	0	0	0	0	0	0	0	7.44713e-05	0	0	0	0	0	0	0	0	0	0	0	0	0	0	0	0	0	0	0	0	0	0	0	0	0	0	0	0
4469924	Firmicutes	Bacilli	Bacillales	Bacillaceae	Anoxybacillus	kestanbolensis	1.42424e-05	0	0	0	0	0	0	0	0	0	0	0	0	0	0	0	0	0	0	0	0	0	0	0	0	0	0	0	0	0	0	0	0	0	0	0	0	0	0	0	0	0	0
553611	Actinobacteria	Actinobacteria	Bifidobacteriales	Bifidobacteriaceae	Bifidobacterium		1.41961e-05	0	0	0	0	0	0	0	0	0	0	0	0	0	0	0	0	0	0	0	0	0	0	0	0	0	0	0	0	0	0	0	0	0	0	0	0	0	0	0	0	0	0
149895	Actinobacteria	Actinobacteria	Actinomycetales	Micrococcaceae	Kocuria	rhizophila	1.39374e-05	0	0	0	0	0	0	0	0	0	0	0	0	0	0	0	0	0	0	0	0	0	0	0	0	0	0	0	0	0	0	0	0	0	0	0	0	0	0	0	0	0	0
4393057	Proteobacteria	Alphaproteobacteria	Sphingomonadales	Sphingomonadaceae	Sphingobium		1.39214e-05	0	0	0	0	0	0	0	0	0	0	0	0	0	0	0	0	0	0	0	0	0	0	0	0	0	0	0	0	0	0	0	0	0	0	0	0	0	0	0	0	0.00113967	0
4449458	Proteobacteria	Gammaproteobacteria	Pseudomonadales	Moraxellaceae	Acinetobacter		1.39039e-05	0	0	0	5.81683e-05	0	0	0	0	0	0	0	0	0	0	0	0	0	0	0	0	0	0	0	0	0	3.64538e-05	0	0	0	0	0	0	0	0	0	0	0	0	0	0	0	0
365385	Actinobacteria	Actinobacteria	Bifidobacteriales	Bifidobacteriaceae	Bifidobacterium		1.38891e-05	0	0	0	0	0	0	0	0	0	0	0	0	0	0	0	0	0	0	0	0	0	0	0	4.08147e-05	0	0	0	0	0	0	0	0	0	0	5.34531e-05	0	0	0	0	0	0	0
54794	Firmicutes	Bacilli	Lactobacillales	Streptococcaceae	Streptococcus		1.3872e-05	0	0	0	0	0	0	0	0	0	0	0	0.000679018	0	0	0	0	0	0	0	0	0	0	0	0	0	0	0	0	0	0	0	0	0	0	0	0	0	0	0	0	0	0
New.CleanUp.ReferenceOTU27	Bacteroidetes	Bacteroidia	Bacteroidales	[Paraprevotellaceae]	[Prevotella]		1.38108e-05	0	0.000383289	0	0	0	0	0	0	0	0	0	0	0	0	4.79432e-05	0.000762809	7.51399e-05	0	0.000111899	0	0	0	0	0	0	0	0	0	0	0	0	0	0	0	0	0	0	0	0	0	0	0
New.CleanUp.ReferenceOTU324	Firmicutes	Clostridia	Clostridiales	Veillonellaceae	Veillonella		1.37295e-05	3.40229e-05	0	0	0	0	0	0	0	0	0	0	0	0	0	0	4.23783e-05	3.757e-05	0	0.000634092	0	0	0	0	0	0	0	3.85669e-05	0	0	0	0	0	0	0	0	0	0	0	0	0	0	0
1084865	Firmicutes	Bacilli	Bacillales	Staphylococcaceae	Staphylococcus	aureus	1.36906e-05	0	0	0.000234294	0	0	5.37346e-05	0	0	0	0	3.23677e-05	0	0.000151181	0	0	0	0	0.000115137	0	3.54396e-05	0	0	0	4.08147e-05	0	0	0	0	0	0	0	0	0	0	0	0	0	0	0	0	0	0
905211	Actinobacteria	Actinobacteria	Actinomycetales	Micrococcaceae	Rothia	mucilaginosa	1.36622e-05	0	7.66577e-05	0	0	0	0	0	3.16056e-05	0	0	0	0	0	0	0	0	0	0	0	0	0	0	0	0	0	0	0	0	0	0	0	0	0	0	0	0	0	0	0	0	0	0
526131	Firmicutes	Bacilli	Lactobacillales	Streptococcaceae	Streptococcus		1.34693e-05	0	7.66577e-05	3.34706e-05	2.90841e-05	0	5.37346e-05	8.29463e-05	0	0	0	0	4.85013e-05	0	7.44713e-05	4.79432e-05	4.23783e-05	0	3.83789e-05	0	0	0	0.000105869	0	0	0	0	0	0	0	0	0	0	4.48994e-05	0	0	3.81257e-05	0	0	0	4.55851e-05	0	0
4440970	TM7	TM7-3	CW040	F16			1.3278e-05	0	0	0	2.90841e-05	0	5.37346e-05	0	0	0	0	3.23677e-05	0	0	0	4.79432e-05	0	0.00116467	0	0	0	0	0	0	0	0	0	0	0	0	0	0	0	0	0	0	0	0	0	0	0	0	0
130468	Firmicutes	Bacilli	Lactobacillales	Lactobacillaceae	Lactobacillus	iners	1.31505e-05	0	0	0	0	0	0	0	0	0	0	0	0	0	0	0	0	0	0	0	0	0	0	0	0	0	0	0	0	0	0	0	0	0	0	0	0	0	0	0	0	0	0
1076668	Firmicutes	Bacilli	Lactobacillales	Aerococcaceae			1.30235e-05	0	0	0	0	0	0	0	0	0	0	0	0	0	0	0	0	0	0	0	0	0	0	7.50328e-05	8.16293e-05	0	0	0	0	0	0	0	0	0	0	0	0	0	0	0	0	0	0
931950	Firmicutes	Bacilli	Lactobacillales	Streptococcaceae	Streptococcus		1.2999e-05	0	0	0	0	0	5.37346e-05	0	0	0	4.55373e-05	3.23677e-05	4.85013e-05	0	0.000148943	0	0	0	0	0	0	3.02682e-05	0	0	4.08147e-05	0	0.000109361	0	0	0	7.29661e-05	0	0	0	0	5.34531e-05	0	0	0	0	0	0	0
4376235	Proteobacteria	Gammaproteobacteria	Pseudomonadales	Moraxellaceae	Acinetobacter		1.28879e-05	0	0	0	0	0	0	0	0	0	0.000273224	0	0	0	0	0	0	0	7.67578e-05	0	0	0	0	0	0	0	7.29076e-05	0	0	0	0	0	0	0	0	0	0	0	0	0	0	0	0
4448400	Proteobacteria	Alphaproteobacteria	Rhizobiales	Phyllobacteriaceae			1.27894e-05	0	0	0	0	0	0	0	0	0	0	0	0	0	0	0	0	0	0	0	0	0	0	0	0	0	0	0	0	0	0	0	0	0	0	0	0	0	0	0	0	0	0
New.CleanUp.ReferenceOTU69	Proteobacteria	Betaproteobacteria					1.27894e-05	0	0	0	0	0	0	0	0	0	0	0	0	0	0	0	0	0	0	0	0	0	0	0	0	0	0	0	0	0	0	0	0	0	0	0	0	0	0	0	0	0	0
4413917	Firmicutes	Bacilli	Lactobacillales	Carnobacteriaceae			1.27436e-05	0	0	0	0	0	0	0	0	0	0	0	0	0	0	0	0	0	0	0	0	0	0	0	0	0	0	0	0	0	0	0	0	0	0	0	0	0	0	0	0	0	0
4366889	Firmicutes	Bacilli	Lactobacillales	Streptococcaceae	Streptococcus		1.27366e-05	3.40229e-05	0	0	0	0	0.000107469	4.14731e-05	0	0	0	0	0	0	7.44713e-05	0	4.23783e-05	0	0	0	0	0	0	0	0	0	0	0	0	0	0	0	0	4.48994e-05	0.000134825	5.34531e-05	3.81257e-05	0	0	0	0	0	0
4466432	Proteobacteria	Alphaproteobacteria	Rhizobiales				1.2663e-05	0	0	0	0	0	0	0	0	0	0	0	0	0	0	0	0	0	0	0	0	0	0	0	0	0	0	0	0	0	0	0	0	0	0	0	0	0	0	0	0	0.0012663	0
227343	Proteobacteria	Gammaproteobacteria	Xanthomonadales	Xanthomonadaceae			1.26053e-05	0	0	0	0	0	0	0	0	0	9.10747e-05	0	0	0	0	0	0	0	0	0	0	0	0	0	0	0	0	0	0	0	0	0	0	0	0	0	0	0	0	0	0	0	0
New.CleanUp.ReferenceOTU312	Tenericutes	Mollicutes	Mycoplasmatales	Mycoplasmataceae	Mycoplasma	genitalium	1.25412e-05	0	0	0	0	0	0	0	0	0	0	0	0	0	0	0	0	0	0	0	0	0	0	0	0	0	0	0	0	0	0	0	0	0	0	0	0	0	0	0	0	0	0
863124	Firmicutes	Bacilli	Lactobacillales	Streptococcaceae	Streptococcus		1.24658e-05	3.40229e-05	0	0	0	3.17048e-05	5.37346e-05	8.29463e-05	0	0	4.55373e-05	0	0	0	0.000111707	0	0	3.757e-05	0	3.72995e-05	0	3.02682e-05	0	0	4.08147e-05	0	0	0	0	0	0	0	0	0	8.98836e-05	5.34531e-05	3.81257e-05	0	0	0	9.11702e-05	0	0
New.CleanUp.ReferenceOTU107	Bacteroidetes	Bacteroidia	Bacteroidales	Porphyromonadaceae	Porphyromonas		1.24637e-05	0	0.000268302	0	0	0	0	4.14731e-05	0	0	0	3.23677e-05	0	0	0	0	0.000508539	3.757e-05	0	7.4599e-05	0	0	0	0	0	0	0	0	0	0	0	0	0	0	0	0	0	0	0	0	0	0	0
4374146	Proteobacteria	Gammaproteobacteria	Enterobacteriales	Enterobacteriaceae			1.23839e-05	0	0	0	0	0	0	0	0	0	0	0	0	0	0	0	0	0	0	0	0	0	0	0	0	0	0	0	0	0	0	0	0	0	0	0	0	0	0	0	0	0	0
New.CleanUp.ReferenceOTU95	Proteobacteria	Gammaproteobacteria	Enterobacteriales	Enterobacteriaceae			1.23839e-05	0	0	0	0	0	0	0	0	0	0	0	0	0	0	0	0	0	0	0	0	0	0	0	0	0	0	0	0	0	0	0	0	0	0	0	0	0	0	0	0	0	0
4366060	Firmicutes	Bacilli	Lactobacillales	Streptococcaceae	Streptococcus		1.23821e-05	6.80457e-05	3.83289e-05	0	0	0	5.37346e-05	0	0	3.1142e-05	0	3.23677e-05	0	3.02361e-05	3.72356e-05	0	4.23783e-05	0	0	0	0	6.05364e-05	0	0	0	0	0	0	0	0	0	0	0	8.97989e-05	0	0	3.81257e-05	0	0	0	4.55851e-05	0	0
4385687	Bacteroidetes	Bacteroidia	Bacteroidales	Prevotellaceae	Prevotella	melaninogenica	1.22761e-05	0	0	0	0	0	0	0	0	0	0	0	0	0	0	4.79432e-05	4.23783e-05	0.00022542	0	3.72995e-05	0	0	0	0	4.08147e-05	0	0	0	0	0	0	0	0	0	0	0	0	0	0	0	0	0	0
522025	Firmicutes	Bacilli	Lactobacillales	Streptococcaceae	Streptococcus		1.20354e-05	0	0	0	0	0	0	0	0	0	0	0	4.85013e-05	0	0.000186178	0	0	0	0	0	0	0	0	0	0	0	0	0	0	0	0	0	0	0	0	0	0	0	0	0	0	0	0
4463237	Actinobacteria	Actinobacteria	Actinomycetales	Actinomycetaceae	Actinomyces		1.20072e-05	0	0	0	0	0	0	0	0	0	0	0	0	0	0	0	0	0	0	0	0	0	0	0.000112549	0	0	0	0	0	5.08932e-05	0	0	0	4.48994e-05	0	0	0.000114377	0	0	0	0	0	0
968629	Firmicutes	Bacilli	Lactobacillales	Streptococcaceae	Streptococcus		1.19402e-05	3.40229e-05	3.83289e-05	3.34706e-05	2.90841e-05	0	0	0	0	0	4.55373e-05	3.23677e-05	0	0	3.72356e-05	0	0	0	0	0	0	9.08045e-05	0	0	4.08147e-05	0	0	3.85669e-05	3.5068e-05	0	7.29661e-05	0	0	0	0	5.34531e-05	0	0	0	0	0	0	0
New.CleanUp.ReferenceOTU30	Proteobacteria	Betaproteobacteria	Neisseriales	Neisseriaceae			1.19198e-05	0	0	0	0	0	0	0	0	0	0	0	0	0	0	0	0	0	0	0	0	0	0	0	0	0	0	0	0	0	0	0	0	0	0	0	0	0	0	0	0	0	0
New.CleanUp.ReferenceOTU5							1.18911e-05	0	0	0	0	0	0	0	0	0	0	0	0	0	0	4.79432e-05	0	0	0	0	0	0	0	0	0	0	3.64538e-05	0	0	0	0	0	0	0	0	0	0	0	0	0	0	0.00012663	0
4374753	Firmicutes	Clostridia	Clostridiales	Veillonellaceae	Veillonella		1.1871e-05	0	0	3.34706e-05	0	3.17048e-05	0.000107469	0	0	0	0	9.71031e-05	0.000145504	0	0	0	0	0.0003757	0	0	0	0	0	0	0	0	0	0	0	0	0	0	0	0	0	0	0	0	4.67574e-05	0	0	0	0
New.CleanUp.ReferenceOTU16	Firmicutes	Clostridia	Clostridiales	Peptococcaceae	Peptococcus		1.18445e-05	0	0	0	0	0	0	0	0	0	0	0	0	0	0	0	0	0	0	0	0	0	0	0	0	0	0	0	0	0	0	0	0	0	0	0	0	0	0	0	0	0	0
446403	Actinobacteria	Actinobacteria	Actinomycetales	Corynebacteriaceae	Corynebacterium		1.1799e-05	0	0	0	0	0	0	0	0	0	0	0	0	0	0	0	0	0	0	0	0	0	0	0	0	0	0	0	0	0	0	0	0	0	0	0	0	0	0	0	0	0.000506521	0
4476950	Firmicutes	Clostridia	Clostridiales	[Tissierellaceae]	Anaerococcus		1.15804e-05	0	0	0	0	0	0	0	0	0	0	0	0	0	0	0	0	0	0	0	0	0	0	0	0	0	0	0	0	0	0	0	0	0	0	0	0	0	0	0	0	0	0
1143820	Proteobacteria	Betaproteobacteria	Burkholderiales	Comamonadaceae	Variovorax	paradoxus	1.15698e-05	0	0	3.34706e-05	0	0	0	0	0	0	0	0	0	0	0	0	0	0	0	0	0	0	0	0	0	0	0	0	0	5.08932e-05	0.000145932	0	0	0	0	0	0	0	0	0	0	0.000506521	0
New.CleanUp.ReferenceOTU71	Cyanobacteria	Synechococcophycideae	Pseudanabaenales	Pseudanabaenaceae	Leptolyngbya		1.1543e-05	0	0	0	0	0	0	0	0	0	0	0	0	0	0	0	0	0	0	0	0	0	0	0	0	0	0	0	0	0	0	0	0	0	0	0	0	0	0.00018703	0	0	0	0
New.CleanUp.ReferenceOTU90	Actinobacteria	Actinobacteria	Actinomycetales	Actinomycetaceae	Actinomyces		1.15271e-05	3.40229e-05	3.83289e-05	0	0	0	5.37346e-05	0	0	0	0	0.000161838	0	0	0	0	4.23783e-05	7.51399e-05	0	3.72995e-05	0	0	0	0	4.08147e-05	0	0	0	0	0	0	0	0	0	0	0	0	0	0	0	0	0	0
773399	Firmicutes	Bacilli	Bacillales	Listeriaceae	Brochothrix		1.15104e-05	0	0	0	0	0	0	0	0	0	0	0	0	0	0	0	0	0	0	0	0	0	0	0	0	0	0	0	0	0	0	0	0	0	0	0	0	0	0	0	0	0	0
4456104	Proteobacteria	Betaproteobacteria	Burkholderiales	Comamonadaceae			1.14001e-05	0	0	0	0	0	0	0	0	0	0.000273224	0	4.85013e-05	0	0	4.79432e-05	0	7.51399e-05	3.83789e-05	0	0	0	0	0	0	0	0	0	0	0	0	0	0	0	0	0	0	0	0	0	0	0	0
12798	Actinobacteria	Actinobacteria	Actinomycetales	Nocardioidaceae	Pimelobacter		1.13967e-05	0	0	0	0	0	0	0	0	0	0	0	0	0	0	0	0	0	0	0	0	0	0	0	0	0	0	0	0	0	0	0	0	0	0	0	0	0	0	0	0	0.00113967	0
New.CleanUp.ReferenceOTU408	Proteobacteria	Gammaproteobacteria	Pasteurellales	Pasteurellaceae	Haemophilus	influenzae	1.13809e-05	0	0	0	0	0	0	0	0	0	0	0	4.85013e-05	0	0	0	0	0	0	0	3.54396e-05	0	0	0	0	0.000101812	0	0	0	0	0	0	0.000140311	0	0	0	3.81257e-05	4.47207e-05	0	5.53342e-05	0	0	0
15129	Firmicutes	Bacilli	Lactobacillales	Lactobacillaceae	Lactobacillus		1.13648e-05	0	0	0	0	0	0	0	0	0	0	0	0	0	0	0	0	0	0	0	0	0	0	0	0	0	0	0	0	0	0	0	0	0	0	0	0	0	0	0	0	0	0
4416763	Firmicutes	Bacilli	Lactobacillales	Streptococcaceae	Streptococcus	anginosus	1.11376e-05	0	0	0	0	0	0	0	0	0	0	0	4.85013e-05	0	0	4.79432e-05	0	0	0	0	0	0	0	0	0	0	0	0	0	0	0	0	0	0	0	0	0	0	0	0	0	0	0
879972	Firmicutes	Bacilli	Lactobacillales	Streptococcaceae	Streptococcus		1.10428e-05	6.80457e-05	0	0	0	0	5.37346e-05	4.14731e-05	0	0	0	0	0	0	0	0	0	0	0	0	0	6.05364e-05	0	0	0	0	3.64538e-05	7.71337e-05	0	0	7.29661e-05	0	0	4.48994e-05	0	0	0	0	0	0	0.000136755	0	0
1995182	Firmicutes	Bacilli	Lactobacillales	Lactobacillaceae	Lactobacillus		1.10359e-05	0	0	0.000167353	0	0	0	0	0	0	0	0	0	0	0	0	0	0	0	0	0	0	0	0	0	0	0	0	0	0	0	0	0	0	0	0	0	0	0	0	0	0	0
4334748	Proteobacteria	Gammaproteobacteria	Pasteurellales	Pasteurellaceae	Aggregatibacter	segnis	1.09179e-05	0	0	0	0	0	0.00102096	0	0	0	0	0	0	0	0	0	0	0	0	0	0	0	0	0	0	0	0	0	0	0	0	0	0	0	0	0	0	0	0	0	0	0	0
4322712	Firmicutes	Bacilli	Lactobacillales	Streptococcaceae	Streptococcus		1.08794e-05	0	0	0	5.81683e-05	0	0	0	0	3.1142e-05	0	3.23677e-05	0.00038801	0	0	4.79432e-05	4.23783e-05	0	0	0	0	6.05364e-05	0	0	0	0	3.64538e-05	0	0	0	0	0	0	0	0	0	0	0	0	0	0	0	0
4466843	Fusobacteria	Fusobacteriia	Fusobacteriales	Fusobacteriaceae	Fusobacterium		1.08648e-05	0	0	0	0.000145421	0	0	0	0.000316056	0	0	0	0	0	0	0	0	0	0	7.4599e-05	0	0	0	0	0	0	0	0	0	0	0	0	0	0	0	0	0	0	0	0	0	0	4.08397e-05
New.CleanUp.ReferenceOTU22	Bacteroidetes	Bacteroidia	Bacteroidales	[Paraprevotellaceae]	[Prevotella]		1.08239e-05	0	7.66577e-05	0	0	0	0	4.14731e-05	0	0	0	0	0	0	0	0	0.000805187	3.757e-05	0	0	0	0	0	0	0	0	0	0	0	0	0	0	0	0	0	0	0	0	0	0	0	0	0
824855	Cyanobacteria	Oscillatoriophycideae	Oscillatoriales	Phormidiaceae	Phormidium		1.06994e-05	0	0	0	0	0	0	0	0	0	0	0	0	0	0	0	0	0	0	0	0	0	0	0	0	0	0	0	0	0	0	0	0	0	0	0	0	0	0	0	0	0	0
925397	Actinobacteria	Actinobacteria	Actinomycetales	Propionibacteriaceae	Propionibacterium	acnes	1.05811e-05	0	0	0	0	0	0	0	0	0	0	0	0	0	0	0	0	0	0	0	0	0	0	0	0	0	0.000145815	0	0	0	0	0	0	0	0	0	0	0	0	0	0	0	0
704267	Proteobacteria	Alphaproteobacteria	Sphingomonadales	Sphingomonadaceae	Sphingomonas		1.05778e-05	0	0	0	0	0	0	0	0	0	0	0	0	0	0	0	0	0	0	0	0	0	0	0	0	0	0	0	0	0	0	0	0	0	0	0	0	0	0	0	0	0.00101304	0
782289	Proteobacteria	Gammaproteobacteria	Pseudomonadales	Pseudomonadaceae	Pseudomonas		1.05522e-05	0	0	0	0	0	0	0	0	0	0	0	0	0	0	0	0	0	0	0	0	0	0	0	0	0	0	0	0	0	0	0	0	0	0	0	0	0	0	0	0	0.000506521	0
960519	Firmicutes	Bacilli	Lactobacillales	Streptococcaceae	Streptococcus		1.04399e-05	6.80457e-05	0	0	0	0	0	8.29463e-05	0	0	9.10747e-05	3.23677e-05	0	0	0	0	0	0	0	0	0	6.05364e-05	0	0	0	3.39374e-05	3.64538e-05	3.85669e-05	0	0	7.29661e-05	0	0	4.48994e-05	0	0	3.81257e-05	0	0	0	0	0	0
860145	Firmicutes	Bacilli	Lactobacillales	Aerococcaceae	Alloiococcus		1.02463e-05	0	0	0	2.90841e-05	0	0	0	0	0	0	0	0	0	0	0	0	0	0	0	0	0	0	0	0	0	0	0	0	0	0.000218898	0	0	0	0	0	0	0	0	0	0	0	0
4302472	Bacteroidetes	Bacteroidia	Bacteroidales	Prevotellaceae	Prevotella		1.01561e-05	0	0	0	0	0	0	0	0	0	0	0	0	0	0	0	0	0	0	0	0	0	0	0	0	0	0	0	0	0	0	0	0	0	0	0.00101561	0	0	0	0	0	0	0
4130483	Firmicutes	Bacilli	Bacillales	Staphylococcaceae	Staphylococcus		1.00494e-05	0	0	0.000267765	0	0	0	0	0	0	0	3.23677e-05	0	0	0	0	0	0	0	0	0	6.05364e-05	0	0	0	0	0	0	0	0	0	0	0	0	0	0	0	0	0	0	0	0	0
4330328	Proteobacteria	Gammaproteobacteria	Pasteurellales	Pasteurellaceae	Haemophilus		1.00112e-05	0	0	0	0	0	0	0	0	0	0	0	0	0	0	0	0	0	0	0	0	0	0	3.75164e-05	0	6.78748e-05	0	0	0	0	0	0	0.000175389	0	0	0	0	0	0	0	0	0	0
4445466	Firmicutes	Bacilli	Lactobacillales	Streptococcaceae	Streptococcus		1.001e-05	6.80457e-05	7.66577e-05	0	2.90841e-05	0	5.37346e-05	0	0	0	0	3.23677e-05	4.85013e-05	0	0	0	0	0	0	0	0	0	0	0	4.08147e-05	0	0	0	0	0	7.29661e-05	0	0	0	4.49418e-05	0	0	0	0	0	0	0	0
1029151	Firmicutes	Bacilli	Gemellales	Gemellaceae			1.00083e-05	3.40229e-05	0.000306631	0	2.90841e-05	0	5.37346e-05	0	0	3.1142e-05	0	0	0	0	0.000148943	0	0	0	0	7.4599e-05	0	0	0	0	4.08147e-05	0	0.000109361	0	0	0	0	0	0	0	0	0	0	0	0	0	0	0	0
New.CleanUp.ReferenceOTU46	Firmicutes	Clostridia	Clostridiales	Lachnospiraceae			9.99505e-06	3.40229e-05	0.000114987	0	2.90841e-05	3.17048e-05	0	0	0	0	0	0	0	0	0	0	0	0	0	0	0	0	0	0	0	0	0.000255176	0	0	0	0	0	0	0	0	0.000534531	0	0	0	0	0	0	0
4303249	Proteobacteria	Alphaproteobacteria	Rhizobiales	Methylobacteriaceae	Methylobacterium	adhaesivum	9.9804e-06	0	0	0	0	0	0	0	0	0	0.000136612	0	0	0	0	0	0	0	0	0	0	0	0	0	0	0	0	0	0	0	0	0	0	0	0	0	3.81257e-05	0	0	0	0	0	0
344593	Proteobacteria	Betaproteobacteria	Neisseriales	Neisseriaceae	Neisseria	subflava	9.9722e-06	0	0	0	0.000174505	0	5.37346e-05	0	0	0	0	0	0	0	0	0	0	0	0	0	0	0	0	0	0.000693849	0	0	0	0	0	0	0	0	0	0	0	0	0	0	0	0	0	0
272150	Firmicutes	Bacilli	Lactobacillales	Streptococcaceae	Streptococcus		9.96177e-06	0	0	0	0	0	0	0	0	0	0	0	0	0	0	4.79432e-05	0	0	3.83789e-05	0	0	3.02682e-05	3.52896e-05	0	0	3.39374e-05	0	3.85669e-05	0	0	0	0	0	8.97989e-05	4.49418e-05	5.34531e-05	0	0	0	0	4.55851e-05	0	0
561636	Firmicutes	Bacilli	Lactobacillales	Streptococcaceae	Streptococcus		9.94672e-06	0	0	0	0	0	0	0	0	0	0	0	0	0	0.000186178	0	0	0	0	0	0	0	0	0	0	0	0	0	0	0	0	0	0	0	0	0	0	0	0	0	0	0	0
859700	Firmicutes	Bacilli	Lactobacillales	Streptococcaceae	Streptococcus		9.91559e-06	0	7.66577e-05	0	0	0	0	0	0	3.1142e-05	0	0	4.85013e-05	0	0	9.58865e-05	4.23783e-05	0	3.83789e-05	0	0	9.08045e-05	0	0	0	0	7.29076e-05	0	0	0	7.29661e-05	0	0	0	0	0	0	0	0	0	0	0	0
4421228	Actinobacteria	Actinobacteria	Actinomycetales	Actinomycetaceae	Actinomyces		9.87509e-06	0	0	0	0	0	0	0	0	0	0	0	0	0	0	0	0	0	0	0	0	0	0	0	0	0	0	0	0	0	0	0	0	0	0	0	0	0	0	0	0	0	0
2953981	Firmicutes	Bacilli	Lactobacillales	Streptococcaceae	Streptococcus		9.86498e-06	3.40229e-05	0	0	2.90841e-05	0	5.37346e-05	0	0	3.1142e-05	0	3.23677e-05	0	0	0	0	4.23783e-05	0	0	0	0	3.02682e-05	3.52896e-05	0	0	0	0	0	0	0	0	0	0	0	0	0	0	0	0	0	4.55851e-05	0	0
New.ReferenceOTU2	Bacteroidetes	Bacteroidia	Bacteroidales	Prevotellaceae	Prevotella	nanceiensis	9.75908e-06	0	0.000114987	0	0	0	0	0	0	0	0	0	0	0	0	0	0.000635674	3.757e-05	0	0.000149198	0	0	0	0	0	0	0	0	0	0	0	0	0	0	0	0	0	0	0	0	0	0	0
4406302	Firmicutes	Clostridia	Clostridiales	Lachnospiraceae	Catonella		9.70544e-06	0	0.000383289	0	2.90841e-05	0	0	0	0	0	0	0	0	0	0	4.79432e-05	0	0	0	0	0	0	0	0	0	0	0	7.71337e-05	0	0	0	0	0	0	0	5.34531e-05	0	0	0	0	0	0	0
251702	Actinobacteria	Coriobacteriia	Coriobacteriales	Coriobacteriaceae	Atopobium		9.67497e-06	0.000170114	0	0	0	0.000221933	0	0	0	0	0	6.47354e-05	0	0	0	0	0	3.757e-05	0	0	0	0	0	0	0	0	0	0	0	0	0	0	3.50779e-05	0	0	0	0	0	0	0	0	0	0
1063759	Actinobacteria	Actinobacteria	Actinomycetales	Corynebacteriaceae	Corynebacterium		9.66784e-06	0	0	0	0	0	0	0	0	0	0	0	0	0	0.000111707	0	0	0	0.000115137	0	0	0	3.52896e-05	0	0	0	0	0	0	5.08932e-05	0	0	0	0	0	0	0	0	0	0	0	0	0
New.CleanUp.ReferenceOTU274	Proteobacteria	Betaproteobacteria	Burkholderiales	Alcaligenaceae			9.6296e-06	0	0	0	0	0	0	0	0	0	0	0	0	0	0	0	0	0	0	0	0	0	0	0	0	0	0	0	0	0	0	0	0	0	0	0	0	0	4.67574e-05	0	0	0	0
139279	Actinobacteria	Actinobacteria	Actinomycetales	Micrococcaceae			9.60015e-06	0	0	0	0	0	0	0	0	0	0	0	0	0	0	0	0	0	0	0	0	0	0	0	0	0	0	0	0	0	0	0	0	0	0	0	0	0	0	0	0	0	0
851821	Firmicutes	Clostridia	Clostridiales	[Tissierellaceae]	Peptoniphilus		9.5932e-06	0	0	0	0	0	0	0	0	0	0	0	0	0	0	0	0	0	0	0	0	0	0	0	0	0	7.29076e-05	0	0	0	0	0	0	0	0	0	0	0	0	0	0	0.000886413	0
114572	Proteobacteria	Gammaproteobacteria	Pseudomonadales	Pseudomonadaceae	Pseudomonas	fragi	9.57966e-06	0	0	0	0	0	0	0	0	0	0	0	0	0	0	0	0	0	0	0	0	0	0	0	0	0	0	0	0	0	0	0	0	0	0	0	0	0	0	0	0	0	0
New.CleanUp.ReferenceOTU260	Firmicutes	Bacilli	Lactobacillales	Streptococcaceae	Streptococcus		9.57394e-06	0	0	0	0	0	0	0	0	0	0	0	0	0	0	0	0	0	0	0	0	0	0	0	0	0	0	0	0	0	0	0	0	0	0	0	0	0	0	0	0	0	0
4375685	Bacteroidetes	Bacteroidia	Bacteroidales	Porphyromonadaceae	Porphyromonas		9.55853e-06	0	0.00034496	0	0	0	0	0	9.48167e-05	0	0	0	0	0	0	0	4.23783e-05	0.00011271	0	0	0	0	0	0	0	0	0.000109361	0	0	0	0	0	0	0	0	0	0	0	0	0	0	0	0
523036	Firmicutes	Bacilli	Gemellales	Gemellaceae			9.52019e-06	0	0.00034496	0	5.81683e-05	0	0	0	0	0	0.000136612	6.47354e-05	0	0	0	0	0	3.757e-05	0	0	0	0	0	0	0	0	0	0	0	0	0	0	0	0	0	0	0	0	0	0	0	0	0
4375127	Actinobacteria	Actinobacteria	Actinomycetales	Micrococcaceae	Rothia	mucilaginosa	9.51686e-06	0	0	0	0	0	0	0	0	0	0	0	0	0	0	0	0	0	0	0	0	0	0	0	0	0	0	7.71337e-05	0	0	0	0	0	0	0	0	0	0	0	0	0	0	0
1105876	Firmicutes	Clostridia	Clostridiales	Veillonellaceae	Dialister		9.45712e-06	0	0	0	0	0	0.000806018	0	0	0	0	0	0	0	0	0	0	0	0	0	0	0	0	0	0	0	0	0	0	0	0	0	0	0	0	0	0	0	0	0	0	0	0
4480022	Proteobacteria	Alphaproteobacteria	Sphingomonadales	Sphingomonadaceae			9.40184e-06	0	0	0	0	0	0	0	0	0	0	0	0	0	0	0	0	0	0	0	0	0	0	0	0	0	0	0	0	0	0	0	0	0	0	0	0	0	0	0	0	0	0
288249	Firmicutes	Bacilli	Lactobacillales	Streptococcaceae	Streptococcus		9.39966e-06	0	0	0	0	0	0	0	0	3.1142e-05	0	0	0.000291008	0	3.72356e-05	0	0	0	0	0	0	0	0	0	4.08147e-05	0	0	0	0	0	0	0	0	0	0	0	0	0	0	0	0	0	0
4443207	Fusobacteria	Fusobacteriia	Fusobacteriales	Leptotrichiaceae	Leptotrichia		9.33197e-06	0	0	0	2.90841e-05	0	0	0	0	0	0	0	0	0	0	4.79432e-05	0	0.000751399	0	0	0	0	0	0	0	0	0	0	0	0	0	0	0	0	0	0	0	0	0	0	0	0	0
New.CleanUp.ReferenceOTU21	Bacteroidetes	Bacteroidia	Bacteroidales	[Paraprevotellaceae]	[Prevotella]		9.27314e-06	0	7.66577e-05	0	0	0	0.000107469	8.29463e-05	0	0	0	3.23677e-05	0	0	0	0	0.000550917	0	0	0	0	0	0	0	0	0	3.64538e-05	0	0	0	0	0	0	0	0	0	0	0	0	0	0	0	0
4428811	Firmicutes	Clostridia	Clostridiales	Veillonellaceae	Selenomonas		9.21911e-06	0	0	0	0	0	0	0	0	0	0	0.00084156	0	0	0	0	0	3.757e-05	0	0	0	0	0	0	0	0	0	0	0	0	0	0	0	0	0	0	0	0	0	0	0	0	0
930592	Firmicutes	Bacilli	Lactobacillales	Streptococcaceae	Streptococcus		9.13137e-06	3.40229e-05	0	0	0	0	0	4.14731e-05	0	3.1142e-05	0	0	0	0	0	0	0	0	0	0	0	3.02682e-05	0	0	0	0	0	0	0	0	7.29661e-05	0	0	0	0	0	0	0	0	0	0.000136755	0	0
2896107	Firmicutes	Bacilli	Bacillales	Staphylococcaceae	Staphylococcus	aureus	9.08646e-06	0	0	0.000200823	0	0	0	0	0	0	0	0	0	0	0	0	0	0	3.83789e-05	0	0.000248077	0	0	0	4.08147e-05	0	0	0	0	0	0	0	0	0	0	0	0	0	0	0	0	0	0
4302049	Firmicutes	Bacilli	Lactobacillales	Streptococcaceae	Streptococcus		9.06766e-06	0	0	0	2.90841e-05	3.17048e-05	0	0	0	0	4.55373e-05	0	0	0	7.44713e-05	0	0	0	0	0	0	0.000121073	0	0	0	0	3.64538e-05	0	0	0	7.29661e-05	0	0	0	0	0	0	0	0	0	0	0	0
2096960	Bacteroidetes	Flavobacteriia	Flavobacteriales	[Weeksellaceae]	Weeksella		9.02582e-06	0	0	0	0	0	0	0	0	0	0	0	0	0	0	0	0	0	0	0	0	0	0	0	0	0	0	0	0	0	0.000145932	0	0	0	0	0	0	0	0	0	0	0	0
4467810	Firmicutes	Bacilli	Bacillales	Bacillaceae	Geobacillus		9.01033e-06	0	0	0	0	0	0	0	0	0	0	0	0	0	0	0	0	0	0	0	0	0	0	0	0	0	0	0	0	0	0	0	0	0	0	0	0	0	0	0	0	0	0
4441804	Firmicutes	Bacilli	Lactobacillales	Lactobacillaceae	Lactobacillus	brevis	8.87311e-06	0	0	0	0	0	0	0	0	0	0	0	0	0	0	0	0	0	0	0	0	0	0	0	0	0	0	0	0	0	0	0	0	0	0	0	0	0	0	0	0	0	0
4456236	Firmicutes	Bacilli	Lactobacillales	Streptococcaceae	Streptococcus		8.84127e-06	3.40229e-05	0	0	0	3.17048e-05	0	0	0	6.2284e-05	9.10747e-05	0	0	0	3.72356e-05	4.79432e-05	4.23783e-05	0	0	0	0	3.02682e-05	3.52896e-05	0	0	0	0	0	0	0	7.29661e-05	0	0	0	0	0	3.81257e-05	0	0	0	9.11702e-05	0	0
807329	Proteobacteria	Alphaproteobacteria	Rhodobacterales	Rhodobacteraceae			8.80122e-06	0	0	0	0	0	0	0	0	0	0	0	0	0	0	0	0	0	0	0	0	0	0	0	0	0	0	0	0	0	0	0	0	0	0	0	0	0	0	0	0	0.000253261	0
4425629	Proteobacteria	Betaproteobacteria	Burkholderiales	Oxalobacteraceae	Janthinobacterium	lividum	8.78981e-06	0	0	0	0	0	0	0	0	0	0	0	0	0	0	0	0	0	0	0	0	0	0	0	0	0	0	0	0	0	0	0	0	0	0	0	0	0	0	0	0	0	0
4389141	Firmicutes	Bacilli	Bacillales	Planococcaceae			8.58185e-06	0	0	0	0	0	0	0	0	0	0	0	0	0	0	0	0	0	0	0	0	0	0	0	0	0	0	0	0	0	0	0	0	0	0	0	0	0	0	0	0	0	0
4454529	Proteobacteria	Gammaproteobacteria	Pseudomonadales	Pseudomonadaceae	Pseudomonas		8.56657e-06	0	0	0	0	0	0	0	0	0	0	0	0	0	0	0	0	0	0	0	0	0	0	0	0	0	0	0	0	0	0	0	0.000105234	0	0	0	0	0	0	0	0	0	0
4315804	Bacteroidetes	Bacteroidia	Bacteroidales	Prevotellaceae	Prevotella		8.55249e-06	0	0	0	0	0	0	0	0	0	0	0	0	0	0	0	0	0	0	0	0	0	0	0	0	0	0	0	0	0	0	0	0	0	0	0.000855249	0	0	0	0	0	0	0
861807	Actinobacteria	Actinobacteria	Actinomycetales	Corynebacteriaceae	Corynebacterium		8.54367e-06	0	0	0	0	9.51143e-05	0	0	0	0	0	0	0	0.000332598	0	0	0	0	0	0	0	0	0	0	0	0	0	0	0	5.08932e-05	0.000145932	0	0	0	0	0	0	0	0	0	0	0.00012663	0
4472294	Proteobacteria	Betaproteobacteria	Burkholderiales	Burkholderiaceae	Lautropia		8.50857e-06	0	0	0	0	0	0	0	0	0	0	0	0	0	0	0	0	0	0	0	0	0	0	0	4.08147e-05	0	0	0	0	0	0	0	0	0	0	0	0	0	0	0	0	0	0
4461208	Actinobacteria	Actinobacteria	Actinomycetales	Micrococcaceae			8.49825e-06	0	0	0	0	0	0	0	0	0	0.000182149	0	0	0	0	0	0	0	0	0	0	0	0	0	4.08147e-05	0	0	0	0	0	0	0	0	0	0	0	0	0	0	0	0	0	0
825808	Actinobacteria	Actinobacteria	Bifidobacteriales	Bifidobacteriaceae	Bifidobacterium		8.43722e-06	0	0	0	0	0	0	0	0	0	0	0	0	0	0	0	0	0	0	0	0	0	0	0	0	0	0	0	0	0	0	0	0	0	0	0	0	0	4.67574e-05	0	0	0	0
557799	Actinobacteria	Actinobacteria	Actinomycetales	Corynebacteriaceae	Corynebacterium		8.34678e-06	0	0	0	0	0	0	0	0	0	0	0	0	0	0	0	0	0	0	0	0	6.05364e-05	0	0	0	0	0.000109361	0	0	0	0	0	0	0	0	0	0	0	0	0	4.55851e-05	0	0
410908	Actinobacteria	Actinobacteria	Actinomycetales	Corynebacteriaceae	Corynebacterium		8.34576e-06	0	0	0	0	0	0	0	0	0	0	0	0	0.000241889	0	0	0	0	7.67578e-05	0	7.08793e-05	6.05364e-05	7.05791e-05	0	0	0	0	0	0	0	0	0	0	0	0	0	0	0	0	0	0	0	0
902956	Actinobacteria	Actinobacteria	Actinomycetales	Corynebacteriaceae	Corynebacterium		8.3327e-06	0	0	0	0	0	0	4.14731e-05	0	0	0	0	4.85013e-05	0	0	0	0	0	3.83789e-05	0	3.54396e-05	0	0	0	0	0	0	0	0	0	0	0	0	0	4.49418e-05	0	0	0	0	0	0	0	0
186973	Firmicutes	Bacilli	Lactobacillales	Aerococcaceae	Marinilactibacillus	psychrotolerans	8.29976e-06	0	0	0	0	0	0.000107469	0	3.16056e-05	0	0.000227687	0	0	0	0	0	0	0	3.83789e-05	0	0	0	0	0	0	0	0	0	0	0	0	0	0	0	0	0	0	0	0	0	0	0	0
New.CleanUp.ReferenceOTU611	Firmicutes	Bacilli	Lactobacillales	Streptococcaceae	Streptococcus		8.11163e-06	0	0	0	0	0	5.37346e-05	0	0	0	4.55373e-05	0	0	0	0	0	4.23783e-05	0	0	0	0	0	3.52896e-05	0	4.08147e-05	0	0	3.85669e-05	0	0	0	0	0	0	8.98836e-05	5.34531e-05	0	0	0	0	4.55851e-05	0	0
New.CleanUp.ReferenceOTU135	Bacteroidetes	Bacteroidia	Bacteroidales	[Paraprevotellaceae]	[Prevotella]		8.09907e-06	0	0.000459946	0	0	0	0	0.000124419	0	0	0	6.47354e-05	0	0	0	0	8.47565e-05	3.757e-05	0	0	0	0	0	0	0	0	0	0	0	0	0	0	0	0	0	0	0	0	0	0	0	0	0
4463045	Proteobacteria	Alphaproteobacteria	Sphingomonadales	Sphingomonadaceae	Sphingomonas		8.00654e-06	0	0	0	0	0	0	0	0	0	0	0	0	0	0	0	0	0	0	0	0	0	0	0	0	0	0	0	0	0	0	0	0	0	0	0	0	0	0	0	0	0.000506521	0
4473664	Firmicutes	Clostridia	Clostridiales	Peptostreptococcaceae	Peptostreptococcus		7.99818e-06	0	0	0	0.000174505	0.000158524	0	0	0	0	0	0	0	0	0	4.79432e-05	0	0	0	0	0	0	0	0	0	0	0	0	0	0	0	0	0	0	0	0	0	0	0	0	0	0	0
New.CleanUp.ReferenceOTU380	Proteobacteria	Betaproteobacteria	Neisseriales	Neisseriaceae	Neisseria	cinerea	7.90858e-06	0	0	0	0	0	0	0.000705043	0	0	0	0	0	0	0	0	0	0	0	0	0	0	0	0	0	0	0	0	0	0	0	0	0	0	0	0	0	0	0	0	0	0	0
New.CleanUp.ReferenceOTU96	Firmicutes	Bacilli	Lactobacillales	Streptococcaceae	Streptococcus		7.82033e-06	6.80457e-05	0	0	0	0	0	0	0	0	0	3.23677e-05	0	0	0	0	0	0	0	3.72995e-05	0	3.02682e-05	0	0	4.08147e-05	3.39374e-05	0	3.85669e-05	0	0	0	0	0	0	0	5.34531e-05	0	0	0	0	9.11702e-05	0	0
652696	Actinobacteria	Actinobacteria	Bifidobacteriales	Bifidobacteriaceae	Bifidobacterium	adolescentis	7.80559e-06	0	0	0	0	0	0	0	0	0	0	0	0	0	0	0	0	0	0	0	0	0	0	0	0	0	0	0	0	0	0	0	0	0	0	0	0	0	0	0	0	0.00012663	0
559527	Actinobacteria	Actinobacteria	Bifidobacteriales	Bifidobacteriaceae	Bifidobacterium	longum	7.79144e-06	0	0	0	0	3.17048e-05	0	0	0	0	0	0	0.000291008	0	0	0	0	0	0	3.72995e-05	0	0	0	0	0	0	0	0	0	0	0	0	0	0	0	0	0	0	0	0	0	0	0
935742	Bacteroidetes	Bacteroidia	Bacteroidales	Prevotellaceae	Prevotella	melaninogenica	7.77328e-06	0	0	0	0	0	0	0	0	0	0	0	0	0	0	0	0	0	0	0	0	0	0	0	0	0	0	0	0	0	0	0	0	0	0	0	0	0	0	0	0	0	0
496787	Firmicutes	Bacilli	Bacillales	Staphylococcaceae	Staphylococcus	aureus	7.74047e-06	0	0	6.69411e-05	0	3.17048e-05	0	0	0	0	0	0	0	9.07084e-05	0	0	0	0	3.83789e-05	0	3.54396e-05	0	0	0	0	0	0	0	0	0	0	0	0	0	0	0	0	0	0	0	0	0	0
882788	Firmicutes	Clostridia	Clostridiales	[Tissierellaceae]	Anaerococcus		7.73434e-06	0	0	0	2.90841e-05	0	0	0	3.16056e-05	0	9.10747e-05	0	0	0	0	0	0	0	0	0	0	0	0	0	0	0	0	0	0	0	0	0	0	0	0	0	0	0	4.67574e-05	0	0	0	0
New.CleanUp.ReferenceOTU86	Firmicutes	Clostridia	Clostridiales	Veillonellaceae	Veillonella	dispar	7.68993e-06	0	0	0	0	0	0	4.14731e-05	0	0	0	0	0.00072752	0	0	0	0	0	0	0	0	0	0	0	0	0	0	0	0	0	0	0	0	0	0	0	0	0	0	0	0	0	0
4473883	Firmicutes	Bacilli	Lactobacillales	Streptococcaceae	Streptococcus		7.6741e-06	0	0	0	0	0	0	0	0	0	0	0	0	0	3.72356e-05	0	0	0	0	0	3.54396e-05	0	0	0	4.08147e-05	0	0	0	0	0	0	0	0	0	0	0	0	0	0	0	0	0	0
843469	Proteobacteria	Betaproteobacteria	Burkholderiales	Comamonadaceae			7.66201e-06	3.40229e-05	0	0	2.90841e-05	0	0	0	0	0	0	0	0	0	0	0	0	0	0	0	0	0	0	3.75164e-05	0	0	0	0	0.000140272	0	0	0	0	0	0	0	0	0	0	0	0	0	0
787663	Firmicutes	Clostridia	Clostridiales	[Mogibacteriaceae]	Mogibacterium		7.61337e-06	0	0	0	0	0	0	0	0	0	0	0.000161838	0	0	0	0	0	0.00033813	0	0	0	0	0	0	0	0	0	0	0	0	0	0	0	0	0	0	0	0	0	0	0	0	0
2947336	Proteobacteria	Alphaproteobacteria	Sphingomonadales	Sphingomonadaceae	Sphingomonas		7.59782e-06	0	0	0	0	0	0	0	0	0	0	0	0	0	0	0	0	0	0	0	0	0	0	0	0	0	0	0	0	0	0	0	0	0	0	0	0	0	0	0	0	0.000759782	0
4309764	Firmicutes	Bacilli	Lactobacillales	Streptococcaceae	Streptococcus		7.5467e-06	0	0	3.34706e-05	0	0	0	0	0	0	0	0	0	0	0	0	0	0	0	0	0	3.02682e-05	3.52896e-05	0	4.08147e-05	0	0	0	0	0	7.29661e-05	0	0	8.97989e-05	0	0	0	0	0	0	0	0	0
113150	Actinobacteria	Nitriliruptoria	Nitriliruptorales	Nitriliruptoraceae			7.5406e-06	0	0	0	0	0	0	0	0	0	0	0	0	0	0	0	0	0	0	0	0	0	0	0	0	0	0	0	0	0	0	0	0	0	0	0	0	0	0	0	0	0	0
4432889	Actinobacteria	Actinobacteria	Actinomycetales	Intrasporangiaceae			7.53526e-06	6.80457e-05	0	0	0	0	0	0	0	0	0	0	0	0	0	0	0	0	0	0	3.54396e-05	0	0	0	0	0	0	0	0	0	0	0	0	0	0	5.34531e-05	0	0	0	0	0	0	0
New.CleanUp.ReferenceOTU13	Bacteroidetes	Bacteroidia	Bacteroidales	Prevotellaceae	Prevotella	melaninogenica	7.52158e-06	0	3.83289e-05	0	0	0	0	0	0	0	0	0	0	0	0	0	0	0.00071383	0	0	0	0	0	0	0	0	0	0	0	0	0	0	0	0	0	0	0	0	0	0	0	0	0
New.CleanUp.ReferenceOTU66	Bacteroidetes	Bacteroidia	Bacteroidales	[Paraprevotellaceae]	[Prevotella]		7.50539e-06	0	0	0	0	3.17048e-05	0	0	0	0	0	0	0	0	0	0	0.000296648	0.00033813	0	3.72995e-05	0	0	0	0	0	0	0	0	0	0	0	0	0	0	0	0	0	0	4.67574e-05	0	0	0	0
3544569	Firmicutes	Clostridia	Clostridiales	Ruminococcaceae			7.47129e-06	0	0	0	0	0	0	0	0	0	0	0	0	0	0	0	0	0	0	0	0	0	0	0	0	3.39374e-05	0	0	0	0	0	0	0	0	0	0	0	0	0	0	0	0	0
968342	Firmicutes	Clostridia	Clostridiales	[Tissierellaceae]	Anaerococcus		7.41739e-06	0	0	0	0	0	0	0	0	0	0	0	0	0	0	0	0	0	0	0	0	0	0	0	0	0	0	0	0	0	0	0	0	0	0	0	0	0	0	0	4.55851e-05	0	0
324141	Firmicutes	Bacilli	Bacillales	Planococcaceae	Ureibacillus		7.36408e-06	0	0	0	0	0	0	0	0	0	0	0	0	0	0	0	0	0	0	0	0	0	0	0	0	0	0	0	0	0.00015268	0.000583729	0	0	0	0	0	0	0	0	0	0	0	0
4305815	Firmicutes	Bacilli	Lactobacillales	Streptococcaceae	Streptococcus		7.3328e-06	0	0	0	2.90841e-05	0	5.37346e-05	0	0	0	4.55373e-05	0	0	0	0	0	0	0	0	0	0	3.02682e-05	3.52896e-05	0	0	0	0	0	0	0	0	0	0	4.48994e-05	8.98836e-05	5.34531e-05	0	0	0	0	4.55851e-05	0	0
282360	Actinobacteria	Actinobacteria	Actinomycetales	Corynebacteriaceae	Corynebacterium		7.31753e-06	0	0	0	0	0	0	0	0	0	0	0	0	0	0	0	0	0	0	0	0	0	0	7.50328e-05	0	0	0.000109361	0	0	0	0	0	0	0	0	0	0	0	0	0	0	0	0
4295788	Firmicutes	Bacilli	Lactobacillales	Streptococcaceae	Streptococcus		7.28699e-06	3.40229e-05	0	0	2.90841e-05	0	5.37346e-05	0	0	0	4.55373e-05	0	0	0	0	0	0	0	0	0	0	3.02682e-05	0	0	0	0	3.64538e-05	0	0	0	0	0	0	0	0	0	0	0	0	5.53342e-05	0	0	0
New.CleanUp.ReferenceOTU8	Proteobacteria	Gammaproteobacteria	Pseudomonadales	Moraxellaceae	Moraxella		7.27608e-06	0	0	0	0	9.51143e-05	0	0	0	6.2284e-05	0	0	0	0	0	0	8.47565e-05	0	0	0	0	0	0	3.75164e-05	0	0	0	0	0	0	0	0	0	0	0	0	0	0	0	0	0	0	0
654307	Firmicutes	Clostridia	Clostridiales	[Tissierellaceae]	Peptoniphilus		7.23772e-06	0	0	0	0	0	0	0	0	0	0	0	0	0	0	0	0	0	0	0	0	0	0	0	0	0	0	0	0	0	0	0	0	0	0	0	0	0	0	0	0	0	0
New.CleanUp.ReferenceOTU243	Firmicutes	Bacilli	Lactobacillales	Streptococcaceae	Streptococcus		7.23429e-06	0	0	0	0	0	0	0	0	0	0	0	0	0	0	0	0	0	0	0	0	6.05364e-05	7.05791e-05	0	0	0	7.29076e-05	3.85669e-05	0	0	0	0	0	0	8.98836e-05	0	0	0	0	0	9.11702e-05	0	0
386088	Actinobacteria	Actinobacteria	Actinomycetales	Propionibacteriaceae	Propionibacterium		7.22921e-06	0	0	3.34706e-05	0	0	0	0	0	0	4.55373e-05	0	0	0	0	0	0	0	0	0	0	0	0	0	0	0	7.29076e-05	0	0	0	0	0	0	0	0	0	3.81257e-05	0	0	0	4.55851e-05	0	0
814442	Proteobacteria	Gammaproteobacteria	Enterobacteriales	Enterobacteriaceae	Citrobacter		7.22394e-06	0	0	0	0	0	0	0	0	0	0	0	0	0	0	0	0	0	0	0	0	0	0	0	0	0	0	0	0	0	0	0	0	0	0	0	0	0	0	0	0	0	0
New.CleanUp.ReferenceOTU1100	Proteobacteria	Gammaproteobacteria	Enterobacteriales	Enterobacteriaceae			7.22394e-06	0	0	0	0	0	0	0	0	0	0	0	0	0	0	0	0	0	0	0	0	0	0	0	0	0	0	0	0	0	0	0	0	0	0	0	0	0	0	0	0	0	0
4294457	Actinobacteria	Actinobacteria	Actinomycetales	Micrococcaceae	Rothia	mucilaginosa	7.16279e-06	3.40229e-05	0	0	0	0	5.37346e-05	4.14731e-05	0	0	0	0	0	0	0.000186178	0	0	0	0	3.72995e-05	0	0	0	0	8.16293e-05	0	0	0	0	0	0	0	0	0	0	0	0	0	0	0	0	0	0
439908	Firmicutes	Bacilli	Bacillales	Staphylococcaceae	Staphylococcus		7.13437e-06	0	0	0.000200823	0	6.34095e-05	0	0	0	0	0	0	0	6.04723e-05	0	0	0	0	0	0	0	0	0	0	0	0	0	0	0	0	0	0	0	0	0	0	0	0	0	0	0	0	0
990201	Actinobacteria	Actinobacteria	Actinomycetales	Corynebacteriaceae	Corynebacterium		7.07322e-06	0	0	0	0	0	0	0	0	0	0	0	0	0	7.44713e-05	0	0	0	7.67578e-05	0	0	0	0	0	0	0	0	0	0	0	7.29661e-05	0	0	0	4.49418e-05	0	0	0	4.67574e-05	0	0	0	0
1012358	Firmicutes	Bacilli	Bacillales	Staphylococcaceae	Staphylococcus	aureus	7.01783e-06	0	0	0.000167353	0	0	0	0	0	0	0	3.23677e-05	0	3.02361e-05	0	0	0	0	3.83789e-05	0	0	0	0	0	0	0	0	0	0	0	0	0	0	0	0	0	0	0	0	0	0	0	0
New.CleanUp.ReferenceOTU79	Bacteroidetes	Bacteroidia	Bacteroidales	Porphyromonadaceae	Porphyromonas		7.00404e-06	0	0.000536604	0	0	0	0	4.14731e-05	0	0	0	0	0	0	0	0	8.47565e-05	3.757e-05	0	0	0	0	0	0	0	0	0	0	0	0	0	0	0	0	0	0	0	0	0	0	0	0	0
New.CleanUp.ReferenceOTU210	Bacteroidetes	Bacteroidia	Bacteroidales	[Paraprevotellaceae]	[Prevotella]		6.962e-06	0	0.000114987	0	0	0	0	4.14731e-05	0	0	0	3.23677e-05	0	0	0	0	0.000169513	0.00030056	0	3.72995e-05	0	0	0	0	0	0	0	0	0	0	0	0	0	0	0	0	0	0	0	0	0	0	0
377874	Firmicutes	Bacilli	Bacillales	Staphylococcaceae	Staphylococcus	aureus	6.96171e-06	0	0	0.000200823	0	0	0	0	0	6.2284e-05	0	0	0	6.04723e-05	0	0	0	0	0	0	0	0	0	0	0	0	0	0	0	0	0	0	0	0	0	0	0	0	0	0	4.55851e-05	0	0
New.CleanUp.ReferenceOTU1112	Bacteroidetes	Bacteroidia	Bacteroidales	[Paraprevotellaceae]	[Prevotella]		6.95493e-06	0	0	0	0	0	0	0	0	0	0	0	0	0	0	0	0.000169513	0.00052598	0	0	0	0	0	0	0	0	0	0	0	0	0	0	0	0	0	0	0	0	0	0	0	0	0
2751958	Firmicutes	Clostridia	Clostridiales	[Tissierellaceae]	Anaerococcus		6.94458e-06	0	0	0	0	0	0	0	0	0	4.55373e-05	0	0	0	0	0	0	0	0	0	0	0	0	0	0	0	0	0	0	0	0	0	0	0	0	0	0	0	0	0	0	0	0
802262	Firmicutes	Bacilli	Lactobacillales	Streptococcaceae	Streptococcus		6.92904e-06	3.40229e-05	0	0	0	0	0	0	0	0	0	0	4.85013e-05	0	0	0	0	0	0	0	0	0	3.52896e-05	0	0	0	0	0	0	0	0	0	0	4.48994e-05	0.000134825	0	0	0	0	0	4.55851e-05	0	0
1129883	Proteobacteria	Gammaproteobacteria	Oceanospirillales	Halomonadaceae	Halomonas		6.92368e-06	0	0	0	0	0	5.37346e-05	0	0	0	0	0	0	0	0	0	0	0	0	0	0	0	0	0	0	0	0	0	0	0	0	0	0	0	0	0	0	0	0	0	0	0	0
New.CleanUp.ReferenceOTU42	Proteobacteria	Betaproteobacteria	Burkholderiales	Oxalobacteraceae			6.91025e-06	0	0	0	0	0	0	0	0	0	0	0	0	0	0	0	0	0	0	0	0	0	0	0	0	3.39374e-05	0	0	0.000245476	0	0.000145932	0	0	0	0	0	0	0	0	0	0	0	0
1136080	Actinobacteria	Actinobacteria	Actinomycetales	Corynebacteriaceae	Corynebacterium		6.89433e-06	0	0	0	0	0	0	0	0	0	0	0	0	0	0	0	0	0	0	0	0	0	0	0	0	0	0	0	0	0	0	0	0	0	0	0	0	0	4.67574e-05	0	0	0	0
4342860	Firmicutes	Bacilli	Gemellales	Gemellaceae	Gemella		6.86923e-06	0	7.66577e-05	0	0	0	0	0	0	0	0	3.23677e-05	0	0	0	0	0	0	0	0	0	0	0	0	0	0	0	0	0	0	0.000145932	0	0	0	0	0	0	0	0	0	0	0	0
New.CleanUp.ReferenceOTU192	Proteobacteria	Gammaproteobacteria	Pseudomonadales	Moraxellaceae	Moraxella		6.86012e-06	0	0	0	0	3.17048e-05	0	0	0	6.2284e-05	0	0	0	0	0	4.79432e-05	0	0	0	0	0	0	0	0	0	0	0	0	0	0.000101786	0	0	0	0	0	0	0	0	0	0	0	0	0
New.CleanUp.ReferenceOTU877	Actinobacteria	Actinobacteria	Actinomycetales	Micrococcaceae	Rothia	mucilaginosa	6.84084e-06	3.40229e-05	0	0	0	0	0	0	3.16056e-05	0	0	0	0	0	7.44713e-05	0	0	0	0	0	0	0	0	0	0	0	0	0	0	0	0	0	0	0	0	0	0	0	0	0	0	0	0
379908	Proteobacteria	Gammaproteobacteria	Pseudomonadales	Moraxellaceae	Enhydrobacter		6.82273e-06	0	0	0	0	0	0	0	3.16056e-05	0	0	0	0	0	0	0	0	0	0	0	0	0	0	0	0	0	0	0	0	0	0	0	0	0	0	0	0	0	0	0	0	0	0
4480882	Proteobacteria	Epsilonproteobacteria	Campylobacterales	Campylobacteraceae	Campylobacter		6.77569e-06	3.40229e-05	0	0	0	0	0	0	0	0	0	3.23677e-05	0	0	0	0	0	3.757e-05	0	3.72995e-05	0	0	0	0	4.08147e-05	0	0	0	0	0.00015268	0.000145932	0	0	0	0	0	0	0	0	0	0	0	0
New.CleanUp.ReferenceOTU861	Proteobacteria	Gammaproteobacteria	Pasteurellales	Pasteurellaceae	Actinobacillus	parahaemolyticus	6.7626e-06	0	0	0	0	0	0	0	0	0	0	0	0	0	0	0	0	0.00067626	0	0	0	0	0	0	0	0	0	0	0	0	0	0	0	0	0	0	0	0	0	0	0	0	0
749837	Firmicutes	Clostridia	Clostridiales	Lachnospiraceae	Oribacterium		6.7565e-06	0	0.000383289	0	2.90841e-05	0	0	0	0	0	0	0	0	0	0	0	0	0	0	0	0	0	0	0	0	0	0	0	0	0	0	0	0	0	0	0	0	0	0	0	0	0	0
4450360	Proteobacteria	Alphaproteobacteria	Sphingomonadales	Sphingomonadaceae	Sphingomonas		6.74834e-06	0	0	0	0	0	0	0	0	0	0	0	0	0	0	0	0	0	0	0	0	0	0	0	0	0	0	0	0	0	0	0	0	0	0	0	0	0	0	0	0	0.000633152	0
1062356	Actinobacteria	Actinobacteria	Actinomycetales	Corynebacteriaceae	Corynebacterium		6.74055e-06	0	0	0	0	0	0	0	0	0	0	0	0	0	0	0	0	0	0	0	0	3.02682e-05	0	0	0	0	0	7.71337e-05	0	0	0	0	0	0	0	0	0	0	0	0	0	0.00012663	0
New.CleanUp.ReferenceOTU1330	Proteobacteria	Gammaproteobacteria	Pasteurellales	Pasteurellaceae	Haemophilus	influenzae	6.73273e-06	0	0	0	0	0	0	0	0	0	0	0	4.85013e-05	0	0	0	0	0	0	0	3.54396e-05	0	0	7.50328e-05	0	6.78748e-05	0	0	0	5.08932e-05	0	3.95679e-05	3.50779e-05	0	0	0	0	0	0	0	0	0	0
388019	Firmicutes	Bacilli	Lactobacillales	Streptococcaceae	Streptococcus		6.72543e-06	0.000102069	0	0	0	0	0	0	0	0	4.55373e-05	0	0	0	0	0	0	0	0	0	0	0	0	0	0	0	0	0	0	0	0	0	0	0	0	0	0	0	0	0	0	0	0
New.CleanUp.ReferenceOTU188	Firmicutes	Clostridia	Clostridiales	Veillonellaceae	Veillonella	dispar	6.67817e-06	0	0	0	0	0	0	0	0	0	0	0	0.000630517	0	0	0	0	0	0	3.72995e-05	0	0	0	0	0	0	0	0	0	0	0	0	0	0	0	0	0	0	0	0	0	0	0
New.CleanUp.ReferenceOTU435	Proteobacteria	Gammaproteobacteria	Pasteurellales	Pasteurellaceae	Haemophilus		6.66212e-06	0	0	0	2.90841e-05	0	0	0	0	0	0	0	0	0	0	0	0	0	0	0	0	0	0	0	0	0	0	3.85669e-05	0	0	0	3.95679e-05	0	0	0	0	0	4.47207e-05	0	0	0	0	0
818052	Firmicutes	Bacilli	Lactobacillales	Streptococcaceae	Lactococcus		6.64416e-06	0	0	0	0	0	0	0	0	0	0	0	0	0	3.72356e-05	0	0	0	0	0	0	0	0	0	0	0	0	0	0	0	0	0	0	0	0	0	0	0	0	0	0	0	0
New.CleanUp.ReferenceOTU1417	Proteobacteria	Gammaproteobacteria	Pseudomonadales	Moraxellaceae	Moraxella		6.62809e-06	0	0	0	0	0	0	0	0	0	0	0	0	0	0	0	0	0	0	0	0	0	0	0	4.08147e-05	0	0	0	0.000105204	0	0	0	0	0	0	0	0	0	0.000280544	0	0	0	0
New.CleanUp.ReferenceOTU61	Firmicutes	Bacilli	Lactobacillales	Streptococcaceae	Streptococcus		6.60739e-06	0	0	0	0	0	0	0	0	0	0	0	0	0	0	0	0	0	0	0	0	0	0	3.75164e-05	0	0	0	0	0	0	0	0	0	0	0	0	0	0	0	0	0	0	0
4324467	Firmicutes	Clostridia	Clostridiales	Lachnospiraceae			6.60694e-06	0	0	0	5.81683e-05	0	0	0	0	0	0	0	0	0	0	0	0	0.00015028	0	3.72995e-05	0	0	0	0	0	0	0	0	0	0	0	0	0	0	0	5.34531e-05	0	0	0	0	0	0	0
908233	Firmicutes	Bacilli	Bacillales	Staphylococcaceae	Staphylococcus	aureus	6.5681e-06	0	0	0.000200823	0	0	0	0	0	0	0	0	0	0	0	0	0	0	3.83789e-05	0	0	0	0	0	0	0	0	0	0	0	0	0	0	0	0	0	0	0	0	0	0	0	0
630141	Firmicutes	Bacilli	Bacillales	Staphylococcaceae	Staphylococcus	aureus	6.55625e-06	0	0	3.34706e-05	0	0	0	0	0	0	0	0	0	0	0	0	0	0	0	0	3.54396e-05	0	0	0	0	0	0	0	0	0	0	0	0	0	0	0	0	0	0	0	0	0	0
New.CleanUp.ReferenceOTU579	Proteobacteria	Gammaproteobacteria	Pasteurellales	Pasteurellaceae	Haemophilus		6.54745e-06	0	0	0	0	0	0	0	6.32111e-05	0	4.55373e-05	0	0	0	0	0	0	0	0	0	0	0	0	0	0	0	0	0	0	0	0	0	3.50779e-05	0	0	0	3.81257e-05	0	0	0	0	0	4.08397e-05
996370	Proteobacteria	Gammaproteobacteria	Pseudomonadales	Moraxellaceae	Moraxella		6.53876e-06	0	0	0	0	3.17048e-05	0	0	0	0	0	0	0	0	0	4.79432e-05	0	0	0	0	0	0	0	0	0	0	0	0	0	5.08932e-05	0	0	0	0	0	0	0	0	9.35148e-05	0	0	0	0
1069816	Actinobacteria	Actinobacteria	Actinomycetales	Corynebacteriaceae	Corynebacterium		6.53471e-06	0	0	0	0	0	0	0	0	0	0	0	0	0	3.72356e-05	0	0	0	0.000115137	0	0	0	0	0	0	0	0	0	0	5.08932e-05	0	0	0	0	0	0	3.81257e-05	0	4.67574e-05	0	0	0	0
New.CleanUp.ReferenceOTU58	Proteobacteria	Gammaproteobacteria	Pasteurellales	Pasteurellaceae	Haemophilus		6.51591e-06	0	0.000651591	0	0	0	0	0	0	0	0	0	0	0	0	0	0	0	0	0	0	0	0	0	0	0	0	0	0	0	0	0	0	0	0	0	0	0	0	0	0	0	0
New.CleanUp.ReferenceOTU958	Proteobacteria	Gammaproteobacteria	Pseudomonadales	Moraxellaceae			6.47738e-06	0	0	0	0	0	0	0	0	0	0	0	0	0	0	0	0	0	0	0	0	0	0	0	0	0	0	0	0.000140272	0	0	0	0	0	0	0	0	0	0.000140272	0	0	0	0
New.CleanUp.ReferenceOTU1134	Firmicutes	Clostridia	Clostridiales	Veillonellaceae	Veillonella		6.45785e-06	0	0	0	0	0	0	0	0	0	4.55373e-05	0	0	0	0	0	4.23783e-05	0	0	3.72995e-05	0	0	0	0	0	0	0	0	0	0	0	0	0	0	0	0	0	0	4.67574e-05	0	0	0	0
534649	Proteobacteria	Betaproteobacteria					6.39468e-06	0	0	0	0	0	0	0	0	0	0	0	0	0	0	0	0	0	0	0	0	0	0	0	0	0	0	0	0	0	0	0	0	0	0	0	0	0	0	0	0	0	0
4393701	Proteobacteria	Betaproteobacteria	Burkholderiales	Oxalobacteraceae	Janthinobacterium	lividum	6.35953e-06	0	0	0	0	0	0	0	0	0	0	0	0	0	0	0	0	0	0	0	0	0	0	0	0	0	0	0	0	0	0	0	0	0	0	0	0	0	0	0	0	0	0
4305837	Bacteroidetes	Flavobacteriia	Flavobacteriales	[Weeksellaceae]	Chryseobacterium		6.34976e-06	0	0	0	0	0	0.000483611	0	0	0	0	6.47354e-05	0	0	0	0	0	0	0	0	0	0	0	0	0	0	0	0	0	0	0	0	0	0	0	0	0	0	0	0	0	0	0
4466203	Bacteroidetes	Bacteroidia	Bacteroidales	Prevotellaceae	Prevotella	nigrescens	6.33561e-06	0	0	0	0	0.000348752	0	0	0	0	0	0	0	0	0	4.79432e-05	0	0	0	0	0	0	0	0	0	0	0	0	0	0	0	0	0	0	0	0	0	0	0	0	0	0	0
4302782	Firmicutes	Bacilli	Bacillales	Bacillaceae	Anoxybacillus	kestanbolensis	6.33391e-06	0	0	0	0	0	0	0	0	0	0	0	0	0	0	0	0	0	0	0	0	0	0	0	0	0	0	0	0	0	0	0	0	0	0	0	0	0	0	0	0	0	0
4362306	Proteobacteria	Alphaproteobacteria	Rhizobiales				6.33152e-06	0	0	0	0	0	0	0	0	0	0	0	0	0	0	0	0	0	0	0	0	0	0	0	0	0	0	0	0	0	0	0	0	0	0	0	0	0	0	0	0	0.000633152	0
4409962	Firmicutes	Clostridia	Clostridiales	Veillonellaceae	Veillonella	dispar	6.26691e-06	0	3.83289e-05	0	0	0	5.37346e-05	4.14731e-05	0	0	0	6.47354e-05	0	0	0	4.79432e-05	4.23783e-05	0.00018785	0	0	0	0	0	0	0	0	0	0	0	0	0	0	0	0	0	0	0	0	0	0	0	0	0
4406782	Firmicutes	Clostridia	Clostridiales	Lachnospiraceae			6.25604e-06	6.80457e-05	0	0	0	0	0	0	6.32111e-05	0	0	0	0	0	0	0	0	0	0	3.72995e-05	0	0	0	0	0	0	0.000109361	0	0	0	0	0	0	0	0	0.000160359	0	0	0	0	0	0	0
4361528	Proteobacteria	Gammaproteobacteria	Pseudomonadales	Moraxellaceae	Acinetobacter	johnsonii	6.23043e-06	0	0	0	0	0	0	0	0	0	0	0	0	0	0	0	0	0	0	0	0	0	0	0	0	0	0	0	0	0	0	0	0	0	0	0	0	0	0	0	0	0	0
252843	Fusobacteria	Fusobacteriia	Fusobacteriales	Leptotrichiaceae	Leptotrichia		6.22329e-06	0	0	0	0	0.000126819	0	0	0	0	0	0	0	0	0	0	0	0	0	0	0	0	0	0	0	0	0	0	0	0	0	0	0	0	0	0	0	0	0	0	0	0	0
7821	Proteobacteria	Gammaproteobacteria	Xanthomonadales	Xanthomonadaceae			6.19195e-06	0	0	0	0	0	0	0	0	0	0	0	0	0	0	0	0	0	0	0	0	0	0	0	0	0	0	0	0	0	0	0	0	0	0	0	0	0	0	0	0	0	0
4442299	Bacteroidetes	Bacteroidia	Bacteroidales	Bacteroidaceae	Bacteroides		6.19195e-06	0	0	0	0	0	0	0	0	0	0	0	0	0	0	0	0	0	0	0	0	0	0	0	0	0	0	0	0	0	0	0	0	0	0	0	0	0	0	0	0	0	0
4470078	Actinobacteria	Actinobacteria	Actinomycetales	Corynebacteriaceae	Corynebacterium		6.12973e-06	0	0	0	0	0	0	0	0	0	0	3.23677e-05	0	0	0	0	0	0	0	0	0	0	0	3.75164e-05	0	0	0	0	0	0	0	0	0	0	0	0	0	0	0	0	0	0	0
New.CleanUp.ReferenceOTU1236	Proteobacteria	Gammaproteobacteria	Pasteurellales	Pasteurellaceae	Haemophilus	influenzae	6.04635e-06	0	0	0	0	0	0	0	0	0	0	0	0	0	0	0	0	0	0	0	0	0	0	0	4.08147e-05	0.000101812	0	0	0	5.08932e-05	0	0	0	0	0	0	0	0	0	0	0	0	0
911496	Firmicutes	Bacilli	Lactobacillales	Streptococcaceae	Streptococcus		6.03306e-06	0	0	3.34706e-05	0	0	0	0	0	3.1142e-05	0	3.23677e-05	0	0	3.72356e-05	0	0	0	0	0	0	6.05364e-05	0	0	4.08147e-05	0	0	0	3.5068e-05	0	0	0	0	0	0	0	3.81257e-05	0	0	0	0	0	0
New.CleanUp.ReferenceOTU1406	Firmicutes	Bacilli	Lactobacillales	Streptococcaceae	Streptococcus		5.98978e-06	0	0	0	0	0	0	0	0	0	0	0	0	0	7.44713e-05	0	0	0	0	0	0	0	3.52896e-05	0	0	0	0	0	0	0	0	0	0	4.48994e-05	0	5.34531e-05	0	0	0	0	0.000136755	0	0
4420570	Cyanobacteria	Chloroplast	Streptophyta				5.98249e-06	0	0	0	0	0	0	0	0	0	0	0	0	0	0	0	0	0	0	0	0	0	0	0	0	0	0	0	0	0	0	0	0	0	0	0	0	0	0	0	0	0	0
4447432	Firmicutes	Bacilli	Lactobacillales	Lactobacillaceae	Lactobacillus		5.90833e-06	0	0	0	0	0	0	0	0	0	0	0	4.85013e-05	0	0	0	0	0	0	0	0	0	0	0	0	0	0	0	0	0	0	0	0	0	0	0	0	0	0	0	0	0	0
3046189	Firmicutes	Bacilli	Lactobacillales	Streptococcaceae	Streptococcus		5.87066e-06	0	0	0	2.90841e-05	0	0	0	3.16056e-05	3.1142e-05	4.55373e-05	0	0	0	0	0	4.23783e-05	0	0	3.72995e-05	0	0	0	0	0	0	0	0	3.5068e-05	0	0	0	0	4.48994e-05	0	0	0	0	0	0	0	0	0
4318284	Firmicutes	Clostridia	Clostridiales	Veillonellaceae	Dialister		5.82038e-06	0	0	0	0	0	0	0	0	0	0	0	0	0	0	0	0	0	0	0	0	0	0	0	0	0	0	0	0	0	0	0	0	0	0	0	0	0	0	0	0	0	0
936798	Firmicutes	Bacilli	Lactobacillales	Streptococcaceae	Streptococcus	anginosus	5.81911e-06	0	0	0	0	0	0	0	0	0	0.000136612	0	0.000242507	0	0	9.58865e-05	0	0	0	0	0	0	0	0	0	0	0	0	0	0	0	0	0	0	0	0.000106906	0	0	0	0	0	0	0
4306773	Fusobacteria	Fusobacteriia	Fusobacteriales	Leptotrichiaceae	Leptotrichia		5.80436e-06	0	0	0	0	0	0	0	0	0	0	0	0	0	0	0	0	0	0	0	0	0	0	0	0	0	0	0	0	0	0	0	0	0	0	0	0	0	0	0	0	0	0
1566691	Proteobacteria	Gammaproteobacteria	Pseudomonadales	Pseudomonadaceae	Pseudomonas		5.77964e-06	0	0	0	0	0	0	0	0	0	0	0	0	0	3.72356e-05	0	0	0	0	0	0	0	0	0	0	0	0	0	0	0	0	0	0	0	0	0	0	0	0	0	0	0	0
New.CleanUp.ReferenceOTU1609	Proteobacteria	Gammaproteobacteria	Pasteurellales	Pasteurellaceae	Haemophilus		5.7765e-06	0	0	0	0	0	0	0	0	0	0	0	0	0	0	0	0	0	0	0	0	0	0	0	0	3.39374e-05	0	3.85669e-05	0	0	0	7.91358e-05	3.50779e-05	0	0	0	0	0	0	5.53342e-05	0	0	0
New.CleanUp.ReferenceOTU1720	Proteobacteria	Gammaproteobacteria	Pasteurellales	Pasteurellaceae	Haemophilus		5.70868e-06	0	0.000383289	0	0	0	0	0	0	0	0	0	0	0	0	0	0	0.00015028	0	3.72995e-05	0	0	0	0	0	0	0	0	0	0	0	0	0	0	0	0	0	0	0	0	0	0	0
1834768	Proteobacteria	Gammaproteobacteria	Xanthomonadales	Xanthomonadaceae	Stenotrophomonas		5.70535e-06	0	0	0	0	0	0	0	0	0	0	0	0	0	0	0	0	0	0	0	0	0	0	0	0	0	0	3.85669e-05	0	0	0	0	0	0	0	0	0	0	0	0	0	0	0
4480775	Proteobacteria	Betaproteobacteria	Neisseriales	Neisseriaceae	Kingella		5.69671e-06	0	0	0	0	0	0	0	0	0	0	0	0	0	0	0	0	0	0	0	0	0	0	0	0	0	0	0	0	0	0	0	0	0	0	0	0	0	0	0	0	0	0
New.CleanUp.ReferenceOTU417	Proteobacteria	Gammaproteobacteria	Pasteurellales	Pasteurellaceae	Haemophilus	influenzae	5.69597e-06	0	0	0	0	0	0	0	0	0	0	0	0	0	0	0	0	0	0	0	0	0	0	3.75164e-05	0	0	0	0	0	0	0	0	7.01557e-05	0	0	0	0	4.47207e-05	0	0	0	0	0
4482944	Firmicutes	Bacilli	Lactobacillales	Leuconostocaceae	Leuconostoc		5.68882e-06	0	0	0	0	0	0	0	0	0	0	0	0	0	0	0	0	0	0	0	0	0	0	0	0	0	0	0	0	0	0	0	0	0	0	0	0	0	0	0	0	0	0
New.CleanUp.ReferenceOTU26	Proteobacteria	Gammaproteobacteria	Enterobacteriales	Enterobacteriaceae			5.67053e-06	0	0	0	0	0	0	0	0	0	0	0	0	0	0	0	0	0	0	0	0	0	0	0	0	0	0	0	0	0	0	0	0	0	0	0	0	0	0	0	0	0	0
New.CleanUp.ReferenceOTU24							5.67031e-06	0	0	0	0	0	0	0	0	0	0	0	0	0	0	0	0	0	0	0	0	0	0	0	0	0	0	0	0	0	0	0	0	0	0	0	0	0	0	0	0	0	0
1048678	Actinobacteria	Actinobacteria	Actinomycetales	Corynebacteriaceae	Corynebacterium		5.64864e-06	0	0	0	0	0	0	0	0	0	0	0	0	0	3.72356e-05	0	0	0	0.000153516	0	0	0	0	0	0	0	0	0	0	0	0	0	0	0	0	0	0	0	0	0	0	0	0
715102	Firmicutes	Bacilli	Bacillales	Staphylococcaceae	Staphylococcus	aureus	5.64529e-06	0	0	6.69411e-05	2.90841e-05	3.17048e-05	0	0	0	0	0	0	0	0	0	0	0	0	3.83789e-05	0	3.54396e-05	0	0	0	0	0	0	0	3.5068e-05	0	0	0	0	0	0	0	0	0	0	0	0	0	0
268968	Proteobacteria	Betaproteobacteria	Burkholderiales	Alcaligenaceae	Achromobacter		5.63573e-06	0	0	0	0	0	0	0	0	0	0	0	0	0	3.72356e-05	0	0	0	0	0	0	0	0	0	0	0	0	0	0	0	0	0	0	0	0	0	0	0	0	0	0	0	0
1004326	Actinobacteria	Actinobacteria	Actinomycetales	Propionibacteriaceae	Propionibacterium	acnes	5.56235e-06	0	0	0	0	0	0	0	0	0	0	0	0	0	0	0	0	0	0	0	0	0	0	0	0	0	0	0	0	0	0	0	0	0	0	0	0	0	0	0	0	0	0
4390108	Proteobacteria	Alphaproteobacteria	Rhodobacterales	Rhodobacteraceae	Rhodobacter		5.55093e-06	0	0	0	0	0	0	0	0	0	0	0	0	0	0	0	0	0	0	0	0	0	0	0	0	0	0	0	0	0	0	0	0	0	0	0	0	0	0	0	0	0	0
897161	Actinobacteria	Actinobacteria	Actinomycetales	Corynebacteriaceae	Corynebacterium		5.53793e-06	0	0	0	0	0	0	0	0	0	0	0	4.85013e-05	3.02361e-05	0	0	4.23783e-05	0	0	0	0	6.05364e-05	7.05791e-05	0	0	0	0	0	0	0	0	0	0	0	0	0	0	0	0	0	0	0.00012663	0
4451011	Proteobacteria	Gammaproteobacteria	Pseudomonadales	Pseudomonadaceae			5.50354e-06	0	0	0	0	0	0	0	0	0	4.55373e-05	0	0	0	3.72356e-05	0	0	0	0	0	0	0	0	0	0	0	0	0	0	0	0	0	0	0	4.49418e-05	0	0	0	0	0	0	0	0
4403542	Proteobacteria	Gammaproteobacteria	Enterobacteriales	Enterobacteriaceae			5.49409e-06	0	0	0	0	0	0	0	0	0	0.000136612	0	0	0	0	0	0	0	0	0	0	0	0	0	0	0	0	0	0	0	0	0	0	0	0	0	0	0	0	0	0	0	0
963239	Firmicutes	Bacilli	Lactobacillales	Aerococcaceae	Facklamia		5.46852e-06	0	0	0	0	0	0	0	0	0	0	0	0	0	0	0	0	0	0	0	0	0	0	0	0	0	0.000109361	0	0	0	0	0	0	0	0	0	0	0	0	0	0	0	0
1033167	Firmicutes	Bacilli	Lactobacillales	Aerococcaceae	Alloiococcus		5.43281e-06	0	0	0	0	0	0	0	0	0	0	0	0	0	0	0	0	0	0	0	0	0	0	0	0	0	0	0	0	0	7.29661e-05	0	0	0	0	0	3.81257e-05	0	0	0	0	0.00012663	0
4432362	Cyanobacteria	Chloroplast	Streptophyta				5.42584e-06	0	0	0	0	0	0	0	0	0	4.55373e-05	0	0	0	0	0	0	0	0.000153516	0	0	0	0	0	0	0	0	0	0	0	0	0	0	0	0	0	0	0	0	0	0	0	0
New.CleanUp.ReferenceOTU259	Proteobacteria	Betaproteobacteria	Neisseriales	Neisseriaceae	Neisseria	cinerea	5.40585e-06	0	0	0	0	0	0	0.000497678	0	0	0	0	0	0	0	0	0	0	0	0	0	0	0	0	0	0	0	0	0	0	0	0	0	0	0	0	0	0	0	0	0	0	0
New.CleanUp.ReferenceOTU120	Proteobacteria	Betaproteobacteria	Neisseriales	Neisseriaceae	Neisseria	cinerea	5.40585e-06	0	0	0	0	0	0	0.000497678	0	0	0	0	0	0	0	0	0	0	0	0	0	0	0	0	0	0	0	0	0	0	0	0	0	0	0	0	0	0	0	0	0	0	0
871442	Firmicutes	Bacilli	Lactobacillales	Streptococcaceae	Streptococcus		5.38815e-06	0	0	0	0	0	0	0	0	0	0	0	0	0	0	0	0	0	0	0	0	0	0	0	0	0	0	0.000154267	0	0	0	0	0	4.48994e-05	8.98836e-05	0	0	0	0	0	0	0	0
64653	Proteobacteria	Gammaproteobacteria	Pseudomonadales	Moraxellaceae	Acinetobacter	johnsonii	5.37071e-06	0	0	0	0	0	0	0	0	0	0	0	0	0	0	0	0	0	0	0	0	0	0	0	0	0	0	0	0	0	0	0	0	0	0	0	0	0	0	0	0	0.000506521	0
New.ReferenceOTU5	Bacteroidetes	Bacteroidia	Bacteroidales	[Paraprevotellaceae]	[Prevotella]		5.36669e-06	0	0.000153315	0	0	0	0	0	0	0	0	0	0	0	0	0	4.23783e-05	0.00026299	0	0	0	0	0	0	0	0	0	0	0	0	0	0	3.50779e-05	0	0	0	0	0	0	0	0	0	0
691423	Proteobacteria	Gammaproteobacteria	Enterobacteriales	Enterobacteriaceae			5.35411e-06	0	0	0	0	6.34095e-05	0	0	0	0	0	0	0	0	0	0	0	0	0	0	0	0	0	0	0	0	0	0	0	0	0	0	0	0	0	0	0	0	0	0	0	0	0
New.CleanUp.ReferenceOTU67	Bacteroidetes	Bacteroidia	Bacteroidales	Porphyromonadaceae	Porphyromonas		5.32794e-06	0	3.83289e-05	0	0	0	0	0	0	0	0	0	0	0	0	0	0.000211891	3.757e-05	0	7.4599e-05	0	0	0	0	4.08147e-05	0	0	0	0	0	0	0	0	0	0	0	0	0	0	0	0	0	0
165706	Proteobacteria	Alphaproteobacteria	Rhodobacterales	Rhodobacteraceae	Paracoccus	marcusii	5.32621e-06	0	0	0	0	0	0.000214938	0	0	0	0	0	0	0	0	0	0	0	0	0	0	0	0	0	0	0	0	0	0	0	0	0	0	0	0	0	0	0	0	0	0	0	0
New.CleanUp.ReferenceOTU715	Proteobacteria	Gammaproteobacteria	Pasteurellales	Pasteurellaceae	Haemophilus	influenzae	5.18731e-06	0	0	0	0	0	0	0	0	0	0	0	0	0	0	0	0	0	0	0	0	0	0	0	0	0	0	0	0	0	0	0	3.50779e-05	0	0	0	3.81257e-05	0	0	0	0	0	0
927623	Bacteroidetes	Cytophagia	Cytophagales	Cytophagaceae	Hymenobacter		5.15996e-06	0	0	0	0	0	0	0	0	0	0	0	0	0	0	0	0	0	0	0	0	0	0	0	0	0	0	0	0	0	0	0	0	0	0	0	0	0	0	0	0	0	0
New.CleanUp.ReferenceOTU1314	Proteobacteria	Gammaproteobacteria	Enterobacteriales	Enterobacteriaceae			5.15996e-06	0	0	0	0	0	0	0	0	0	0	0	0	0	0	0	0	0	0	0	0	0	0	0	0	0	0	0	0	0	0	0	0	0	0	0	0	0	0	0	0	0	0
New.CleanUp.ReferenceOTU1099	Proteobacteria	Gammaproteobacteria	Enterobacteriales	Enterobacteriaceae			5.15996e-06	0	0	0	0	0	0	0	0	0	0	0	0	0	0	0	0	0	0	0	0	0	0	0	0	0	0	0	0	0	0	0	0	0	0	0	0	0	0	0	0	0	0
New.CleanUp.ReferenceOTU1346	Proteobacteria	Betaproteobacteria	Burkholderiales	Comamonadaceae	Variovorax	paradoxus	5.14772e-06	0	0	0	0	0	0	0	0	0	4.55373e-05	0	0	0	0	0	0	0	0	0	0	0	0	0	0	3.39374e-05	0	0	0	0	7.29661e-05	0	0	0	0	0	0	0	0	0	0	0	0
567972	Firmicutes	Bacilli	Lactobacillales	Streptococcaceae	Streptococcus		5.14132e-06	3.40229e-05	0	0	0	0	0	0	0	0	0	0	0	0	0	0	0	0	0	0	0	0	0	0	0	0	3.64538e-05	0	0	0	0	0	0	0	0	0	0	0	0	0	0	0	0
New.CleanUp.ReferenceOTU641	Proteobacteria	Gammaproteobacteria	Pseudomonadales	Moraxellaceae	Moraxella		5.11798e-06	0	0	0	0	0	0	0	0	0	0	0	0	0	0	0	0	0	0	0	0	0	0	0	0	0	0	0	3.5068e-05	0	0	0	0	0	0	0	0	0	9.35148e-05	0	0	0	0
4446763	Actinobacteria	Actinobacteria	Actinomycetales	Microbacteriaceae	Clavibacter		5.11574e-06	0	0	0	0	0	0	0	0	0	0	0	0	0	0	0	0	0	0	0	0	0	0	0	0	0	0	0	0	0	0	0	0	0	0	0	0	0	0	0	0	0	0
New.CleanUp.ReferenceOTU528	Proteobacteria	Gammaproteobacteria	Pasteurellales	Pasteurellaceae	Haemophilus	influenzae	5.10936e-06	0	0	0	2.90841e-05	0	0	0	0	0	0	0	0	0	0	0	0	0	0	0	0	0	0	7.50328e-05	0	0	0	0	0	5.08932e-05	0	0	7.01557e-05	0	0	0	3.81257e-05	0	0	0	0	0	4.08397e-05
68623	Proteobacteria	Betaproteobacteria	Burkholderiales	Alcaligenaceae	Achromobacter		5.09791e-06	0	3.83289e-05	0	0	0	0	0	0	0	0	0	0	0	0	0	0	0	0	0	0	0	0	0	0	0	0	0	0	0	7.29661e-05	0	0	0	4.49418e-05	0	0	0	0	0	0	0.00012663	0
4452538	Fusobacteria	Fusobacteriia	Fusobacteriales	Fusobacteriaceae	Fusobacterium		5.0731e-06	0	0	0	5.81683e-05	3.17048e-05	0	0	6.32111e-05	0	0	0	0	0	0	0	4.23783e-05	0.00011271	0	7.4599e-05	0	0	0	0	8.16293e-05	0	0	0	0	0	0	0	0	0	0	0	0	0	0	0	0	0	0
4306201	Firmicutes	Bacilli	Bacillales	Staphylococcaceae	Staphylococcus	aureus	5.06787e-06	0	0	0.000100412	0	0	0	0	0	0	0	0	0	0	0	0	0	0	7.67578e-05	0	0.000106319	0	0	0	0	0	0	0	0	0	7.29661e-05	0	0	0	4.49418e-05	0	0	0	0	0	0	0	0
1133668	Actinobacteria	Actinobacteria	Actinomycetales	Nocardioidaceae	Pimelobacter		5.06521e-06	0	0	0	0	0	0	0	0	0	0	0	0	0	0	0	0	0	0	0	0	0	0	0	0	0	0	0	0	0	0	0	0	0	0	0	0	0	0	0	0	0.000506521	0
4318352	Proteobacteria	Betaproteobacteria	Neisseriales	Neisseriaceae	Neisseria	cinerea	5.05582e-06	0	0.000114987	0	0	0	0	0	3.16056e-05	0	0	0	0	0	0	4.79432e-05	0	0.00011271	0	0	0	0	0	0	0.000163259	0	0	0	0	0	0	0	3.50779e-05	0	0	0	0	0	0	0	0	0	0
4386317	Cyanobacteria	Chloroplast	Streptophyta				5.02992e-06	0	0	0	0	0	0	0	0	0	0	0	0	0	0	0	0	0	0	0	0	0	0	0	0	0	0	0	0	0	0	0	0	0	0	0	0	0	0	0	0	0	0
New.CleanUp.ReferenceOTU44	Proteobacteria	Gammaproteobacteria	Pseudomonadales	Moraxellaceae	Enhydrobacter		5.02912e-06	0	0	0	0.000465346	0	0	0	0	0	0	0	0	0	0	0	0	0	0	0	0	0	0	0	0	0	0	0	0	0	0	0	0	0	0	0	0	0	0	0	0	0	0
927166	Actinobacteria	Actinobacteria	Actinomycetales	Corynebacteriaceae	Corynebacterium		5.02573e-06	0	0	0	0	0	0	0	0	0	0	0	0	0	0	0	0	0	0	0	0	0	0	0	0	0	0	0	0	0	0	0	0	0	0	0	0	0	0	0	0	0	0
4427114	Firmicutes	Bacilli	Bacillales	Staphylococcaceae	Staphylococcus	aureus	4.99468e-06	0	0	3.34706e-05	0	0	0	0	0	0	0	0	0	3.02361e-05	0	0	0	0	0	0	0	0	0	0	4.08147e-05	0	0	0	0	0	0	0	0	0	0	0	0	0	0	0	0	0	0
New.CleanUp.ReferenceOTU787	Actinobacteria	Actinobacteria	Actinomycetales	Actinomycetaceae	Actinomyces		4.89654e-06	0	0	0	0	0	0	0	0	0	0	9.71031e-05	0	0	0.000186178	0	0	3.757e-05	0	0	0	0	0	0	4.08147e-05	0	3.64538e-05	0	0	0	7.29661e-05	0	0	0	0	0	0	0	0	0	0	0	0
4395995	Proteobacteria	Betaproteobacteria	Burkholderiales	Comamonadaceae	Variovorax	paradoxus	4.88117e-06	0	0	0	0	0	0	0	0	0	0	0	0	0	0	0	0	0	0	0	0	0	0	0	0	0	0	0	0	0	0	0	0	0	0	0	0	0	0	0	0	0	0
557978	Firmicutes	Bacilli	Lactobacillales	Streptococcaceae	Streptococcus		4.87781e-06	0	0	0	0	0	0	0	0	0	0	0	0.000194005	0	0	0	0	0	0	0	0	0	0	0	0	0	0	0	0	0	0	0	0	0	0	0	0	0	0	0	0	0	0
903426	Actinobacteria	Actinobacteria	Actinomycetales	Micrococcaceae	Rothia	mucilaginosa	4.86771e-06	0	0	0	0	0	0	0	0	0	0	0	0	0	3.72356e-05	0	0	0	0	0	0	0	0	0	4.08147e-05	0	0	0	0	0	0	0	0	0	0	0	0	0	0	0	0	0	0
4349519	Firmicutes	Clostridia	Clostridiales	[Tissierellaceae]	Anaerococcus		4.86254e-06	0	0	0	0	0	0	0	0	0	4.55373e-05	0	0	0	0	0	0	0	0	0	0	6.05364e-05	0	0	0	0	0	0	0	0	0	0	0	0	0	0	0	0	0	0	0	0	0
71894	Proteobacteria	Gammaproteobacteria	Pseudomonadales	Pseudomonadaceae			4.85706e-06	0	0	0	0	0	0	0	0	0	0	0	0	0	0	0	0	0	0	0	0	0	0	0	0	0	0	0	0	0	0	0	0	0	0	0	0	0	0	0	0	0	0
New.CleanUp.ReferenceOTU106	Actinobacteria	Actinobacteria	Actinomycetales	Corynebacteriaceae	Corynebacterium		4.85022e-06	0	0	0	2.90841e-05	0	0	0	0	0	0	0	0	0	0	0	0	0	3.83789e-05	0	0	0	0	0	0	3.39374e-05	0	0	0	0	0	0	0	0	0	0	0	0	0	0	0	0	0
New.CleanUp.ReferenceOTU290	Proteobacteria	Gammaproteobacteria	Pseudomonadales	Moraxellaceae	Moraxella		4.83051e-06	0	0	0	0	0	0	0	0	0	0	0	0	0	0	0	0	0	0	0	0	0	0	0	0.000122444	0	0	0	3.5068e-05	0	0	0	0	0	0	0	0	0	9.35148e-05	0	0	0	0
1036749	Firmicutes	Bacilli	Gemellales	Gemellaceae			4.80593e-06	0	0.000191644	0	2.90841e-05	0	0	0	0	3.1142e-05	0	0	0	0	3.72356e-05	0	0	3.757e-05	0	0	0	0	0	0	0	0	0	0	0	0	0	0	0	0	0	0	0	0	0	0	0	0	0
New.CleanUp.ReferenceOTU824	Firmicutes	Bacilli	Lactobacillales	Streptococcaceae	Streptococcus		4.77365e-06	0	0	0	0	0	0	0	0	0	0	0	0	0	0	0	0	0	0	0	0	0	0	0	0	0	0	0	0	0	0	0	0	0	0	0	0	0	0	0	4.55851e-05	0	0
1015143	Firmicutes	Bacilli	Gemellales	Gemellaceae			4.77179e-06	0	0.000114987	0	5.81683e-05	0	0	0	0	0	0	3.23677e-05	0	0	0	0	0	0	0	0	0	0	0	0	0	0	0	0	0	0	0	0	0	0	0	0.000106906	0	0	0	0	0	0	0
614083	Firmicutes	Bacilli	Bacillales	Staphylococcaceae	Staphylococcus	epidermidis	4.76912e-06	0	0	0.000167353	0	0	0	0	0	0	0	3.23677e-05	0	6.04723e-05	0	0	0	0	0	0	0	0	0	0	0	0	0	0	0	0	0	0	0	0	0	0	0	0	0	0	0	0	0
1105919	Proteobacteria	Betaproteobacteria	Burkholderiales	Oxalobacteraceae	Ralstonia		4.74578e-06	6.80457e-05	0	0	0	0	0	0	0	6.2284e-05	0.000227687	0	0	0	0	0	0	0	0	0	0	0	0	0	0	0	0	0	0	0	0	0	0	0	0	0	0	0	0	0	0	0	0
New.CleanUp.ReferenceOTU180	Proteobacteria	Gammaproteobacteria	Pseudomonadales	Moraxellaceae	Moraxella		4.73582e-06	0	0	0	0	0	0	0	0	0	0	0	0	0	0	0	0	0	0	0	0	0	0	0	0	0	0	0	0	0	0	0	0	0	0	0	0	0	0	0	0	0	8.16793e-05
4316720	Proteobacteria	Gammaproteobacteria	Pseudomonadales	Pseudomonadaceae	Pseudomonas		4.70267e-06	0	0	0	0	0	0	0	0	0	0	0	0	0	3.72356e-05	0	0	0	0	0	0	0	0	0	0	0	0	0	0	0	0	0	0	0	0	0	0	0	0	0	0	0	0
New.CleanUp.ReferenceOTU99	Proteobacteria	Gammaproteobacteria	Pasteurellales	Pasteurellaceae	Haemophilus	influenzae	4.7017e-06	0	0	0	0	0	0	0	0	0	0	0	0	0	0	0	0	0	0	0	0	0	0	0	0	0	0	0	0	0	0	0	0	0	0	0	0	0	0	0	0	0	0
1049053	Bacteroidetes	Flavobacteriia	Flavobacteriales	[Weeksellaceae]			4.69502e-06	0	0	0	0	0	0	0	0	0	0	3.23677e-05	0.000145504	0	0	0	0	0	0	0	0	0	0	0	0	0	0.00029163	0	0	0	0	0	0	0	0	0	0	0	0	0	0	0	0
New.CleanUp.ReferenceOTU276	Firmicutes	Bacilli	Lactobacillales	Streptococcaceae	Streptococcus		4.6554e-06	0	0	3.34706e-05	0	0	0	0	0	0	0	0	0	0	3.72356e-05	4.79432e-05	0	0	0	0	0	3.02682e-05	3.52896e-05	0	0	0	0	0	3.5068e-05	0	0	0	0	0	0	0	0	0	0	0	0	0	0
1058950	Firmicutes	Bacilli	Bacillales	Staphylococcaceae	Staphylococcus	aureus	4.65017e-06	0	0	0.000133882	0	3.17048e-05	0	0	0	0	0	0	0	0	0	0	0	0	0	0	3.54396e-05	0	0	0	0	0	0	0	0	0	0	0	0	0	0	0	0	0	0	0	0	0	0
4308955	Firmicutes	Bacilli	Bacillales	Bacillaceae	Bacillus		4.64919e-06	0	0	0	0	0	0	0	0	0	0	0	0	0	0	0	0	0	0	0	0	0	0	0	0	0	3.64538e-05	0	0	0	0	0	0	0	0	0	0	0	0	0	0	0	0
New.CleanUp.ReferenceOTU65	Proteobacteria	Gammaproteobacteria	Pasteurellales	Pasteurellaceae	Haemophilus	influenzae	4.62723e-06	0	0	0	0	0	0	0	0	0	0	0	0	0	0	0	0	0	0	0	0	0	0	0	0	0	0	3.85669e-05	0	0	0	0	3.50779e-05	0	0	0	0	0	0	0	0	0	0
New.CleanUp.ReferenceOTU379	Fusobacteria	Fusobacteriia	Fusobacteriales	Leptotrichiaceae	Leptotrichia		4.6254e-06	0	0	0	0	0	0	0.000165893	0	0	0	0	0	0	0	0	0.000296648	0	0	0	0	0	0	0	0	0	0	0	0	0	0	0	0	0	0	0	0	0	0	0	0	0	0
New.CleanUp.ReferenceOTU916	Bacteroidetes	Bacteroidia	Bacteroidales	[Paraprevotellaceae]	[Prevotella]		4.62112e-06	0	3.83289e-05	0	0	0	0	0	0	0	0	0	0	0	0	0	0.000423783	0	0	0	0	0	0	0	0	0	0	0	0	0	0	0	0	0	0	0	0	0	0	0	0	0	0
New.CleanUp.ReferenceOTU403	Proteobacteria	Gammaproteobacteria	Pseudomonadales	Moraxellaceae	Moraxella		4.6066e-06	0	0	0	0	0	0	0	0	0	0	0	0	0	0	0	0	0	0	0	0	0	0	0	0	0	0	0	0.000140272	0	0	0	0	0	0	0	0	0	0.00018703	0	0	0	0
New.CleanUp.ReferenceOTU280							4.58946e-06	0	0	0	0	0	0	0	0	0	0	0	0	0	0	0	0	0	0	0	0	0	0	0	0	0	0	0	0	0	0	0	0	0	0	0	0	0	0	0	0	0	0
4367364	Firmicutes	Bacilli	Gemellales	Gemellaceae			4.58322e-06	3.40229e-05	0.000306631	0	0	0	0	0	0	0	0	0	0	0	7.44713e-05	0	0	0	0	0	0	0	0	0	0	0	0	0	0	0	0	0	0	0	0	0	0	0	0	0	0	0	0
New.CleanUp.ReferenceOTU160	Proteobacteria	Gammaproteobacteria	Pasteurellales	Pasteurellaceae	Haemophilus	influenzae	4.56607e-06	0	0	0	0	0	0	0	0	0	0	0	0	0	0	0	0	0	0	0	3.54396e-05	0	0	0	0	0	0	0	0	0	0	0	0	0	0	0	0	4.47207e-05	0	0	0	0	4.08397e-05
4395661	Firmicutes	Bacilli	Lactobacillales	Streptococcaceae	Streptococcus		4.55348e-06	0	0	0	0	0	0	0	0	0	0	0	0	0	0	0	4.23783e-05	0	0	0	0	0	0	0	0	0	0	3.85669e-05	0	0	0	0	0	4.48994e-05	8.98836e-05	0	0	0	0	0	0	0	0
New.CleanUp.ReferenceOTU1141	Proteobacteria	Gammaproteobacteria	Pseudomonadales	Moraxellaceae	Moraxella		4.5278e-06	0	0	0	0	0	0	0	0	0	0	0	0	0	0	0	0	0	0	0	0	0	0	0	0	0	0	0	7.01361e-05	0	0	0	0	0	0	0	0	0	0.000140272	0	0	0	0
4473227	Actinobacteria	Actinobacteria	Actinomycetales	Actinomycetaceae	Actinomyces		4.51633e-06	0	0	0	0	0	0	0	0	0	0	0	0	0	0	0	0	0	0	0	0	0	0	0	0	0	0	0	0	0	0	0	0	0	0	0	0	0	0	0	0	0	0
4453974	Firmicutes	Clostridia	Clostridiales	Ruminococcaceae			4.48709e-06	0	0	0	0	0	0	0	0	0	0	0	0	0	0	0	0	0	0	0	0	0	0	0	0	0	0	0	0	0	0	0	0	0	0	0.000106906	0	0	0	0	0	0	0
4338512	Bacteroidetes	Flavobacteriia	Flavobacteriales	Flavobacteriaceae	Capnocytophaga		4.47927e-06	0	0	0	0.000174505	0	0.000107469	0	0	0	0	0	0	0	0	0	0	0	0	0	0	0	0	0	0	0	0	3.85669e-05	0	0	0	0	0	0	0	0	0	0	0	0	0	0	0
13485	Actinobacteria	Actinobacteria	Actinomycetales	Corynebacteriaceae	Corynebacterium		4.45429e-06	0	0	0	0	0	0	0	0	0	0	0	0	0	0	0	0	0	0	0	0	0	0	0	0	0	0	0	0	0.000101786	0	0	0	0	0	0	0	0	0	0	0	0	0
New.CleanUp.ReferenceOTU815	Actinobacteria	Actinobacteria	Actinomycetales	Micrococcaceae	Rothia	mucilaginosa	4.45124e-06	3.40229e-05	0	0	0	0	0	0	0	0	0	0	4.85013e-05	0	0	0	4.23783e-05	0	0	0	0	0	0	0	0	0	0	0	0	0	0	0	0	0	0	0	0	0	0	0	0	0	0
680006	Proteobacteria	Betaproteobacteria					4.43656e-06	0	0	0	0	0	0	0	0	0	0	0	0	0	0	0	0	0	0	0	0	0	0	0	0	0	0	0	0	0	0	0	0	0	0	0	0	0	0	0	0	0	0
4463047	Proteobacteria	Alphaproteobacteria	Sphingomonadales	Sphingomonadaceae			4.43656e-06	0	0	0	0	0	0	0	0	0	0	0	0	0	0	0	0	0	0	0	0	0	0	0	0	0	0	0	0	0	0	0	0	0	0	0	0	0	0	0	0	0	0
New.CleanUp.ReferenceOTU510	Firmicutes	Clostridia	Natranaerobiales	ML1228J-1			4.43656e-06	0	0	0	0	0	0	0	0	0	0	0	0	0	0	0	0	0	0	0	0	0	0	0	0	0	0	0	0	0	0	0	0	0	0	0	0	0	0	0	0	0	0
220314	Proteobacteria	Betaproteobacteria	Burkholderiales	Alcaligenaceae	Achromobacter		4.43656e-06	0	0	0	0	0	0	0	0	0	0	0	0	0	0	0	0	0	0	0	0	0	0	0	0	0	3.64538e-05	0	0	0	0	0	0	0	0	0	0	0	0	0	0	0	0
4397579	Proteobacteria	Gammaproteobacteria	Pasteurellales	Pasteurellaceae	Haemophilus	parainfluenzae	4.41911e-06	0	0	0	0	0	0	0	0	0	0	0	0	0	0	0	4.23783e-05	3.757e-05	0	0	0	0.000181609	0	0	0	0	0	0	0	0	0	0	0	0	0	0	0	0	0	0	0	0	0
4418009	Proteobacteria	Betaproteobacteria	Burkholderiales	Oxalobacteraceae			4.41184e-06	0	3.83289e-05	0	0	0	0	0	0	0	4.55373e-05	0	0	0	0	0	0	0	0	0	0	0	0	0	0	0	0	0	0	0	0	0	0	0	0	0	0	0	0	0	0	0	0
New.CleanUp.ReferenceOTU111	Firmicutes	Clostridia	Clostridiales	Veillonellaceae	Veillonella		4.3992e-06	0	0	0	0	0	0	0	0	0	0	0	0	0	0	0	4.23783e-05	0	0	7.4599e-05	0	0	0	0	4.08147e-05	0	0	0	0	0	0	0	0	0	0	0	0	0	0	0	0	0	0
New.CleanUp.ReferenceOTU892	Proteobacteria	Gammaproteobacteria	Pasteurellales	Pasteurellaceae	Haemophilus	parainfluenzae	4.39105e-06	0	0	0	0	6.34095e-05	0	0	0	0	0	0	0	0	0	0	0	0.00033813	0	0	0	0	0	0	0	0	0	0	0	0	0	0	0	0	0	0	0	0	0	0	0	0	0
New.CleanUp.ReferenceOTU18	Bacteroidetes	Flavobacteriia	Flavobacteriales	[Weeksellaceae]			4.38346e-06	0	0.000268302	0	0	0	0	0	0	0	0	0	0	0	0	0	0.000127135	0	0	0	0	0	0	0	0	0	0	0	0	0	0	0	0	0	0	0	0	0	0	0	0	0	0
4306048	Firmicutes	Bacilli	Lactobacillales	Streptococcaceae	Streptococcus		4.37205e-06	0	0	0	2.90841e-05	0	5.37346e-05	0	0	0	4.55373e-05	0	0	0	0	0	0	0	3.83789e-05	0	0	3.02682e-05	3.52896e-05	0	0	0	0	0	0	0	0	0	0	0	0	0.000106906	0	0	0	0	0	0	0
4381192	Actinobacteria	Actinobacteria	Actinomycetales	Corynebacteriaceae	Corynebacterium		4.36057e-06	0	0	0	0	0	0	0	0	0	0	0	0	3.02361e-05	0	0	0	0	0	0	0	3.02682e-05	0	0	0	0	0	0	0	0	0	0	0	0	0	0	0	0	0	0	0	0.00012663	0
New.CleanUp.ReferenceOTU807	Proteobacteria	Gammaproteobacteria	Pseudomonadales	Moraxellaceae			4.34788e-06	0	0	0	0	0	0	0	0	0	0	0	0	0	0	0	0	0	0	0	0	0	0	0	4.08147e-05	0	0	0	7.01361e-05	0	0	0	0	0	0	0	0	0	0	0	0	0	0
4330572	Bacteroidetes	Flavobacteriia	Flavobacteriales	Flavobacteriaceae	Capnocytophaga		4.34416e-06	0	0	0	8.72524e-05	0	0	0	0	0	0	0	0	0	0	0	0	0	0	0	0	0	0	0	0	0	0	0	0	0	0	0	0	0	0	0	0	0	0	0	0	0	0
4419634	Fusobacteria	Fusobacteriia	Fusobacteriales	Leptotrichiaceae	Leptotrichia		4.32576e-06	0	0	0	5.81683e-05	0	0	0	0	0	0	0	0	0	0	0	0	0.00015028	0	0	0	0	0	0	0	0	0	0	0	0	0	0	0	0	0	0	0	0	0	0	0	0	0
4353264	Proteobacteria	Alphaproteobacteria	Caulobacterales	Caulobacteraceae			4.3244e-06	0	0	0	0	0	0	0	0	0	0	0	0	0	0	0	0	0	0	0	0	0	0	0	0	0	0	0	0	0	0	0	0	0	0	0	0	0	0	0	0	0	0
New.CleanUp.ReferenceOTU350	Proteobacteria	Gammaproteobacteria	Pasteurellales	Pasteurellaceae	Haemophilus		4.31771e-06	0	0	0	0	0	0	0	3.16056e-05	0	0	0	4.85013e-05	0	0	0	0	0	0	0	0	0	0	0	4.08147e-05	0	0	0	0	0	0	0	3.50779e-05	0	0	0	0	0	0	0	0	0	4.08397e-05
882921	Firmicutes	Bacilli	Lactobacillales	Aerococcaceae	Alloiococcus		4.30388e-06	0	0	0	0	0	0	0	0	0	0	0	0	0	0	0	0	0	0	0	0	0	0	0	0	0	0	0	0	0	0	0	0	0	0	0	0	0	0	0	0	0	0
652444	Actinobacteria	Actinobacteria	Actinomycetales	Pseudonocardiaceae	Saccharopolyspora		4.29092e-06	0	0	0	0	0	0	0	0	0	0	0	0	0	0	0	0	0	0	0	0	0	0	0	0	0	0	0	0	0	0	0	0	0	0	0	0	0	0	0	0	0	0
928538	Firmicutes	Bacilli	Bacillales	Staphylococcaceae	Staphylococcus	aureus	4.26419e-06	0	0	3.34706e-05	0	3.17048e-05	0	0	0	0	0	0	0	0	0	0	0	0	0	0	0	0	0	0	0	0	0	0	0	0	0	0	0	0	0	0	0	0	0	0	0	0	0
952003	Actinobacteria	Actinobacteria	Actinomycetales	Micrococcaceae	Rothia	mucilaginosa	4.25718e-06	0	0	3.34706e-05	0	0	0	0	0	0	0	3.23677e-05	4.85013e-05	0	3.72356e-05	0	0	3.757e-05	0	0	0	0	0	0	0	0	0	0	0	0	0	0	0	0	0	0	0	0	0	0	0	0	0
New.CleanUp.ReferenceOTU1257	Proteobacteria	Betaproteobacteria	Neisseriales	Neisseriaceae	Neisseria	cinerea	4.23753e-06	0	0	0	0	0	0	0.000331785	0	0	0	0	0	0	0	0	0	0	0	0	0	0	0	0	0	0	0	0	0	0	0	0	0	0	0	0	0	0	0	0	0	0	0
905088	Firmicutes	Bacilli	Gemellales	Gemellaceae			4.22623e-06	0	0.000114987	0	2.90841e-05	0	5.37346e-05	0	0	0	0	6.47354e-05	0	0	3.72356e-05	0	0	0	0	0	0	0	0	0	0	0	3.64538e-05	0	0	0	0	0	0	0	0	0	0	0	0	0	0	0	0
New.CleanUp.ReferenceOTU692	Proteobacteria	Gammaproteobacteria	Pasteurellales	Pasteurellaceae	Haemophilus		4.21617e-06	0	0.000421617	0	0	0	0	0	0	0	0	0	0	0	0	0	0	0	0	0	0	0	0	0	0	0	0	0	0	0	0	0	0	0	0	0	0	0	0	0	0	0	0
307057	Proteobacteria	Betaproteobacteria	Burkholderiales	Alcaligenaceae	Achromobacter		4.20216e-06	0	0	0	0	0	0	0	0	0	0	0	0	0	0	0	0	0	0	0	0	0	0	0	0	0	0	0	0	0	0	0	0	0	0	0	0	0	0	0	0	0	4.08397e-05
4477028	Proteobacteria	Gammaproteobacteria	Xanthomonadales	Xanthomonadaceae			4.18179e-06	0	0	0	0	0	0	0	0	0	4.55373e-05	0	0	0	0	0	0	0	0	0	0	0	0	0	0	0	0	0	0	0	0	0	0	0	0	0	0	0	0	0	0	0	0
New.CleanUp.ReferenceOTU351	Tenericutes	Mollicutes	Mycoplasmatales	Mycoplasmataceae	Mycoplasma	genitalium	4.18038e-06	0	0	0	0	0	0	0	0	0	0	0	0	0	0	0	0	0	0	0	0	0	0	0	0	0	0	0	0	0	0	0	0	0	0	0	0	0	0	0	0	0	0
New.CleanUp.ReferenceOTU631	Firmicutes	Bacilli	Lactobacillales	Streptococcaceae	Streptococcus		4.17377e-06	0	0	0	0	0	0	0	0	0	4.55373e-05	0	0	0	0	0	4.23783e-05	0	0	0	0	0	0	0	0	0	0	0	0	0	0	0	0	0	4.49418e-05	0	0	0	0	0	0	0	0
4457504	Actinobacteria	Actinobacteria	Actinomycetales	Dermabacteraceae	Brachybacterium		4.17222e-06	0	0	0	0	0	0	0	0	0	0.000182149	0	0	0	0	0	0	0	0	0	0	0	0	0	0	0	0	0	0	0	0	0	0	0	0	0	0	0	0	0	0	0	0
New.CleanUp.ReferenceOTU1065	Actinobacteria	Actinobacteria	Actinomycetales	Actinomycetaceae	Actinomyces		4.15032e-06	0	0	0	0	0	0	0	0	0	0	6.47354e-05	0	0	0.000260649	0	0	0	0	0	0	0	0	0	4.08147e-05	0	3.64538e-05	0	0	0	0	0	0	0	0	0	0	0	0	0	0	0	0
New.CleanUp.ReferenceOTU197	Actinobacteria	Actinobacteria	Actinomycetales	Actinomycetaceae	Actinomyces		4.13255e-06	0	0	0	2.90841e-05	0	0	0	0	0	0	9.71031e-05	0	0	0.000186178	4.79432e-05	0	0	0	0	0	0	0	0	0	0	0	0	0	0	0	0	0	0	0	0	0	0	4.67574e-05	0	0	0	0
2634854	Bacteroidetes	Bacteroidia	Bacteroidales	Porphyromonadaceae	Dysgonomonas		4.12797e-06	0	0	0	0	0	0	0	0	0	0	0	0	0	0	0	0	0	0	0	0	0	0	0	0	0	0	0	0	0	0	0	0	0	0	0	0	0	0	0	0	0	0
239708	Bacteroidetes	Bacteroidia	Bacteroidales	Porphyromonadaceae	Dysgonomonas		4.12797e-06	0	0	0	0	0	0	0	0	0	0	0	0	0	0	0	0	0	0	0	0	0	0	0	0	0	0	0	0	0	0	0	0	0	0	0	0	0	0	0	0	0	0
1139932	Proteobacteria	Gammaproteobacteria	Xanthomonadales	Xanthomonadaceae			4.12797e-06	0	0	0	0	0	0	0	0	0	0	0	0	0	0	0	0	0	0	0	0	0	0	0	0	0	0	0	0	0	0	0	0	0	0	0	0	0	0	0	0	0	0
4481613	Actinobacteria	Coriobacteriia	Coriobacteriales	Coriobacteriaceae	Collinsella	aerofaciens	4.12797e-06	0	0	0	0	0	0	0	0	0	0	0	0	0	0	0	0	0	0	0	0	0	0	0	0	0	0	0	0	0	0	0	0	0	0	0	0	0	0	0	0	0	0
New.CleanUp.ReferenceOTU6	Bacteroidetes	Bacteroidia	Bacteroidales	[Paraprevotellaceae]	[Prevotella]		4.12377e-06	0	3.83289e-05	0	0	0	0	0	0	0	0	0	0	0	0	0	0	0.00030056	0	3.72995e-05	0	0	0	0	0	0	0	0	0	0	0	0	0	0	0	0	0	0	0	0	0	0	0
New.CleanUp.ReferenceOTU790	Proteobacteria	Gammaproteobacteria	Pseudomonadales	Moraxellaceae	Moraxella		4.12201e-06	0	0	0	0	0	0	0	0	0	0	0	0	0	0	0	0	0	0	0	0	0	0	0	0	0	0	0	0.000140272	0	0	0	0	0	0	0	0	0	4.67574e-05	0	0	0	0
New.CleanUp.ReferenceOTU949	Proteobacteria	Alphaproteobacteria	Rickettsiales	mitochondria			4.11126e-06	0	0	0	0	0	0	0	0	0	0	0	0	0	0	0	0	0	0	0	0	0	0	0	0	0	0	0	0	0	0	0	0	0	0	0	0	0	0	0	0	0	0
4477547	Firmicutes	Clostridia	Clostridiales	Veillonellaceae	Selenomonas		4.10682e-06	0	0	0	0	0	0	0	0	0	0	3.23677e-05	0	0	0	0	0	0	0	0	0	0	0	0	0	0	0	0	0	0	0	0	0	0	0	0.000160359	0	0	0	0	0	0	0
1995363	Firmicutes	Bacilli	Bacillales	Staphylococcaceae	Staphylococcus		4.09093e-06	0	0	6.69411e-05	0	3.17048e-05	0	0	0	0	0	0	0	0	0	0	0	0	0	0	3.54396e-05	0	0	0	0	0	0	0	0	0	0	0	0	0	0	0	0	0	0	0	0	0	0
New.CleanUp.ReferenceOTU128	Firmicutes	Clostridia	Clostridiales	Veillonellaceae	Veillonella	dispar	4.05997e-06	0	0	0	0	3.17048e-05	0	0	0	0	0	6.47354e-05	0.000194005	0	0	0	0	0	0	0	0	0	0	0	0	0	3.64538e-05	0	0	0	0	0	0	0	0	0	0	0	0	0	0	0	0
New.CleanUp.ReferenceOTU897	Proteobacteria	Gammaproteobacteria	Pasteurellales	Pasteurellaceae	Haemophilus		4.05935e-06	0	0	0	2.90841e-05	0	0	0	3.16056e-05	0	0	0	0	0	0	0	0	0	0	0	7.08793e-05	0	0	0	0	0	0	0	0	0	0	0	0	0	0	0	0	4.47207e-05	0	5.53342e-05	0	0	0
4460024	Proteobacteria	Gammaproteobacteria	Pseudomonadales	Pseudomonadaceae	Pseudomonas		4.05568e-06	3.40229e-05	0	0	0	0	0	0	0	0	4.55373e-05	0	0	0	0	0	0	0	0	0	0	0	0	0	0	0	0	0	0	0	0	0	0	0	0	0	0	0	0	0	0	0	0
4297562	Firmicutes	Bacilli	Lactobacillales	Carnobacteriaceae	Granulicatella		4.02764e-06	0	3.83289e-05	0	0	0	0	0.000124419	0	0	0	3.23677e-05	0	0	0	9.58865e-05	0	0	0	3.72995e-05	0	0	0	0	0	0	0	0	0	0	0	0	0	0	0	0	0	0	0	0	0	0	0
New.CleanUp.ReferenceOTU1087	Firmicutes	Bacilli	Lactobacillales	Streptococcaceae	Streptococcus		3.99764e-06	0	0	0	0	0	0	4.14731e-05	0	0	0	0	0	0	0	0	0	0	0	0	0	0	3.52896e-05	0	0	0	0	7.71337e-05	0	0	0	0	0	0	4.49418e-05	0	0	0	0	0	0	0	0
4455183	Firmicutes	Clostridia	Clostridiales	Veillonellaceae	Selenomonas		3.97925e-06	0	0	0	0	0	0	0	0	0	0	0	0	0	0	0	0	0	0	0	0	0	0	0	0	0	0	0	0	0	0	0	0	0	0	0.000106906	0	0	0	0	0	0	0
New.CleanUp.ReferenceOTU1523	Firmicutes	Bacilli	Lactobacillales	Streptococcaceae	Streptococcus		3.96716e-06	0	0	0	0	0	0	0	0	0	0	0	0	0	0	0	0	0	0	0	0	0	3.52896e-05	0	0	0	0	0	0	0	0	0	0	4.48994e-05	4.49418e-05	0	0	0	0	0	0	0	0
4418165	Proteobacteria	Gammaproteobacteria	Enterobacteriales	Enterobacteriaceae			3.96544e-06	0	0	0	0	0	0	0	0	0	0	0	4.85013e-05	0	0	0	0	0	0	0	0	0	0	0	0	0	0	0	0	0	0	0	0	0	0	0	0	0	0	0	0	0	0
4407434	Firmicutes	Bacilli	Gemellales	Gemellaceae	Gemella		3.9621e-06	0	0	0	0	0	0	0	0	0	0	9.71031e-05	0	0	0	0	0	0	0	3.72995e-05	0	0	0	0	0	0	0	0	0	0	0.000218898	0	0	0	0	0	0	0	0	0	0	0	0
New.CleanUp.ReferenceOTU1288	Bacteroidetes	Bacteroidia	Bacteroidales	Porphyromonadaceae	Porphyromonas		3.95939e-06	0	0	0	5.81683e-05	0	0	0	3.16056e-05	0	0	3.23677e-05	0	0	0	0	0	0	0	0	0	0	0	0	0	0	0	0	0	0	0	0	0	0	0	0	0	0	0	0	0	0	0
New.CleanUp.ReferenceOTU576	Proteobacteria	Gammaproteobacteria	Pasteurellales	Pasteurellaceae	Haemophilus	influenzae	3.95747e-06	0	0	0	0	0	0	0	0	0	0	0	0	0	0	0	0	0	0	0	0	0	0	0	0	0	0	0	0	0	0	3.95679e-05	0	0	0	0	0	0	0	0	0	0	0
4330849	SR1						3.94344e-06	0	0	0	8.72524e-05	0.000253638	0	0	0	0	0	0	0	0	0	0	0	0	0	0	0	0	0	0	0	0	0	0	0	0	0	0	0	0	0	5.34531e-05	0	0	0	0	0	0	0
4458619	Actinobacteria	Actinobacteria	Actinomycetales	Dermacoccaceae	Dermacoccus		3.91788e-06	0	0	0	0	0	0	0	0	0	0	0	0	0	0	0	0	0	0	0	0	0	0	0	0	0	0	0	0	0	0	0	0	0	0	0	0	0	0	0	0	0	0
233953	Firmicutes	Erysipelotrichi	Erysipelotrichales	Erysipelotrichaceae	Coprobacillus		3.91788e-06	0	0	0	0	0	0	0	0	0	0	0	0	0	0	0	0	0	0	0	0	0	0	0	0	0	0	0	0	0	0	0	0	0	0	0	0	0	0	0	0	0	0
New.CleanUp.ReferenceOTU178							3.91788e-06	0	0	0	0	0	0	0	0	0	0	0	0	0	0	0	0	0	0	0	0	0	0	0	0	0	0	0	0	0	0	0	0	0	0	0	0	0	0	0	0	0	0
New.CleanUp.ReferenceOTU55	Proteobacteria	Gammaproteobacteria	Pseudomonadales	Pseudomonadaceae			3.91788e-06	0	0	0	0	0	0	0	0	0	0	0	0	0	0	0	0	0	0	0	0	0	0	0	0	0	0	0	0	0	0	0	0	0	0	0	0	0	0	0	0	0	0
New.CleanUp.ReferenceOTU377	Firmicutes	Clostridia	Clostridiales	Veillonellaceae	Veillonella		3.90059e-06	0	0	0	0	0	0	0	0	0	0	0	0	0	0	0	4.23783e-05	3.757e-05	0	0	0	0	0	0	0	0	3.64538e-05	0	0	0	0	0	0	0	0	0	0	0	0	0	0	0	0
New.CleanUp.ReferenceOTU1547	Bacteroidetes	Bacteroidia	Bacteroidales	[Paraprevotellaceae]	[Prevotella]		3.89809e-06	0	0.000268302	0	0	0	0	0	0	0	0	0	0	0	0	0	0	0	0	0	0	0	0	0	0	0	0	0	0	0	0	0	0	0	0	0	0	0	0	0	0	0	0
4310396	Bacteroidetes	Bacteroidia	Bacteroidales	[Paraprevotellaceae]	[Prevotella]		3.88374e-06	0	3.83289e-05	0	0	0	0	0	0	0	0	0	0	0	0	0	0	7.51399e-05	0	3.72995e-05	0	0	0	0	0	0	7.29076e-05	0	0	0	0	0	0	0	0	0	0	0	0	0	0	0	0
4334830	Firmicutes	Bacilli	Lactobacillales	Streptococcaceae	Streptococcus		3.88135e-06	0	0	0	0	0	0	4.14731e-05	0	0	4.55373e-05	0	0	0	0	0	0	0	0	0	0	0	0	0	0	0	3.64538e-05	0	0	0	0	0	0	0	0	5.34531e-05	0	0	0	0	4.55851e-05	0	0
4369797	Firmicutes	Clostridia	Clostridiales	Lachnospiraceae	Coprococcus		3.88021e-06	0	0	0	0	0	0	0	0	0	0	0	0	0	0	0	0	0	0	0	0	0	0	0	0	0	0	0	0	0	0	0	0	0	0	0	0	0	0	0	0	0	0
4408085	Proteobacteria	Gammaproteobacteria	Pasteurellales	Pasteurellaceae	Haemophilus		3.85225e-06	0	0	0	0	0	0	0	3.16056e-05	0	9.10747e-05	0	0	0	0	0	0	0	0	0	0	0	0	0	0	0	0	0	0	0	0	0	0	0	0	0	0	0	0	0	0	0	4.08397e-05
42091	Firmicutes	Clostridia	Clostridiales	Peptococcaceae	Peptococcus		3.8375e-06	0	0	0	2.90841e-05	3.17048e-05	0.000161204	0	0	0	0	0	0	0	0	0	0	0	0	0	0	0	0	0	0	0	0	0	0	0	0	0	0	0	0	0	0	0	0	0	0	0	0
4422388	Proteobacteria	Gammaproteobacteria	Pseudomonadales	Pseudomonadaceae	Pseudomonas		3.83681e-06	0	0	0	0	0	0	0	0	0	0	0	0	0	0	0	0	0	0	0	0	0	0	0	0	0	0	0	0	0	0	0	0	0	0	0	0	0	0	0	0	0	0
New.CleanUp.ReferenceOTU880	Proteobacteria	Gammaproteobacteria	Pasteurellales	Pasteurellaceae	Haemophilus		3.83289e-06	0	0.000383289	0	0	0	0	0	0	0	0	0	0	0	0	0	0	0	0	0	0	0	0	0	0	0	0	0	0	0	0	0	0	0	0	0	0	0	0	0	0	0	0
365670	Actinobacteria	Actinobacteria	Actinomycetales	Corynebacteriaceae	Corynebacterium		3.82465e-06	0	0	0	0	0.000190229	0	0	0	0	0	0	0	0.000120945	3.72356e-05	0	0	0	0	0	0	0	0	0	0	0	0	0	0	0	0	0	0	0	0	0	0	0	0	0	0	0	0
109591	Actinobacteria	Actinobacteria	Actinomycetales	Dermabacteraceae	Dermabacter		3.79716e-06	0	0	0	0	0	0	0	0	0	0	0	0	0	0	0	0	0	0	0	0	0	0	0	0	0	0	0	0	0	0	0	0	0	0	0	0	0	0	0	0	0	0
870762	Firmicutes	Bacilli	Gemellales	Gemellaceae			3.79356e-06	0	0.000191644	0	2.90841e-05	0	5.37346e-05	0	0	0	0	3.23677e-05	0	0	3.72356e-05	0	0	0	0	0	0	0	3.52896e-05	0	0	0	0	0	0	0	0	0	0	0	0	0	0	0	0	0	0	0	0
4427861	Proteobacteria	Alphaproteobacteria	Rhizobiales	Hyphomicrobiaceae	Rhodoplanes		3.79055e-06	0	0	0	0	0	0	0	0	0	0	0	0	0	0	0	0	0	0	0	0	0	0	0	0	0	0	0	0	0	0	0	0	0	0	0	0	0	0	0	0	0	0
953758	Firmicutes	Bacilli	Bacillales	Planococcaceae			3.77756e-06	0	0	0.000100412	0	0	0	0	0	0	0	0	0	0	0	0	0	0	3.83789e-05	0	0	0	0	0	0	0	0	0	0	0	0	0	0	0	0	0	0	0	0	0	0	0	0
New.CleanUp.ReferenceOTU612	Proteobacteria	Gammaproteobacteria	Pasteurellales	Pasteurellaceae	Haemophilus		3.7641e-06	0	0	0	0	0	0	0	0	0	0	0	0	0	0	0	0	0	0	0	0	0	0	0	0	0	0	0	0	0	0	0	3.50779e-05	0	0	0	0	0	0	0	0	0	0
New.CleanUp.ReferenceOTU1438	Bacteroidetes	Bacteroidia	Bacteroidales	[Paraprevotellaceae]	[Prevotella]		3.76326e-06	0	0	0	0	0	0	0	0	0	0	0	0	0	0	0	0.000339026	0	0	3.72995e-05	0	0	0	0	0	0	0	0	0	0	0	0	0	0	0	0	0	0	0	0	0	0	0
4404224	Bacteroidetes	Bacteroidia	Bacteroidales	Prevotellaceae	Prevotella	melaninogenica	3.757e-06	0	0	0	0	0	0	0	0	0	0	0	0	0	0	0	0	0.0003757	0	0	0	0	0	0	0	0	0	0	0	0	0	0	0	0	0	0	0	0	0	0	0	0	0
New.CleanUp.ReferenceOTU41	Bacteroidetes	Bacteroidia	Bacteroidales	Prevotellaceae	Prevotella	melaninogenica	3.757e-06	0	0	0	0	0	0	0	0	0	0	0	0	0	0	0	0	0.0003757	0	0	0	0	0	0	0	0	0	0	0	0	0	0	0	0	0	0	0	0	0	0	0	0	0
New.CleanUp.ReferenceOTU600	Fusobacteria	Fusobacteriia	Fusobacteriales	Leptotrichiaceae	Leptotrichia		3.74871e-06	0	0	0	0	0	0	4.14731e-05	0	0	0	0	0	0	0	0	4.23783e-05	0	0	0	0	0	0	0	0	0	0	0	0	0	0	0	0	0	0	0	0	0	0	0	0	0	0
4319473	Firmicutes	Bacilli	Lactobacillales	Streptococcaceae	Lactococcus		3.74072e-06	0	0	0	0	0	0	0	0	0	0	0	0	0	0.000335121	0	0	0	0	0	0	0	0	0	0	0	0	0	0	0	0	0	0	0	0	0	0	0	0	0	0	0	0
New.CleanUp.ReferenceOTU540							3.73434e-06	0	0	0	0	0	0	0	0	0	0	0	0	0	0	0	0	0	0	0	0	0	0	0	0	0	0	0	0	0	0	0	0	0	4.49418e-05	0	0	0	0	0	9.11702e-05	0	0
241343	Proteobacteria	Betaproteobacteria	Burkholderiales	Alcaligenaceae	Achromobacter		3.72787e-06	0	0	0	0	0	0	0	0	0	0	0	0	0	0	0	0	0	0	0	0	0	0	0	0	0	0	0	0	0	0	0	0	0	0	0	0	0	0	0	0	0	0
4347159	Actinobacteria	Actinobacteria	Bifidobacteriales	Bifidobacteriaceae	Bifidobacterium	adolescentis	3.69668e-06	0	0	0	0	0	0	0	0	0	0	0	0	0	0	0	0	0	0	0	0	0	0	0	0	0	0	0	0	0	0	0	0	0	0	0	0	0	0	0	0	0.000253261	0
4342336	Actinobacteria	Actinobacteria	Actinomycetales	Micrococcaceae			3.68598e-06	0	0	0	0	0	0	0	0	0	0	0	0	0	0	0	0	0	0	0	0	0	0	0	0	0	0	0	0	0	0	0	0	0	0	0	0	0	0	0	0	0	0
New.CleanUp.ReferenceOTU1057							3.68425e-06	0	0	0	0	0	0	0	0	0	0	0	0	0	0	0	0	0	0	0	0	0	0	0	0	0	0	3.85669e-05	0	0	0	3.95679e-05	0	0	0	0	0	0	0	5.53342e-05	0	0	0
New.CleanUp.ReferenceOTU1013	Proteobacteria	Gammaproteobacteria	Pasteurellales	Pasteurellaceae	Haemophilus	influenzae	3.66209e-06	0	0	0	0	0	0	0	0	0	0	0	0	0	0	0	0	0	0	0	0	0	0	0	4.08147e-05	0	0	0	0	0	0	0	0	0	0	0	0	0	0	0	0	0	0
1106090	Proteobacteria	Alphaproteobacteria					3.6483e-06	0	0	0	0	0	0	0	0	0	0	0	0	0	0	0	0	0	0	0	0	0	0	0	0	0	0	0	0	0	0.00036483	0	0	0	0	0	0	0	0	0	0	0	0
New.CleanUp.ReferenceOTU1291	Firmicutes	Bacilli	Lactobacillales	Streptococcaceae	Streptococcus		3.6414e-06	3.40229e-05	0	0	0	0	0	0	0	0	0	0	0	0	0	0	0	0	0	0	0	0	3.52896e-05	0	0	0	0	0	0	0	7.29661e-05	0	0	0	0	0	0	0	0	0	9.11702e-05	0	0
New.CleanUp.ReferenceOTU797	Firmicutes	Bacilli	Lactobacillales	Streptococcaceae	Streptococcus		3.63795e-06	3.40229e-05	0	0	0	0	0	0	3.16056e-05	0	0	0	0	0	0	0	0	0	0	0	0	0	0	0	0	3.39374e-05	0	0	0	0	0	0	0	0	0	0	3.81257e-05	0	0	0	0	0	0
New.CleanUp.ReferenceOTU1040	Proteobacteria	Gammaproteobacteria	Pseudomonadales	Moraxellaceae	Moraxella		3.62712e-06	0	0	0	0	3.17048e-05	0	0	0	3.1142e-05	0	0	0	0	0	0	0	7.51399e-05	0	3.72995e-05	0	0	0	0	0	0	0	0	0	0	0	0	0	0	0	0	3.81257e-05	0	0	0	0	0	0
New.CleanUp.ReferenceOTU438	Proteobacteria	Gammaproteobacteria	Pasteurellales	Pasteurellaceae	Haemophilus	influenzae	3.61009e-06	0	0	0	0	0	0	0	0	0	0	0	0	0	0	0	0	0	0	0	0	0	0	0	0	0	0	0	0	0	0	0	0.000140311	0	0	0	0	0	0	0	0	0	0
4471279	Cyanobacteria	Chloroplast	Streptophyta				3.59949e-06	0	0	0	0	0	0	0	0	0	4.55373e-05	0	0	0	0	0	0	0	3.83789e-05	0	0	0	0	0	0	0	0	0	0	0	0	0	0	0	0	0	0	0	0	0	0	0	0
New.CleanUp.ReferenceOTU939	Firmicutes	Bacilli	Bacillales	Staphylococcaceae	Staphylococcus	aureus	3.57443e-06	0	0	0.000100412	0	3.17048e-05	0	0	0	3.1142e-05	0	0	0	0	0	0	0	0	3.83789e-05	0	0	0	0	0	0	0	0	0	0	0	0	0	0	0	0	0	0	0	0	0	0	0	0
2469654	Bacteroidetes	Bacteroidia	Bacteroidales	[Paraprevotellaceae]	[Prevotella]		3.5716e-06	0	0	0	0	0	0	0	0	0	0	0	0	0	0	9.58865e-05	0	0	0	0	0	0	0	0	0	0	0	0	0	0	0	0	0	0	0	0	0	0	0	0	0	0	0
New.CleanUp.ReferenceOTU1501	Proteobacteria	Gammaproteobacteria	Pasteurellales	Pasteurellaceae	Haemophilus		3.56752e-06	0	0	0	0	0	0	0	0	0	0	0	0	0	0	0	0	0	0	0	0	0	0	0	0	0	0	0	0	0	0	0	0	0	0	0	0	0	0	0	0	0	0
New.CleanUp.ReferenceOTU242	Proteobacteria	Gammaproteobacteria	Pasteurellales	Pasteurellaceae	Haemophilus		3.56245e-06	0	0	0	0	0	0	0	3.16056e-05	0	0	0	0	0	0	0	0	0	0	0	0	0	0	0	0	3.39374e-05	0	3.85669e-05	0	0	0	0	0	0	0	0	3.81257e-05	0	0	0	0	0	0
964220	Actinobacteria	Actinobacteria	Actinomycetales	Corynebacteriaceae	Corynebacterium	durum	3.55503e-06	0	0	0	0	0	0	0	0	0	0	0	0	0	0.000148943	0	0	0	0	0	0	0	0	0	0	0	0	0	0	0	0	0	0	0	0	0	0	0	0	0	0	0	0
4429301	Firmicutes	Clostridia	Clostridiales	Lachnospiraceae	Blautia		3.55455e-06	0	0	0	0	0	0	0	0	0	0	0	0	0	0	0	0	0	0	0	0	0	0	0	0	0	0	0	0	0	0	0	0	0	0	0	0	0	0	0	0	0	0
107501	Bacteroidetes	Flavobacteriia	Flavobacteriales	[Weeksellaceae]	Chryseobacterium		3.54522e-06	0	0	0	0	0	0	0	0	0	0	0	0	0	0	0	0	0	0	0	0	0	0	0	0	0	0	0	0	0	0	0	0	0	0	0	0	0	0	0	0	0.00012663	0
368097	Actinobacteria	Actinobacteria	Actinomycetales	Micrococcaceae	Kocuria	palustris	3.52892e-06	0	0	0	0	0	0	0	0	0	0	0	0	0	0	0	0	0	0	0	0	0	0	0	0	0	0	0	0	0	0	0	0	0	0	0	0	0	0	0	0	0	0
1076557	Firmicutes	Bacilli	Lactobacillales	Streptococcaceae	Streptococcus		3.52432e-06	0	0	0	0	0	0	0	0	0	0	0	0	0	0	0	0	0	0	0	0	0	0	0	0	0	0	0	0	0	0	0	0	0	0	0	0	0	0	0	0	0	0
New.CleanUp.ReferenceOTU771	Proteobacteria	Gammaproteobacteria	Pseudomonadales	Moraxellaceae	Moraxella		3.516e-06	0	0	0	0	0	0	0	0	0	0	0	0	0	0	0	0	0	0	0	0	0	0	0	0	0	0	0	0	0	0	0	0	0	0	0	0	0	0.000140272	0	0	0	0
878129	Firmicutes	Bacilli	Lactobacillales	Streptococcaceae	Streptococcus		3.5148e-06	0	0	0	0	0	0	0	0	0	4.55373e-05	0	0	0	0	0	0	0	0	0	0	3.02682e-05	0	0	0	3.39374e-05	3.64538e-05	3.85669e-05	0	0	0	0	0	0	0	0	0	0	0	0	0	0	0
New.CleanUp.ReferenceOTU82	Proteobacteria	Gammaproteobacteria	Pasteurellales	Pasteurellaceae	Haemophilus	parainfluenzae	3.49251e-06	0	0	0	0	0	0	0	0	0	0	0	0	0	0	0	0	0	0	0	0	0	0	0	0	0	0	0	0	0	0	0	0	0	0	0	0	0	0	0	0	0	0
348157	Proteobacteria	Alphaproteobacteria	Sphingomonadales	Sphingomonadaceae			3.4779e-06	0	0	0	0	0	0	0	0	0	0	0	0	0	0	0	0	0	0	0	0	0	0	0	8.16293e-05	0	0	0	0	0	0	0	0	4.48994e-05	0	0	3.81257e-05	0	0	0	0	0	0
New.CleanUp.ReferenceOTU75	Proteobacteria	Betaproteobacteria	Neisseriales	Neisseriaceae	Neisseria	subflava	3.47738e-06	0	0	0	0	0	0	0	0	0	0	0	0	0	0	0	8.47565e-05	0.00018785	0	0	0	0	0	0	0	0	0	0	0	0	0	0	0	0	0	0	0	0	0	0	0	0	0
4447514	Spirochaetes	Spirochaetes	Spirochaetales	Spirochaetaceae	Treponema	amylovorum	3.46933e-06	0	0	0	0	0	0	0	0	0	0	0	0	0	0	0	0	0	0	0	0	0	0	0	0	0	0	0	0	0	0	0	0	0	0	0	0	0	0	0	0	0	0
New.CleanUp.ReferenceOTU59	Proteobacteria	Gammaproteobacteria	Pseudomonadales	Pseudomonadaceae			3.46933e-06	0	0	0	0	0	0	0	0	0	0	0	0	0	0	0	0	0	0	0	0	0	0	0	0	0	0	0	0	0	0	0	0	0	0	0	0	0	0	0	0	0	0
New.CleanUp.ReferenceOTU366	Proteobacteria	Gammaproteobacteria	Pseudomonadales	Moraxellaceae	Moraxella		3.46431e-06	0	0	0	0	0	0	0	0	0	0	0	0	0	0	0	0	0	0	0	0	0	0	0	0	0	0	0	0.000105204	0	0	0	0	0	0	0	0	0	4.67574e-05	0	0	0	0
109382	Proteobacteria	Betaproteobacteria	Burkholderiales	Oxalobacteraceae	Ralstonia		3.46431e-06	0	0	0	0	0	0	0	0	0	0	0	0	0	0	0	0	0	0	0	0	0	0	0	0	0	0	0	0	0	0	0	0	0	0	0	0	0	0	0	0	0	0
New.CleanUp.ReferenceOTU465	Actinobacteria	Actinobacteria	Actinomycetales	Actinomycetaceae	Actinomyces		3.46368e-06	0	0	0	0	0	0	0	0	0	0	3.23677e-05	0	0	0.000223414	0	0	0	0	0	0	0	0	0	0	0	0	0	0	0	0	0	0	0	0	0	0	0	0	0	0	0	0
93000	Bacteroidetes	Bacteroidia	Bacteroidales	[Paraprevotellaceae]	[Prevotella]		3.45828e-06	0	0	0	5.81683e-05	0	0	0	0	0	0	0	0	0	0	0.000287659	0	0	0	0	0	0	0	0	0	0	0	0	0	0	0	0	0	0	0	0	0	0	0	0	0	0	0
4340653	Proteobacteria	Betaproteobacteria	Neisseriales	Neisseriaceae	Neisseria	cinerea	3.44754e-06	0	0	0	2.90841e-05	0	0	0	0	0	0	0	0	0	0	0	0.000127135	0	0	0	0	0	0	0	8.16293e-05	0	0	0	0	0	0	0	0	0	0	0.000106906	0	0	0	0	0	0	0
910353	Firmicutes	Bacilli	Lactobacillales	Streptococcaceae	Streptococcus		3.44173e-06	0	0	0	0	0	0	0	0	0	0	0	4.85013e-05	0	0	0	0	0	0	0	0	3.02682e-05	0	0	0	0	0	0	0	0	0	0	0	0	0	0	0	0	0	0	0	0.00012663	0
New.CleanUp.ReferenceOTU152	Bacteroidetes	Bacteroidia	Bacteroidales	Porphyromonadaceae	Porphyromonas		3.43934e-06	0	3.83289e-05	0	5.81683e-05	0	0	0	0	0	0	0	0	0	0	0	8.47565e-05	0	0	0	0	0	0	0	0	0	0	0	0	0	0	0	0	0	0	0	0	0	0	0	0	0	0
New.CleanUp.ReferenceOTU264	Proteobacteria	Gammaproteobacteria	Pasteurellales	Pasteurellaceae	Haemophilus	influenzae	3.42456e-06	0	0	0	0	0	0	0	0	0	0	0	0	0	0	0	0	0	0	0	0	0	0	0	0	0	0	0	0	0	0	0	0	0	0	0	0	0	0	0	0	0	0
4413214	Proteobacteria	Alphaproteobacteria	Sphingomonadales	Sphingomonadaceae	Novosphingobium		3.41802e-06	0	0	0	0	0	0	0	0	0	0	0	0	0	0	0	0	0	0	0	0	0	0	0	0	0	0	0	0	0	0	0	0	0	0	0	0	0	0	0	0	0	0
1141398	Firmicutes	Bacilli	Lactobacillales	Lactobacillaceae	Lactobacillus		3.4069e-06	0	0	0	0	0	0	0	0	0	0	0	0.000242507	0	0	0	0	0	0	0	0	0	0	0	0	0	0	0	0	0	0	0	0	0	0	0	0	0	0	0	0	0	0
367879	Proteobacteria	Gammaproteobacteria	Pseudomonadales	Moraxellaceae	Moraxella		3.3941e-06	0	0	0	0	0	0	0	3.16056e-05	3.1142e-05	0	0	0	0	0	0	0	0	0	0	0	0	0	3.75164e-05	0	0	0	0	3.5068e-05	0	0	0	0	0	0	0	0	0	4.67574e-05	0	0	0	0
291149	Firmicutes	Bacilli	Lactobacillales	Leuconostocaceae	Leuconostoc		3.39128e-06	0	0	0	0	0	0	0	0	0	0	0	0	0	0	0	0	0	0	0	0	0	0	0	0	0	0	0	0	0	0	0	0	0	0	0	0	0	0	0	0	0	0
4422456	Firmicutes	Clostridia	Clostridiales	Veillonellaceae	Veillonella	dispar	3.3847e-06	3.40229e-05	0	0	2.90841e-05	0	5.37346e-05	0	0	0	0	9.71031e-05	0	0	0	0	0	7.51399e-05	0	0	0	0	0	0	0	0	0	0	0	0	0	0	0	0	0	0	0	0	0	0	0	0	0
970138	Bacteroidetes	Bacteroidia	Bacteroidales	Porphyromonadaceae	Porphyromonas		3.38247e-06	0	0.000153315	0	0	0	0	0	3.16056e-05	0	0	0	0	0	0	4.79432e-05	0	0	0	0	0	0	0	0	0	0	0	0	0	0	0	0	0	0	0	0	0	0	0	0	0	0	0
New.CleanUp.ReferenceOTU37	Bacteroidetes	Bacteroidia	Bacteroidales	Prevotellaceae	Prevotella	melaninogenica	3.37955e-06	0	0	0	0	0	0	0	0	0	0	0.000129471	0	0	0	0	0	0.00015028	0	0	0	0	0	0	0	0	0	0	0	0	0	0	0	0	0	0	0	0	0	0	0	0	0
4391161	Fusobacteria	Fusobacteriia	Fusobacteriales	Fusobacteriaceae	Fusobacterium		3.37463e-06	0	0	0	0	0	0	0	0	0	0	0	0	0	0	0	0.000296648	0	0	0	0	0	0	0	4.08147e-05	0	0	0	0	0	0	0	0	0	0	0	0	0	0	0	0	0	0
New.CleanUp.ReferenceOTU216	Proteobacteria	Betaproteobacteria	Neisseriales	Neisseriaceae	Neisseria		3.3713e-06	0	0	0	0	0	0	0	0.000252845	0	0	0	0	0	0	0	0	0	0	0	0	0	0	0	0	0	0	0	0	0	0	0	0	0	0	0	0	0	0	0	0	0	0
New.CleanUp.ReferenceOTU344	Proteobacteria	Gammaproteobacteria	Pasteurellales	Pasteurellaceae	Haemophilus	influenzae	3.36803e-06	0	0	0	0	0	0	0	0	0	0	0	0	0	0	0	0	0	0	0	0	0	0	0	0	0	0	0	0	0	0	3.95679e-05	3.50779e-05	0	0	0	0	0	0	5.53342e-05	0	0	0
1049574	Firmicutes	Bacilli	Lactobacillales	Streptococcaceae	Streptococcus		3.36724e-06	0	0	3.34706e-05	2.90841e-05	0	0	0	0	0	0	0	0	0	0	0	0	0	0	0	0	6.05364e-05	0	0	0	0	0	0	0	0	0	0	0	0	0	0	0	0	0	0	0	0	0
939157	Actinobacteria	Actinobacteria	Actinomycetales	Corynebacteriaceae	Corynebacterium		3.3595e-06	0	0	0	0	0	0	0	0	0	0	0	0	0	0	0	0	0	0	0	0	0	0	0	0	0	0	0	0	0	0	0	0	0	0	0	0	0	0	0	0	0	0
537734	Firmicutes	Bacilli	Lactobacillales	Lactobacillaceae	Lactobacillus		3.35358e-06	0	0	0	0	0	0	0	0	0	0	0	0	0	0	0	0	0	0	0	0	0	0	0	0	0	0	0	0	0	0	0	0	0	0	0	0	0	0	0	0	0	0
New.CleanUp.ReferenceOTU215	Proteobacteria	Gammaproteobacteria	Pseudomonadales	Moraxellaceae	Moraxella		3.34029e-06	0	0	0	0	3.17048e-05	0	0	0	0	0	0	0	0	0	0	0	0	0	0	0	0	3.52896e-05	3.75164e-05	0	0	0	0	0	0	0	0	0	0	0	0	0	0	4.67574e-05	0	0	0	0
New.CleanUp.ReferenceOTU1665	Proteobacteria	Gammaproteobacteria	Pseudomonadales	Pseudomonadaceae	Pseudomonas		3.32098e-06	0	0	0	0	0	0	0	0	0	0	0	0	0	0	0	0	0	0	0	0	0	0	0	0	0	0	0	0	0	7.29661e-05	0	0	0	0	0	0	0	0	0	0	0	0
New.CleanUp.ReferenceOTU356	Bacteroidetes	Bacteroidia	Bacteroidales	Porphyromonadaceae	Porphyromonas		3.29436e-06	0	0	0	0	6.34095e-05	0	0	0	0	0	0	0	0	0	0	0	0	0	0	0	0	0	0	4.08147e-05	0	0	0	0	0	0	0	0	0	0	0	0	0	0	0	0	0	0
New.CleanUp.ReferenceOTU1107	Proteobacteria	Gammaproteobacteria	Pseudomonadales	Pseudomonadaceae	Pseudomonas		3.2848e-06	0	0	0	0	0	0	0	0	0	0	0	0	0	0	0	0	0	0	0	0	0	0	0	0	0	0	0	0	0	0	0	0	0	0	0	0	0	0	0	0	0	0
525942	Bacteroidetes	Bacteroidia	Bacteroidales	Prevotellaceae	Prevotella	melaninogenica	3.28383e-06	0	0	0	0	0	0	0	0	0	0	0	0	0	0	0	0.000127135	0	0	0	0	0	0	0	0	0	0	0	0	0	0	0	0	0	0	0	0	0	0	0	0	0	0
970302	Bacteroidetes	Bacteroidia	Bacteroidales	Porphyromonadaceae	Porphyromonas		3.28253e-06	0	3.83289e-05	0	2.90841e-05	0	0	0	3.16056e-05	0	0	0	0	0	0	9.58865e-05	4.23783e-05	0	0	0	0	0	0	3.75164e-05	0	0	0	0	0	0	0	0	0	0	0	5.34531e-05	0	0	0	0	0	0	0
4384044	Firmicutes	Bacilli	Lactobacillales	Streptococcaceae	Streptococcus		3.28051e-06	0	0	0	0	0	0	4.14731e-05	0	3.1142e-05	4.55373e-05	0	0	0	0	0	0	0	0	0	0	3.02682e-05	0	0	0	0	0	0	0	0	0	0	0	0	0	0	0	0	0	0	0	0	0
New.CleanUp.ReferenceOTU1096	Proteobacteria	Gammaproteobacteria	Pasteurellales	Pasteurellaceae	Haemophilus	influenzae	3.26878e-06	0	0	0	0	0	0	0	0	0	0	0	0	0	0	0	0	0	0	0	0	0	0	0	0	0	0	0	0	0	0	0	0	0	0	0	0	4.47207e-05	0	0	0	0	0
New.CleanUp.ReferenceOTU449	Proteobacteria	Gammaproteobacteria	Pseudomonadales	Moraxellaceae	Moraxella		3.2615e-06	0	0	0	0	0	0	0	0	0	0	0	0	0	0	0	0	0	0	0	0	0	0	0	0	0	0	0	0	0	0	0	0	0	0	0	0	0	0	0	0	0	0
New.CleanUp.ReferenceOTU584	Proteobacteria	Gammaproteobacteria	Xanthomonadales	Xanthomonadaceae	Stenotrophomonas		3.25357e-06	3.40229e-05	0	0	0	0	0	0	0	0	0	0	0	0	0	0	0	0	0	0	0	0	0	0	0	0	0	0	0	0	0	0	0	0	0	0	0	0	0	0	0	0	0
New.CleanUp.ReferenceOTU220	Proteobacteria	Gammaproteobacteria	Pasteurellales	Pasteurellaceae	Haemophilus	influenzae	3.25078e-06	0	0	0	0	0	0	0	0	0	0	0	0	0	0	0	0	0	0	0	0	0	0	0	0	0	0	7.71337e-05	0	0	0	0	0	0	0	0	0	0	0	0	0	0	0
668514	Proteobacteria	Gammaproteobacteria	Enterobacteriales	Enterobacteriaceae			3.24049e-06	0	0	0	0	0	0	0	0	0	0.000227687	0	0	0	0	0	0	0	0	0	0	0	0	0	0	0	0	0	0	0	0	0	0	0	0	5.34531e-05	0	0	0	0	0	0	0
4352912	Firmicutes	Bacilli	Lactobacillales	Enterococcaceae			3.22841e-06	0	0	0	0	0	0	0	0	0	0	0	0	0	0	0	0	0	0	0	0	0	0	0	0	0	0	0	0	0	0	0	0	0	0	0	0	0	0	0	0	0	0
4434190	Proteobacteria	Gammaproteobacteria	Pseudomonadales	Pseudomonadaceae	Pseudomonas	viridiflava	3.22806e-06	0	0	0	0	0	0	0	0	0	0	0	0	0	0	0	0	0	0	0	0	0	0	0	0	0	0	0	0	0	0	0	0	0	0	0	0	0	0	0	0	0	0
New.CleanUp.ReferenceOTU1163	Proteobacteria	Gammaproteobacteria	Pasteurellales	Pasteurellaceae	Haemophilus		3.22148e-06	0	0	0	0	0	0	0	0	0	0	0	0	0	0	0	0	0	0	0	0	0	0	0	0	0	0	3.85669e-05	0	0	0	0	0	0	0	0	0	0	0	0	0	0	0
4419379	Bacteroidetes	Bacteroidia	Bacteroidales	[Paraprevotellaceae]	[Prevotella]		3.20718e-06	0	0	0	0	0	0	0	0	0	0	0	0	0	0	0	0	0	0	0	0	0	0	0	0	0	0	0	0	0	0	0	0	0	0	0.000320718	0	0	0	0	0	0	0
4418630	Firmicutes	Bacilli	Bacillales	Bacillaceae	Anoxybacillus	kestanbolensis	3.18467e-06	0	0	0	0	0	0	0	0	0	0	0	0	0	0	0	0	0	0	0	0	0	0	0	0	0	0	0	0	0	0	0	0	0	0	0	0	0	0	0	0	0	0
989990	Firmicutes	Bacilli	Bacillales	Staphylococcaceae	Staphylococcus	aureus	3.18381e-06	0	0	0.000133882	0	0	0	0	0	0	0	0	0	0	0	0	0	0	0	0	7.08793e-05	0	0	0	0	0	0	0	0	0	0	0	0	0	0	0	0	0	0	0	0	0	0
New.ReferenceOTU6	Fusobacteria	Fusobacteriia	Fusobacteriales	Leptotrichiaceae	Leptotrichia		3.18141e-06	0	0	0	0	0	0	0	0	0	0	0	0	0	0	0	0.000127135	0	0	7.4599e-05	0	0	0	0	0	0	0	0	0	0	0	0	0	0	0	0	0	0	0	0	0	0	0
4431355	Proteobacteria	Betaproteobacteria	Neisseriales	Neisseriaceae			3.17932e-06	0	0	0	0	0	0	0	0	0	0	0	0	0	0	0	0	0	0	0	0	0	0	7.50328e-05	0	0	0	0	0	0	0	0	0	0	0	0	0	0	0	0	0	0	0
4415571	Actinobacteria	Actinobacteria	Actinomycetales	Propionibacteriaceae	Propionibacterium	acnes	3.17366e-06	0	0	0	0	0	0	0	0	0	0	0	0	0	0	0	0	0	0	0	0	0	0	0	0	0	0	0	0	0	0	0	0	0	0	0	0	0	0	0	0	0	0
4432347	Firmicutes	Clostridia	Clostridiales	Veillonellaceae	Selenomonas		3.1711e-06	0	0	0	5.81683e-05	0	0	0	0	0	0	0.000258942	0	0	0	0	0	0	0	0	0	0	0	0	0	0	0	0	0	0	0	0	0	0	0	0	0	0	0	0	0	0	0
New.CleanUp.ReferenceOTU47	Proteobacteria	Gammaproteobacteria	Pseudomonadales	Pseudomonadaceae	Pseudomonas		3.16481e-06	0	0	0	0	0	0	0	0	0	0	0	0	0	0	0	0	0	0	0	0	0	0	3.75164e-05	0	0	0	0	0	0	0	0	0	0	0	0	0	0	0	0	0	0.00012663	0
1935279	Firmicutes	Bacilli	Lactobacillales	Streptococcaceae	Streptococcus		3.14775e-06	0	0	0	0	0	0	0	0	0	0	0	0	0	0	0	0	0	0	0	0	0	0	0	4.08147e-05	0	3.64538e-05	0	0	0	0	0	0	0	0	0	0	0	0	0	0	0	0
New.CleanUp.ReferenceOTU678	Bacteroidetes	Bacteroidia	Bacteroidales	[Paraprevotellaceae]	[Prevotella]		3.14487e-06	0	0	0	0	0	0	0	0	0	0	6.47354e-05	0	0	0	0	0	7.51399e-05	0	0	0	0	0	0	0	0	0	0	0	0	0	0	0	0	0	0	0	0	0	0	0	0	0
New.CleanUp.ReferenceOTU177	Firmicutes	Bacilli	Lactobacillales	Streptococcaceae	Streptococcus		3.13807e-06	0	0	0	0	0	0	0	0	0	0	0	0	0	0	0	0	0	0	0	0	0	0	0	0	0	0	0	0	0	0	0	0	0	0	0	3.81257e-05	0	0	0	4.55851e-05	0	0
New.CleanUp.ReferenceOTU1133	Tenericutes	Mollicutes	Mycoplasmatales	Mycoplasmataceae	Mycoplasma	genitalium	3.13529e-06	0	0	0	0	0	0	0	0	0	0	0	0	0	0	0	0	0	0	0	0	0	0	0	0	0	0	0	0	0	0	0	0	0	0	0	0	0	0	0	0	0	0
2651333	Actinobacteria	Actinobacteria	Actinomycetales	Mycobacteriaceae	Mycobacterium		3.1343e-06	0	0	0	0	0	0	0	0	0	0	0	0	0	0	0	0	0	0	0	0	0	0	0	0	0	0	0	0	0	0	0	0	0	0	0	0	0	0	0	0	0	0
New.CleanUp.ReferenceOTU173							3.13066e-06	0	0.000191644	0	0	0	0	4.14731e-05	0	0	0	0	0	0	0	0	4.23783e-05	3.757e-05	0	0	0	0	0	0	0	0	0	0	0	0	0	0	0	0	0	0	0	0	0	0	0	0	0
New.CleanUp.ReferenceOTU172							3.12575e-06	0	0	0	0	0	0	0	0	0	0	0	0	0	0	0	0	0	0	0	0	0	0	0	0	0	0	0	0	0	0	3.95679e-05	0	0	0	0	0	0	0	0	0	0	4.08397e-05
New.CleanUp.ReferenceOTU140	Bacteroidetes	Bacteroidia	Bacteroidales	Porphyromonadaceae	Porphyromonas		3.12453e-06	0	0.000114987	0	0	0	0	0	0	0	0	0	0	0	0	0	8.47565e-05	0.00011271	0	0	0	0	0	0	0	0	0	0	0	0	0	0	0	0	0	0	0	0	0	0	0	0	0
New.CleanUp.ReferenceOTU255	Actinobacteria	Actinobacteria	Actinomycetales	Micrococcaceae	Rothia	mucilaginosa	3.12278e-06	0.000102069	3.83289e-05	0	0	0	0	0	0	0	0	3.23677e-05	0	0	0	0	8.47565e-05	0	0	0	0	0	0	0	0	0	0	0	0	0	0	0	0	0	0	0	0	0	0	0	0	0	0
2279387	Proteobacteria	Betaproteobacteria	Burkholderiales	Oxalobacteraceae	Janthinobacterium	lividum	3.11042e-06	0	0	0	0	0	0	0	0	0	0	0	0	0	0	0	0	0	0	0	0	0	0	0	0	0	0	0	0	0	0	0	0	0	0	0	0	0	0	0	0	0	0
153997	Proteobacteria	Gammaproteobacteria	Pasteurellales	Pasteurellaceae	Haemophilus		3.10991e-06	0	0	0	0	0	0.000107469	0	0	0	0	0	0	0	0	0	0	0	0	0	0	0	0	0	4.08147e-05	0	0	0	0	0	7.29661e-05	0	0	0	0	0	0	0	0	0	0	0	0
579049	Firmicutes	Bacilli	Bacillales	Bacillaceae	Bacillus		3.10702e-06	0	0	0	0	0	0	0	0	0	0	0	0	0	0	0	0	0	0	0	0	0	0	0	0	0	0	0	0	0	0	0	0	0	0	0	0	0	0	0	0	0	0
New.CleanUp.ReferenceOTU139	Bacteroidetes	Bacteroidia	Bacteroidales	Prevotellaceae	Prevotella	nanceiensis	3.1068e-06	0	0.000268302	0	0	0	0	0	0	0	0	0	0	0	0	0	4.23783e-05	0	0	0	0	0	0	0	0	0	0	0	0	0	0	0	0	0	0	0	0	0	0	0	0	0	0
New.CleanUp.ReferenceOTU1395	Proteobacteria	Gammaproteobacteria	Pasteurellales	Pasteurellaceae	Haemophilus		3.10476e-06	0	0	0	0	0	0	0	0	0	0	0	0	0	0	0	0	0	0	0	0	0	0	0	4.08147e-05	0	0	0	0	0	0	0	0	0	0	0	0	0	0	0	0	0	0
259993	Firmicutes	Bacilli	Lactobacillales	Lactobacillaceae	Lactobacillus		3.09949e-06	0	0	0	0	0	0	0	0	0	0	0	0	0	0	0	0	0	0	0	0	0	0	0	0	0	0	0	0	0	0	0	0	0	0	0	0	0	0	0	0	0	0
New.CleanUp.ReferenceOTU317	Proteobacteria	Gammaproteobacteria	Pseudomonadales	Moraxellaceae	Moraxella		3.09815e-06	0	0	0	0	0	0	0	0	0	0	0	0	0	0	0	0	3.757e-05	0	0	0	0	0	0	0	0	0	0	0	0	0	0	0	0	0	0	0	0	0	0	0	0	0
567437	Tenericutes	Mollicutes	RF39				3.09598e-06	0	0	0	0	0	0	0	0	0	0	0	0	0	0	0	0	0	0	0	0	0	0	0	0	0	0	0	0	0	0	0	0	0	0	0	0	0	0	0	0	0	0
4448731	Fusobacteria	Fusobacteriia	Fusobacteriales	Fusobacteriaceae	Fusobacterium		3.09089e-06	0	0	0	2.90841e-05	0	0	0	0	0	0	0	0	0	0	0	0	0.00011271	0	0	0	0	0	0	0	0	0	3.85669e-05	0	0	0	0	0	0	0	0	0	0	0	0	0	0	0
New.CleanUp.ReferenceOTU1589	Proteobacteria	Gammaproteobacteria	Pasteurellales	Pasteurellaceae	Haemophilus		3.08219e-06	0	3.83289e-05	0	2.90841e-05	0	0	0	0	0	0	0	0	0	0	0	0	0	0	0	0	0	0	7.50328e-05	0	0	0	0	0	0	0	0	3.50779e-05	0	0	0	0	0	0	0	0	0	0
New.CleanUp.ReferenceOTU345	Firmicutes	Bacilli	Bacillales	Bacillaceae	Bacillus		3.0817e-06	0	0	0	0	0	0	0	0	0	0	0	0	0	0	0	0	0	0	0	0	0	0	0	0	0	0	0	0	0	0	0	0	0	0	0	0	0	0	0	0	0	0
2326547	Proteobacteria	Gammaproteobacteria	Pseudomonadales	Moraxellaceae	Acinetobacter		3.07732e-06	0	0	0	0	0	0	0	0	0	0	0	0	0	0	0	0	0	0	0	0	0	0	0	0	0	0	0	0	0	0	0	0	0	0	0	0	0	0	0	0	0.00012663	0
290466	[Thermi]	Deinococci	Thermales	Thermaceae	Thermus		3.07647e-06	0	0	0	0	0	0	0	0	0	0	0	0	3.02361e-05	0	0	0	0	0	0	0	0	0	0	0	0	0	0	0	0	0	0	0	0	0	0	0	0	0	0	0	0	0
New.CleanUp.ReferenceOTU1553	Actinobacteria	Actinobacteria	Actinomycetales	Actinomycetaceae	Actinomyces		3.06656e-06	0	0	0	0	0	0	4.14731e-05	0	0	0	3.23677e-05	0	0	0	0	0	0	0	0	0	0	0	0	0	0	0	0	0	0	0	0	0	0	0	0	0	0	0	0	0	0	0
New.CleanUp.ReferenceOTU154	Proteobacteria	Gammaproteobacteria	Pasteurellales	Pasteurellaceae	Haemophilus		3.05739e-06	0	0	0	0	0	0	0	0	0	0	0	0	0	0	0	0	0	0	0	7.08793e-05	0	0	0	0	0	0	0	0	0	0	0	0	0	0	0	0	0	0	0	0	0	0
259604	Firmicutes	Clostridia	Clostridiales	[Tissierellaceae]	WAL_1855D		3.05403e-06	0	0	0	0	0	0	0	0	0	0	0	0	0	0	0	0	0	0	0	0	0	0	0	0	0	0	0	0	0	0	0	0	0	0	0	0	0	0	0	0	0	0
4385224	Actinobacteria	Actinobacteria	Actinomycetales	Microbacteriaceae	Mycetocola		3.05309e-06	0	0	0	0	0	5.37346e-05	0	0	0	0	0	0	0	0	0	0	0	0	0	0	0	0	0	0	0	0	0	0	0	0	0	0	0	0	0	0	0	0	0	0	0	0
138840	Proteobacteria	Gammaproteobacteria	Pseudomonadales	Pseudomonadaceae	Pseudomonas		3.03465e-06	0	0	0	0	0	0	0	0	0	0	0	0	0	0	0	0	0	0	0	0	0	0	0	0	0	0	0	0	0	0	0	0	0	0	0	0	0	0	0	0	0	0
4028110	Proteobacteria	Gammaproteobacteria	Pseudomonadales	Pseudomonadaceae	Pseudomonas		3.0304e-06	0	0	0	0	0	0	0	0	0	0	0	0	0	0	0	0	0	0	0	7.08793e-05	0	0	0	0	0	0	0	0	5.08932e-05	7.29661e-05	0	0	0	0	0	0	0	0	0	0	0	0
760967	Bacteroidetes	Bacteroidia	Bacteroidales	Prevotellaceae	Prevotella		3.02926e-06	0	0	0	0	0.000126819	0	0	0	0	0	0	0	0	0	0	0	0	0	0	0	0	0	0	0	0	7.29076e-05	0	0	0	0	0	0	0	0	0	0	0	0	0	0	0	0
4376963	Firmicutes	Bacilli	Lactobacillales	Streptococcaceae	Streptococcus		3.0265e-06	0	0	0	0	0	0	0	0	0	0	0	0	3.02361e-05	0	0	0	0	0	0	0	0.000272414	0	0	0	0	0	0	0	0	0	0	0	0	0	0	0	0	0	0	0	0	0
New.CleanUp.ReferenceOTU636	Actinobacteria	Actinobacteria	Actinomycetales	Corynebacteriaceae	Corynebacterium		3.02544e-06	0	0	0	0	0	0	0	0	0	0	0	0	0	3.72356e-05	0	0	0	3.83789e-05	0	0	0	0	0	0	0	0	0	0	0	7.29661e-05	0	0	0	0	0	0	0	0	0	0	0	0
893979	Proteobacteria	Gammaproteobacteria	Pasteurellales	Pasteurellaceae	Actinobacillus	parahaemolyticus	3.01319e-06	0	3.83289e-05	0	0	0	0	0	0	0	0	0	0	0	0	0	0	0.00026299	0	0	0	0	0	0	0	0	0	0	0	0	0	0	0	0	0	0	0	0	0	0	0	0	0
New.CleanUp.ReferenceOTU121	Bacteroidetes	Bacteroidia	Bacteroidales	[Paraprevotellaceae]	[Prevotella]		3.01048e-06	0	3.83289e-05	0	0	0	0	0	0	0	0	0	0	0	0	0	0	0.00022542	0	3.72995e-05	0	0	0	0	0	0	0	0	0	0	0	0	0	0	0	0	0	0	0	0	0	0	0
New.CleanUp.ReferenceOTU860	Proteobacteria	Gammaproteobacteria	Pasteurellales	Pasteurellaceae	Actinobacillus	parahaemolyticus	3.0056e-06	0	0	0	0	0	0	0	0	0	0	0	0	0	0	0	0	0.00030056	0	0	0	0	0	0	0	0	0	0	0	0	0	0	0	0	0	0	0	0	0	0	0	0	0
71957	Bacteroidetes	Flavobacteriia	Flavobacteriales	Flavobacteriaceae	Capnocytophaga		3.00436e-06	0	0	0	0	0	0	0	0	0	0	0	0	0	0	0	0	7.51399e-05	0	0	0	0	0	7.50328e-05	0	0	0	0	0	0	0	0	0	0	0	0	0	0	0	0	0	0	0
4473114	Proteobacteria	Betaproteobacteria	Burkholderiales	Comamonadaceae	Limnobacter		3.00365e-06	0	0	0	0	0	0	0	0	0	0	0	0	0	0	0	0	0	0	0	0	0	0	0	0	0	0	0	0	0	0	0	0	0	0	0	0	0	0	0	0	0	0
New.CleanUp.ReferenceOTU522	Proteobacteria	Gammaproteobacteria	Pseudomonadales	Moraxellaceae			3.00079e-06	0	0	0	0	0	0	0	0	0	0	0	0	0	0	0	0	0	0	0	0	0	0	0	4.08147e-05	3.39374e-05	0	0	0	0	0	0	0	0	0	0	0	0	0	0	0	0	0
4408129	Proteobacteria	Gammaproteobacteria	Enterobacteriales	Enterobacteriaceae	Erwinia		2.9813e-06	0	0	0	0	0	0	0	0	0	0	0	0	0	0	0	0	0	0	0	0	0	0	0	0	0	0	0	0	0	0	0	0	4.48994e-05	0	0	0	0	0	0	0	0	0
New.CleanUp.ReferenceOTU357	Actinobacteria	Actinobacteria	Actinomycetales	Actinomycetaceae	Actinomyces		2.97701e-06	0	0	0	0	0	0	0	0	0	0	3.23677e-05	0	0	0.000186178	0	0	0	0	0	0	0	0	0	0	0	0	0	0	0	7.29661e-05	0	0	0	0	0	0	0	0	0	0	0	0
4312969	Firmicutes	Bacilli	Bacillales	Staphylococcaceae	Staphylococcus		2.97651e-06	0	0	3.34706e-05	0	9.51143e-05	0	0	0	0	0	0	0	9.07084e-05	0	0	0	0	0	0	0	0	0	0	0	0	0	0	0	0	0	0	0	0	0	0	0	0	0	0	0	0	0
4484176	Actinobacteria	Actinobacteria	Actinomycetales	Microbacteriaceae	Clavibacter		2.97469e-06	0	0	0	0	0	0	0	0	0	0	0	0	0	0	0	0	0	0	0	0	0	0	0	0	0	0	0	0	0	0	0	0	0	0	0	0	0	0	0	0	0	0
New.CleanUp.ReferenceOTU387	Proteobacteria	Betaproteobacteria	Neisseriales	Neisseriaceae	Neisseria	cinerea	2.97365e-06	0	0	0	0	0	0	0.000207366	0	0	0	0	0	0	0	0	0	0	0	0	0	0	0	0	0	0	0	0	0	0	0	0	0	0	0	0	0	0	0	0	0	0	0
1565317	Firmicutes	Bacilli	Bacillales	Bacillaceae	Geobacillus		2.96407e-06	0	0	0	0	0	0	0	0	0	0	0	0	0	0	0	0	0	0	0	0	0	0	0	0	0	0	0	0	0	0	0	0	0	0	0	0	0	0	0	0	0	0
140863	Proteobacteria	Gammaproteobacteria	Pseudomonadales	Pseudomonadaceae	Pseudomonas	viridiflava	2.9577e-06	0	0	0	0	0	0	0	0	0	0	0	0	0	0	0	0	0	0	0	0	0	0	0	0	0	0	0	0	0	0	0	0	0	0	0	0	0	0	0	0	0	0
New.CleanUp.ReferenceOTU227	Bacteroidetes	Bacteroidia	Bacteroidales	[Paraprevotellaceae]	[Prevotella]		2.95743e-06	0	0	0	0	0	0	4.14731e-05	0	0	0	0	0	0	0	0	0.00025427	0	0	0	0	0	0	0	0	0	0	0	0	0	0	0	0	0	0	0	0	0	0	0	0	0	0
New.CleanUp.ReferenceOTU455							2.95743e-06	0	0	0	0	0	0	4.14731e-05	0	0	0	0	0	0	0	0	0.00025427	0	0	0	0	0	0	0	0	0	0	0	0	0	0	0	0	0	0	0	0	0	0	0	0	0	0
New.CleanUp.ReferenceOTU1549	Bacteroidetes	Bacteroidia	Bacteroidales	Porphyromonadaceae	Porphyromonas		2.95717e-06	0	7.66577e-05	0	0	0	0	0	0	0	0	0	0	0	0	0	0	0	0	7.4599e-05	0	0	0	0	0	0	0	0	0	0	0	0	0	0	0	0	0	0	0	0	0	0	0
2472603	Actinobacteria	Actinobacteria	Actinomycetales	Corynebacteriaceae	Corynebacterium		2.95286e-06	0	0	0	0	0	0	0	0	0	0	0	0	0	0	0	0	0	0	0	0	0	3.52896e-05	0	0	0	3.64538e-05	0	0	0	0	0	0	0	0	0	0	0	0	0	0	0	0
1012948	Actinobacteria	Actinobacteria	Actinomycetales	Corynebacteriaceae	Corynebacterium		2.94164e-06	0	0	0	0	6.34095e-05	0	0	0	0	0	0	0	6.04723e-05	0	0	0	0	0	0	0	0	0	0	0	0	0	0	0	0	0	0	0	0	0	0	0	0	0	0	0	0	0
New.CleanUp.ReferenceOTU1582	Actinobacteria	Actinobacteria	Actinomycetales	Actinomycetaceae	Actinomyces		2.93017e-06	0	0	0	0	0	0	0	0	0	0	3.23677e-05	0	0	0.000260649	0	0	0	0	0	0	0	0	0	0	0	0	0	0	0	0	0	0	0	0	0	0	0	0	0	0	0	0
New.CleanUp.ReferenceOTU1054	Proteobacteria	Gammaproteobacteria	Pseudomonadales	Moraxellaceae			2.92907e-06	0	0	0	0	0	0	0	0	0	0	0	0	0	0	0	0	0	0	0	0	0	0	0	0	0	0	0	7.01361e-05	0	0	0	0	0	0	0	0	0	0.000140272	0	0	0	0
3841245	Actinobacteria	Actinobacteria	Actinomycetales	Corynebacteriaceae	Corynebacterium		2.92217e-06	0	0	0	0	0	0	0	0	0	0	0	0	0	0	0	0	0	0	0	0	0	0	0	0	0	0	0	0	0	0	0	0	0	0	0	0	0	0	0	0	0	0
New.CleanUp.ReferenceOTU419	Actinobacteria	Actinobacteria	Actinomycetales	Corynebacteriaceae	Corynebacterium		2.91864e-06	0	0	0	0	0	0	0	0	0	0	0	0	0	0	0	0	0	0	0	0	0	0	0	0	0	0	0	0	0	0.000291864	0	0	0	0	0	0	0	0	0	0	0	0
New.CleanUp.ReferenceOTU375	Firmicutes	Bacilli	Lactobacillales	Streptococcaceae	Streptococcus		2.90778e-06	0	0	0	0	0	0	0	0	0	0	0	0	0.000181417	0	0	0	0	0	0	0	0	0	0	0	0	0.000109361	0	0	0	0	0	0	0	0	0	0	0	0	0	0	0	0
New.CleanUp.ReferenceOTU1031	Proteobacteria	Betaproteobacteria	Neisseriales	Neisseriaceae	Neisseria	cinerea	2.90312e-06	0	0	0	0	0	0	0.000290312	0	0	0	0	0	0	0	0	0	0	0	0	0	0	0	0	0	0	0	0	0	0	0	0	0	0	0	0	0	0	0	0	0	0	0
New.CleanUp.ReferenceOTU698	Proteobacteria	Betaproteobacteria	Neisseriales	Neisseriaceae	Neisseria	cinerea	2.90312e-06	0	0	0	0	0	0	0.000290312	0	0	0	0	0	0	0	0	0	0	0	0	0	0	0	0	0	0	0	0	0	0	0	0	0	0	0	0	0	0	0	0	0	0	0
New.CleanUp.ReferenceOTU383	Proteobacteria	Betaproteobacteria	Neisseriales	Neisseriaceae	Neisseria	cinerea	2.90312e-06	0	0	0	0	0	0	0.000290312	0	0	0	0	0	0	0	0	0	0	0	0	0	0	0	0	0	0	0	0	0	0	0	0	0	0	0	0	0	0	0	0	0	0	0
59566	Firmicutes	Bacilli	Lactobacillales	Streptococcaceae	Streptococcus		2.90121e-06	0	0	0	0	0	0	4.14731e-05	0	0	0	0	0	0	3.72356e-05	0	0	0	0	0	0	3.02682e-05	0	0	0	0	3.64538e-05	0	0	0	0	0	0	4.48994e-05	0	0	0	0	0	0	0	0	0
New.CleanUp.ReferenceOTU84	Actinobacteria	Actinobacteria	Actinomycetales	Corynebacteriaceae	Corynebacterium		2.89558e-06	0	0	0	0	0	0	0	0	0	0	0	4.85013e-05	0	0	0	0	0	0	0	0	0	0	0	0	0	0	0	0	0	0	0	0	0	0	0	0	0	0	0	0	0	0
2291414	Proteobacteria	Gammaproteobacteria	Pasteurellales	Pasteurellaceae	Haemophilus	parainfluenzae	2.89509e-06	0	0	0	0	0	0	0	0	0	0	0	0	0	0	0	0	0	0	0	0	0	0	0	0	0	0	0	0	0	0	0	0	0	0	0	0	0	0	0	0	0	0
New.CleanUp.ReferenceOTU299	Firmicutes	Bacilli	Lactobacillales	Streptococcaceae	Streptococcus		2.88541e-06	0	0	0	0	0	0	0	0	0	0	0	0	0	0	0	4.23783e-05	0	0	0	0	0	0	0	0	0	0	0	0	0	0	0	0	0	0	0	3.81257e-05	0	0	0	4.55851e-05	0	0
New.CleanUp.ReferenceOTU1420	Proteobacteria	Gammaproteobacteria	Pasteurellales	Pasteurellaceae	Haemophilus		2.88095e-06	0	0	0	0	0	0	0	0	0	0	0	0	0	0	0	0	0	0	0	0	0	0	0	0	0	0	0	0	5.08932e-05	0	0	0	0	0	0	0	0	0	0	0	0	0
4395697	Proteobacteria	Alphaproteobacteria	Rhodobacterales	Rhodobacteraceae	Paracoccus		2.87699e-06	0	0	0	0	0	0	0	0	0	0	0	0	0	0	0	0	0	0	0	0	0	0	0	0	0	0	0	0	0	0	0	0	0	4.49418e-05	0	0	0	0	0	0	0	0
32546	Proteobacteria	Epsilonproteobacteria	Campylobacterales	Campylobacteraceae	Campylobacter		2.87659e-06	0	0	0	0	0	0	0	0	0	0	0	0	0	0	0.000287659	0	0	0	0	0	0	0	0	0	0	0	0	0	0	0	0	0	0	0	0	0	0	0	0	0	0	0
New.CleanUp.ReferenceOTU1016	Proteobacteria	Gammaproteobacteria	Enterobacteriales	Enterobacteriaceae			2.87492e-06	0	0	0	0	3.17048e-05	0	0	0	0	0	0	0	0	0	0	0	0	0	0	0	0	0	0	0	0	0	0	0	0	0	0	0	0	0	0	0	0	0	0	0	0	0
4469032	Firmicutes	Bacilli	Lactobacillales				2.86314e-06	0	0	0	0	0	0	4.14731e-05	0	0	0	0	0	0	0	0	0	0	0	0	0	0	0	0	0	0	0	0	0	0	0	0	3.50779e-05	0	0	0	3.81257e-05	0	0	0	0	0	0
New.CleanUp.ReferenceOTU93	Proteobacteria	Gammaproteobacteria	Pasteurellales	Pasteurellaceae	Haemophilus	influenzae	2.85862e-06	0	0	0	0	0	0	0	0	0	0	0	0	0	0	0	0	0	0	0	0	0	0	0	0	0	0	0	0	0	0	0	0	0	0	0	0	0	0	0	0	0	4.08397e-05
New.CleanUp.ReferenceOTU893	Firmicutes	Bacilli	Lactobacillales	Streptococcaceae	Streptococcus		2.85536e-06	3.40229e-05	0	0	0	0	5.37346e-05	0	0	3.1142e-05	4.55373e-05	0	0	0	0	0	0	0	0	0	0	0	0	0	4.08147e-05	0	0	0	0	0	0	0	0	0	0	0	0	0	0	0	4.55851e-05	0	0
New.CleanUp.ReferenceOTU617	Proteobacteria	Gammaproteobacteria	Pasteurellales	Pasteurellaceae	Haemophilus	influenzae	2.84848e-06	0	0	0	0	0	0	0	0	0	0	0	0	0	0	0	0	0	0	0	0	0	0	0	0	0	0	0	0	0	0	3.95679e-05	3.50779e-05	0	0	0	0	0	0	0	0	0	8.16793e-05
New.CleanUp.ReferenceOTU548	Proteobacteria	Gammaproteobacteria	Pseudomonadales	Moraxellaceae	Moraxella		2.84008e-06	0	0	0	0	3.17048e-05	0	0	0	3.1142e-05	0	0	0	0	0	0	0	0	0	0	0	0	0	3.75164e-05	0	0	0	0	0	0	0	0	0	0	0	0	0	0	0	0	0	0	0
1010458	Firmicutes	Bacilli	Lactobacillales	Streptococcaceae	Streptococcus		2.83054e-06	0	0	0	0	0	0	0	0	0	0	0	0	0	0	0	0	0	0	0	0	3.02682e-05	0	0	4.08147e-05	0	0	3.85669e-05	0	0	0	0	0	0	0	0	0	0	0	0	0	0	0
New.CleanUp.ReferenceOTU556	Proteobacteria	Gammaproteobacteria	Pseudomonadales	Moraxellaceae	Moraxella		2.82833e-06	0	0	0	0	0	0	0	0	0	0	0	0	0	0	0	0	0	0	0	0	0	0	0	0	0	0	0	0.000140272	0	0	0	0	0	0	0	0	0	4.67574e-05	0	0	0	0
New.CleanUp.ReferenceOTU1079	Proteobacteria	Gammaproteobacteria	Pasteurellales	Pasteurellaceae	Haemophilus		2.81621e-06	0	0	0	0	0	0	0	0	0	0	0	0	0	0	0	0	0	0	0	0	0	0	0	0	0	0	0	0	0	0	0	0	0	0	0	3.81257e-05	4.47207e-05	0	0	0	0	0
4449456	Proteobacteria	Gammaproteobacteria	Pseudomonadales	Moraxellaceae	Acinetobacter		2.81613e-06	0	0	0	0	0	0	0	0	0	0	0	0	0	0	0	0	0	0	0	0	0	0	0	0	0	0	0	0	0	0	0	0	0	0	0	0	0	0	0	0	0	0
4447992	Firmicutes	Bacilli	Lactobacillales	Streptococcaceae	Streptococcus	anginosus	2.80342e-06	0	0	0	0	0	0	0	0	0	0	0	4.85013e-05	0	0	0	0	0	0	0	0	0	0	0	0	0	0	0	0	0	0	0	0	0	0	0	0	0	0	0	0	0	0
516966	Firmicutes	Bacilli	Lactobacillales	Streptococcaceae	Streptococcus		2.79713e-06	0.000204137	0	0	0	0	0	0	0	0	0	0	0	0	0	0	0	0	0	0	0	0	0	0	0	0	0	0	0	0	0	0	0	0	0	0	0	0	0	0	0	0	0
New.CleanUp.ReferenceOTU899	Bacteroidetes	Bacteroidia	Bacteroidales	[Paraprevotellaceae]	[Prevotella]		2.79171e-06	0	0	0	0	0	0	4.14731e-05	0	0	0	0	0	0	0	0	8.47565e-05	7.51399e-05	0	3.72995e-05	0	0	0	0	0	0	0	0	0	0	0	0	0	0	0	0	0	0	0	0	0	0	0
New.CleanUp.ReferenceOTU272	Proteobacteria	Gammaproteobacteria	Pasteurellales	Pasteurellaceae	Haemophilus		2.77238e-06	0	0	0	0	0	0	0	0	0	0	0	0	0	0	0	0	0	0	0	3.54396e-05	0	0	0	0	3.39374e-05	0	0	0	0	0	0	0	0	0	0	0	0	0	0	0	0	0
New.CleanUp.ReferenceOTU708	Proteobacteria	Gammaproteobacteria	Pseudomonadales	Moraxellaceae			2.76695e-06	0	0	0	0	0	0	0	0	0	0	0	0	0	0	0	0	0	0	0	0	0	0	0	0	0	0	0	3.5068e-05	0	0	0	0	0	0	5.34531e-05	0	0	0.000140272	0	0	0	0
New.CleanUp.ReferenceOTU342	Proteobacteria	Gammaproteobacteria	Pseudomonadales	Moraxellaceae	Moraxella		2.76257e-06	0	0	0	0	0	0	0	0	3.1142e-05	0	0	0	0	0	0	0	0	0	0	0	0	0	0	0	0	0	0	0	0	0	0	0	0	0	0	0	0	0	0	0	0	0
New.CleanUp.ReferenceOTU619	Firmicutes	Bacilli	Lactobacillales	Streptococcaceae	Streptococcus		2.7585e-06	0	0	0	0	0	0	0	0	0	4.55373e-05	0	0	0	0	0	0	0	0	0	0	0	0	0	0	3.39374e-05	0	0	0	0	0	0	0	0	0	5.34531e-05	0	0	0	0	0	0	0
New.CleanUp.ReferenceOTU547							2.75839e-06	0	0	0	0	0	0	0	0	0	0	0	0	0	0	0	0	0	0	0	0	0	0	0	0	0	0	0	0	0	0	0	0	0	0	0	0	0	0	0	0	0	0
New.CleanUp.ReferenceOTU89	Proteobacteria	Gammaproteobacteria	Pasteurellales	Pasteurellaceae	Haemophilus		2.75515e-06	0	0	0	0	0	0	0	0	0	0	0	0	0	0	0	0	0	0	0	0	0	0	0	0	3.39374e-05	0	0	0	0	0	3.95679e-05	0	0	0	0	0	0	0	0	0	0	0
New.CleanUp.ReferenceOTU204	Bacteroidetes	Bacteroidia	Bacteroidales	Porphyromonadaceae	Porphyromonas		2.75122e-06	0	0	0	2.90841e-05	3.17048e-05	0	0	0	0	0	3.23677e-05	0	0	0	0	4.23783e-05	0	0	0	0	0	0	0	0	0	0	0	0	0	0	0	0	0	0	0	0	0	0	0	0	0	0
New.CleanUp.ReferenceOTU831	Proteobacteria	Betaproteobacteria	Burkholderiales	Alcaligenaceae	Achromobacter		2.74516e-06	0	0	0	0	0	0	0	0	0	0	0	0	0	0	0	0	0	0	0	0	0	0	0	0	0	0	0	0	0	0	0	0	0	0	0	0	0	0	0	0	0.00012663	0
New.CleanUp.ReferenceOTU15	Proteobacteria	Gammaproteobacteria	Pasteurellales	Pasteurellaceae	Haemophilus		2.74465e-06	0	0	0	0	0	0	0	0	0	0	0	0	0	0	0	0	0	0	0	0	0	0	0	0	0	0	0	0	0	0	0	3.50779e-05	0	0	0	0	0	0	0	0	0	0
996167	Firmicutes	Bacilli	Lactobacillales	Carnobacteriaceae	Granulicatella		2.73755e-06	0	0	0	0	0	0	4.14731e-05	0	0	0	0	0	0	0	4.79432e-05	0	0	0	0	0	0	0	0	0	0	3.64538e-05	0	0	0	0	0	0	0	0	0	0	0	0	0	0	0	0
530206	Bacteroidetes	Bacteroidia	Bacteroidales	Prevotellaceae	Prevotella	melaninogenica	2.73485e-06	0	0	0	0	0	0	0	0	0	0	0	0	0	0	0	0	7.51399e-05	0	0	0	0	0	0	4.08147e-05	0	3.64538e-05	0	0	0	0	0	0	0	0	0	0	0	0	0	0	0	0
1925094	Actinobacteria	Actinobacteria	Actinomycetales	Micrococcaceae			2.73224e-06	0	0	0	0	0	0	0	0	0	0.000273224	0	0	0	0	0	0	0	0	0	0	0	0	0	0	0	0	0	0	0	0	0	0	0	0	0	0	0	0	0	0	0	0
795075	Firmicutes	Bacilli	Bacillales	Staphylococcaceae	Staphylococcus	aureus	2.72846e-06	0	0	0.000100412	0	0	0	0	0	0	0	3.23677e-05	0	3.02361e-05	0	0	0	0	0	0	7.08793e-05	0	0	0	0	0	0	0	0	0	0	0	0	0	0	0	0	0	0	0	0	0	0
New.CleanUp.ReferenceOTU232	Proteobacteria	Betaproteobacteria	Neisseriales	Neisseriaceae			2.72648e-06	0	0	0	0	0	0	0	0	0	0	0	0	0	0	0	0	0	0	0	0	0	0	0	0	0	0	0	0	0	7.29661e-05	0	0	0	0	0	0	0	0	0	0	0	0
4373482	Proteobacteria	Alphaproteobacteria	Caulobacterales	Caulobacteraceae			2.72589e-06	0	0	0	0	0	0	0	0	0	0	0	0	0	0	0	0	0	0	0	0	0	0	3.75164e-05	0	0	0	0	0	0	0	0	0	0	0	0	0	0	0	0	0	0	0
New.CleanUp.ReferenceOTU402	Proteobacteria	Gammaproteobacteria	Pseudomonadales	Moraxellaceae			2.72288e-06	0	0	0	0	0	0	0	0	0	0	0	0	0	0	0	0	0	0	0	0	0	0	0	0	0	0	0	3.5068e-05	0	0	0	0	0	0	0	0	0	9.35148e-05	0	0	0	0
New.CleanUp.ReferenceOTU124	Proteobacteria	Gammaproteobacteria	Pasteurellales	Pasteurellaceae	Haemophilus	influenzae	2.71696e-06	0	0	0	0	0	0	0	0	0	0	0	0	0	0	0	0	0	0	0	0	0	0	0	0	0	0	0	0	0	0	3.95679e-05	0	0	0	0	0	0	0	0	0	0	0
4307652	Bacteroidetes	Bacteroidia	Bacteroidales	Prevotellaceae	Prevotella	melaninogenica	2.71194e-06	0	0	0	0	0	0	0	0	0	0	0	0	0	0	0	0	0	0	0	0	0	0	0	0	0	0	0	0	0	0	0	0	0	0	0	0	0	0	0	0	0	0
4445692	Proteobacteria	Gammaproteobacteria	Aeromonadales	Aeromonadaceae			2.71053e-06	0	0	0	0	0	0	0	0	0	0	0	0	0	0	0	0	0	0	0	0	0	0	0	0	0	0	0	0	0	0	0	0	0	0	0	0	0	0	0	0	0	0
New.CleanUp.ReferenceOTU955							2.70753e-06	0	0	0	0	0	0	0	0	0	0	0	0	0	0	0	0	0	0	0	0	0	0	0	0	0	0	0	0	0	0	0	0	0	0	0	0	0	0	0	0	0	0
New.CleanUp.ReferenceOTU298	Chlamydiae	Chlamydiia	Chlamydiales				2.70753e-06	0	0	0	0	0	0	0	0	0	0	0	0	0	0	0	0	0	0	0	0	0	0	0	0	0	0	0	0	0	0	0	0	0	0	0	0	0	0	0	0	0	0
4154872	Bacteroidetes	Flavobacteriia	Flavobacteriales	[Weeksellaceae]	Cloacibacterium		2.70634e-06	0	0	0	0	0	0	0	0	0	0	0	0	0	0	0	0	0	0	0	0	0	0	0	0	0	0	0	0	0	0	0	0	0	0	0	0	0	0	0	0	0	0
New.CleanUp.ReferenceOTU531	Proteobacteria	Gammaproteobacteria	Pasteurellales	Pasteurellaceae	Haemophilus		2.70476e-06	0	0	0	0	0	0	0	0	0	0	0	0	0	0	0	0	0	0	0	0	0	0	0	0	3.39374e-05	0	0	0	0	0	0	0	0	0	0	0	0	0	0	0	0	0
New.CleanUp.ReferenceOTU1736	Firmicutes	Clostridia	Clostridiales	Veillonellaceae	Veillonella		2.70047e-06	0	0	0	0	0	0	0	3.16056e-05	0	0	0	0	0	0	0	0	0	0	0.000149198	0	0	0	0	0	0	0	0	0	0	0	0	0	0	0	0	0	0	0	0	0	0	0
4321400	Firmicutes	Bacilli	Lactobacillales	Streptococcaceae	Streptococcus		2.69884e-06	0	3.83289e-05	0	0	0	5.37346e-05	0	0	0	0	0	0	0	3.72356e-05	0	0	0	0	0	0	3.02682e-05	0	0	0	0	0	0	0	0	0	0	0	0	4.49418e-05	0	0	0	0	0	0	0	0
New.CleanUp.ReferenceOTU1121	Firmicutes	Bacilli	Lactobacillales	Streptococcaceae	Streptococcus		2.68907e-06	0	0	0	0	3.17048e-05	0	0	0	0	0	0	0.000194005	0	0	0	0	0	0	0	0	0	0	0	0	0	0	0	0	0	0	0	0	0	0	0	0	0	0	0	0	0	0
New.CleanUp.ReferenceOTU206	Proteobacteria	Gammaproteobacteria	Pseudomonadales	Moraxellaceae	Moraxella		2.67264e-06	0	0	0	0	3.17048e-05	0	0	0	3.1142e-05	0	0	0	0	0	4.79432e-05	0	0	0	0	0	0	0	0	0	0	0	0	0	0	0	0	0	0	0	0	3.81257e-05	0	0	0	0	0	0
65456	Proteobacteria	Gammaproteobacteria	Xanthomonadales	Sinobacteraceae	Nevskia	ramosa	2.67215e-06	0	0	0	0	0	0	0	0	0	0	0	0	0	0	0	0	0	0	0	0	0	0	0	0	0	0	0	0	0	0	0	0	0	0	0	0	4.47207e-05	0	0	0	0	0
New.CleanUp.ReferenceOTU941	Bacteroidetes	Bacteroidia	Bacteroidales	Porphyromonadaceae	Porphyromonas		2.67086e-06	0	0	0	5.81683e-05	0	0	0	0	0	0	0	0	0	0	0	0	0	0	0	0	0	0	0	4.08147e-05	0	0	0	0	0	0	0	0	0	0	0	0	0	4.67574e-05	0	0	0	0
New.CleanUp.ReferenceOTU181	Proteobacteria	Gammaproteobacteria	Pseudomonadales	Moraxellaceae	Moraxella		2.6708e-06	0	0	0	0	0	0	0	0	3.1142e-05	0	0	0	0	0	4.79432e-05	0	0	0	0	0	0	0	0	0	0	0	0	0	0	0	0	0	0	0	0	0	0	0	0	0	0	0
New.CleanUp.ReferenceOTU1193	Proteobacteria	Gammaproteobacteria	Pseudomonadales	Moraxellaceae	Moraxella		2.66919e-06	0	0	0	0	0	0	0	0	0	0	0	0	0	0	0	0	0	0	0	0	0	0	0	4.08147e-05	0	0	0	3.5068e-05	0	0	0	0	0	0	0	0	0	0.000140272	0	0	0	0
New.CleanUp.ReferenceOTU614	Actinobacteria	Actinobacteria	Actinomycetales	Corynebacteriaceae	Corynebacterium		2.65584e-06	0	0	0	0	0	0	0	0	0	0	0	0	0	0	0	0	0	0	0	0	0	0	0	0	0	0	0	0	0	0	0	0	0	0	0	0	0	0	0	0	0	0
105887	Firmicutes	Bacilli	Bacillales	Bacillaceae	Geobacillus		2.6531e-06	0	0	0	0	0	0	0	0	0	0	0	0	0	0	0	0	0	0	0	0	0	0	0	0	0	0	0	0	0	0	0	0	0	0	0	0	0	0	0	0	0	0
New.CleanUp.ReferenceOTU1251	Proteobacteria	Gammaproteobacteria	Pasteurellales	Pasteurellaceae	Haemophilus	influenzae	2.63267e-06	0	0	0	0	0	0	0	3.16056e-05	0	0	0	4.85013e-05	0	0	0	0	0	0	0	0	0	0	0	0	0.000101812	0	3.85669e-05	0	0	0	0	0	0	0	0	0	0	0	0	0	0	0
New.CleanUp.ReferenceOTU218	Proteobacteria	Gammaproteobacteria	Pasteurellales	Pasteurellaceae	Haemophilus	influenzae	2.63109e-06	0	0	0	0	0	0	0	0	0	0	0	0	0	0	0	0	0	0	0	0	0	0	0	0	0	0	0	0	0	0	0	0	0	0	0	0	0	0	0	0	0	0
New.CleanUp.ReferenceOTU1278	Actinobacteria	Actinobacteria	Bifidobacteriales	Bifidobacteriaceae	Bifidobacterium		2.63061e-06	0	0	0	0	0	0	0	0	0	0	0	0	0	0	0	0	0	0	0	0	0	0	0	0	0	0	0	0	0	0	0	0	0	0	0	0	0	0	0	0	0	0
New.CleanUp.ReferenceOTU49	Proteobacteria	Gammaproteobacteria	Pasteurellales	Pasteurellaceae	Actinobacillus	parahaemolyticus	2.6299e-06	0	0	0	0	0	0	0	0	0	0	0	0	0	0	0	0	0.00026299	0	0	0	0	0	0	0	0	0	0	0	0	0	0	0	0	0	0	0	0	0	0	0	0	0
New.CleanUp.ReferenceOTU1111	Proteobacteria	Gammaproteobacteria	Pasteurellales	Pasteurellaceae	Actinobacillus	parahaemolyticus	2.6299e-06	0	0	0	0	0	0	0	0	0	0	0	0	0	0	0	0	0.00026299	0	0	0	0	0	0	0	0	0	0	0	0	0	0	0	0	0	0	0	0	0	0	0	0	0
1067006	Proteobacteria	Betaproteobacteria	Neisseriales	Neisseriaceae	Kingella		2.6296e-06	0	0	0	0	0	0	0	0	0	0	0	0	0	0	0	0	0	0	0	0	0	0	0	0	0	0	0	0	0	0	0	0	0	0	0	0	0	0	0	0	0	0
New.CleanUp.ReferenceOTU1309	Tenericutes	Mollicutes	Mycoplasmatales	Mycoplasmataceae	Mycoplasma		2.61274e-06	0	0	0	0	0	0	0	0	0	0	0	0	0	0	0	0	0	0	0	0	0	0	0	0	0	0	0	0	0	0	0	0	0	0	0	0	0	0	0	0	0	0
68621	Proteobacteria	Betaproteobacteria	Burkholderiales	Comamonadaceae	Delftia		2.61263e-06	0	0	0	2.90841e-05	0	0	0	0	0	4.55373e-05	0	0	0	0	0	0	0	0	0	0	0	0	0	0	0	0	0	0	0	0	0	0	0	0	0	0	0	0	0	0	0	0
4431497	Bacteroidetes	Bacteroidia	Bacteroidales	Porphyromonadaceae	Porphyromonas		2.60892e-06	0	0	0	0	0	5.37346e-05	0	0	0	0	0	0	0	0	4.79432e-05	0	0	0	0	0	0	0	0	0	0	0	0	0	0	0	0	0	0	0	0	0	0	0	0	0	0	0
4379143	Firmicutes	Clostridia	Clostridiales	Lachnospiraceae			2.60823e-06	0	0	0	0	0	5.37346e-05	0	0	0	0	0	0	0	0	0	0	0	0	3.72995e-05	0	0	0	0	0	0	3.64538e-05	0	0	0	0	0	0	0	0	0	0	0	0	0	0	0	0
New.CleanUp.ReferenceOTU458	Proteobacteria	Gammaproteobacteria	Pasteurellales	Pasteurellaceae	Haemophilus		2.60763e-06	0	0	0	0	0	0	0	0	0	0	0	4.85013e-05	0	0	0	0	0	0	0	0	0	0	3.75164e-05	0	0	0	0	0	0	0	0	0	0	0	0	0	4.47207e-05	0	0	0	0	0
4480598	Firmicutes	Bacilli	Bacillales	[Exiguobacteraceae]	Exiguobacterium		2.59914e-06	0	0	0	0	0	0	0	0	0	0	0	0	0	0	0	0	0	0	0	0	0	0	0	0	0	0	0	0	0	0	0	0	0	0	0	0	0	0	0	0	0	0
4316193	Actinobacteria	Actinobacteria	Actinomycetales	Micrococcaceae	Kocuria	rhizophila	2.5873e-06	0	0	0	0	0	0	0	0	0	0	0	0	0	0	0	0	0	0	0	0	0	0	0	0	0	0	0	0	0	0	0	0	0	0	0	0	0	0	0	0	0	0
4349934	Firmicutes	Bacilli	Bacillales	Staphylococcaceae	Staphylococcus	aureus	2.58508e-06	0	0	3.34706e-05	0	0	0	0	0	0	0	0	0	0	0	0	0	0	0	0	3.54396e-05	0	0	0	0	0	0	0	0	0	0	0	0	0	0	0	0	0	0	0	0	0	0
3728117	Actinobacteria	Actinobacteria	Actinomycetales	Micrococcaceae	Arthrobacter		2.57455e-06	0	0	0	0	0	0	0	0	0	0	0	0	0	0	0	0	0	0	0	0	0	0	0	0	0	0	0	0	0	0	0	0	0	0	0	0	0	0	0	0	0	0
New.CleanUp.ReferenceOTU843	Firmicutes	Clostridia	Clostridiales	Veillonellaceae	Veillonella		2.56422e-06	6.80457e-05	0	0	0	0	0	0	0	0	0	6.47354e-05	4.85013e-05	0	0	0	0	7.51399e-05	0	0	0	0	0	0	0	0	0	0	0	0	0	0	0	0	0	0	0	0	0	0	0	0	0
934488	Firmicutes	Bacilli	Bacillales	Staphylococcaceae	Staphylococcus	aureus	2.5628e-06	0	0	0	0	0	0	0	0	0	0	0	0	3.02361e-05	0	0	0	0	0	0	0	0	0	0	0	0	0	0	0	0	0	0	0	0	4.49418e-05	0	0	0	0	0	0	0	0
New.CleanUp.ReferenceOTU303	Proteobacteria	Gammaproteobacteria	Pseudomonadales	Moraxellaceae	Moraxella		2.56193e-06	0	0	0	0	0	0	0	0	0	0	0	0	0	0	0	0	0	0	0	0	0	0	0	0	0	0	0	0	0	0	0	0	0	0	0	0	4.47207e-05	0	0	0	0	0
254645	Proteobacteria	Betaproteobacteria					2.55787e-06	0	0	0	0	0	0	0	0	0	0	0	0	0	0	0	0	0	0	0	0	0	0	0	0	0	0	0	0	0	0	0	0	0	0	0	0	0	0	0	0	0	0
1121955	Firmicutes	Bacilli	Bacillales	Listeriaceae	Brochothrix		2.55787e-06	0	0	0	0	0	0	0	0	0	0	0	0	0	0	0	0	0	0	0	0	0	0	0	0	0	0	0	0	0	0	0	0	0	0	0	0	0	0	0	0	0	0
505670	Firmicutes	Clostridia	Clostridiales	[Tissierellaceae]	WAL_1855D		2.55787e-06	0	0	0	0	0	0	0	0	0	0	0	0	0	0	0	0	0	0	0	0	0	0	0	0	0	0	0	0	0	0	0	0	0	0	0	0	0	0	0	0	0	0
3633321	Proteobacteria	Gammaproteobacteria	Pseudomonadales	Moraxellaceae	Acinetobacter		2.55787e-06	0	0	0	0	0	0	0	0	0	0	0	0	0	0	0	0	0	0	0	0	0	0	0	0	0	0	0	0	0	0	0	0	0	0	0	0	0	0	0	0	0	0
New.CleanUp.ReferenceOTU77							2.53563e-06	0	0	0	0	0	0	0	0	0	0	0	0	0	0	0	0	0	0	0	0	0	0	0	0	0	0	0	0	0	0	0	0	0	0	0	0	0	0	0	0	0	0
815293	Proteobacteria	Alphaproteobacteria	Rhodobacterales	Rhodobacteraceae			2.53261e-06	0	0	0	0	0	0	0	0	0	0	0	0	0	0	0	0	0	0	0	0	0	0	0	0	0	0	0	0	0	0	0	0	0	0	0	0	0	0	0	0	0.000253261	0
New.CleanUp.ReferenceOTU832	Proteobacteria	Betaproteobacteria	Burkholderiales	Alcaligenaceae	Achromobacter		2.52666e-06	0	0	0	0	0	0	0	0	0	0	0	0	0	0	0	0	0	0	0	0	0	0	0	0	0	0	0	0	0	0	0	0	0	0	0	0	0	0	0	0	0.00012663	0
New.CleanUp.ReferenceOTU1431	Planctomycetes	Planctomycetia	Gemmatales	Isosphaeraceae			2.52196e-06	0	0	0	0	0	5.37346e-05	0	0	0	0	0	0	0	0	0	0	0	0	0	0	0	0	0	0	0	0	0	0	0	0	0	0	0	0	0	0	0	0	0	0	0	0
New.CleanUp.ReferenceOTU769	Proteobacteria	Gammaproteobacteria	Pseudomonadales	Moraxellaceae	Moraxella		2.52172e-06	0	0	0	0	0	0	0	0	0	0	0	0	0	0	0	0	0	0	0	0	0	0	0	0	0	0	0	0.000105204	0	0	0	0	0	0	5.34531e-05	0	0	9.35148e-05	0	0	0	0
New.CleanUp.ReferenceOTU142	Proteobacteria	Gammaproteobacteria	Pasteurellales	Pasteurellaceae	Haemophilus	influenzae	2.51982e-06	0	0	0	0	0	0	0	0	0	0	0	0	0	0	0	0	0	0	0	3.54396e-05	0	0	0	0	0	0	0	0	0	0	0	3.50779e-05	0	0	0	0	0	0	0	0	0	0
937813	Firmicutes	Clostridia	Clostridiales	[Tissierellaceae]	Anaerococcus		2.51512e-06	0	0	0	2.90841e-05	0	0	0	0	0	0	0	0	0	0	0	0	0	0	0	0	0	0	0	0	0	0	0	7.01361e-05	0	0	0	0	0	0	0	0	0	0	0	0	0	0
2819697	Proteobacteria	Gammaproteobacteria	Xanthomonadales	Xanthomonadaceae	Luteimonas		2.50379e-06	0	0	0	0	0	0	0	0	0	0	0	0	0	0	0	0	0	0	0	0	0	0	0	0	0	0	0	0	0	0	0	0	0	0	0	0	0	0	0	0	0	0
224222	Firmicutes	Clostridia	Clostridiales	[Tissierellaceae]	Anaerococcus		2.49857e-06	0	0	0	0	0	0	0	0	0	0	0	0	0	0	0	0	0	0	0	0	0	0	0	0	0	0.000109361	0	0	0	0	0	0	0	0	0	0	0	0	0	0	0	0
New.CleanUp.ReferenceOTU1036	Actinobacteria	Actinobacteria	Actinomycetales	Corynebacteriaceae	Corynebacterium		2.4942e-06	0	0	0	0	0	0	0	0	0	0	0	4.85013e-05	0	3.72356e-05	0	0	0	0	0	3.54396e-05	0	0	0	0	0	0	0	0	5.08932e-05	0	0	0	0	0	0	0	0	0	0	0	0	0
443600	Bacteroidetes	Bacteroidia	Bacteroidales	Porphyromonadaceae			2.49308e-06	0	0	0	0	0	0	0	0	0	0	0	0	0	0	0	0	0	0	0	0	0	0	0	0	0	0	0	0	0	0	0	0	0	0	0	0	0	0	0	0	0	0
New.CleanUp.ReferenceOTU865	Proteobacteria	Betaproteobacteria	Neisseriales	Neisseriaceae	Neisseria	cinerea	2.48839e-06	0	0	0	0	0	0	0.000248839	0	0	0	0	0	0	0	0	0	0	0	0	0	0	0	0	0	0	0	0	0	0	0	0	0	0	0	0	0	0	0	0	0	0	0
New.CleanUp.ReferenceOTU363	Proteobacteria	Gammaproteobacteria	Pasteurellales	Pasteurellaceae	Haemophilus		2.48506e-06	0	0	0	0	0	0	0	0	0	0	0	0	0	0	0	0	0	0	0	0	0	0	0	0	6.78748e-05	0	0	0	0	0	0	0	0	0	0	0	0	0	0.000110668	0	0	0
4447993	Bacteroidetes	Flavobacteriia	Flavobacteriales	Flavobacteriaceae	Capnocytophaga		2.48081e-06	0	0	0	0	0	0	0	0	0	0	0	0	0	0	0	0	0	0	0	0	0	0	0	0	0	0	0	0	0	0	0	0	0	0	0	0	0	0	0	0	0	0
4473506	Proteobacteria	Betaproteobacteria	Burkholderiales	Alcaligenaceae	Sutterella		2.48077e-06	0	0	0	0	0	0	0	0	0	0	0	0	0	0	0	0	0	0	0	0	0	0	0	0	0	0	0	0	0	0	0	0	0	0	0	0	0	0	0	0	0	0
New.CleanUp.ReferenceOTU749	Proteobacteria	Gammaproteobacteria	Pseudomonadales	Moraxellaceae	Moraxella		2.47765e-06	0	0	0	0	0	0	0	0	0	0	0	0	0	0	0	0	0	0	0	0	0	0	0	0	0	0	0	0.000105204	0	0	0	0	0	0	0	0	0	4.67574e-05	0	0	0	0
New.CleanUp.ReferenceOTU618	Proteobacteria	Gammaproteobacteria	Pasteurellales	Pasteurellaceae	Haemophilus		2.47378e-06	0	0	0	0	0	0	0	0	0	0	0	0	0	0	0	0	0	0	0	0	0	0	0	0	0	0	0	0	0	0	0	0	0	0	0	0	0	0	0	0	0	0
931727	Actinobacteria	Actinobacteria	Actinomycetales	Propionibacteriaceae	Propionibacterium	acnes	2.47348e-06	0	0	0	0	0	0	0	0	0	0	0	0	0	0	0	0	0	0	0	0	0	0	0	0	0	0	0	0	0	0	0	0	0	0	0	0	0	0	0	0	0	0
New.CleanUp.ReferenceOTU372	Firmicutes	Clostridia	Clostridiales	Lachnospiraceae			2.47334e-06	3.40229e-05	0	0	2.90841e-05	0	0	0	0	0	0	0	0	0	0	0	0	0	0	3.72995e-05	0	0	0	0	0	0	0.000109361	0	0	0	0	0	0	0	0	0	0	0	0	0	0	0	0
197273	Firmicutes	Bacilli	Lactobacillales	Streptococcaceae	Streptococcus		2.47057e-06	0	0	0	0	0	0	0	0	0	0	0	0	0	7.44713e-05	0	0	0	0	0	0	0	0	0	0	0	0	0	0	0	0	0	0	0	0	0	0	0	0	0	0	0	0
New.CleanUp.ReferenceOTU962	Proteobacteria	Gammaproteobacteria	Pseudomonadales	Moraxellaceae	Moraxella		2.46331e-06	0	0	0	0	0	0	0	0	0	0	0	0	0	0	0	0	0	0	0	0	0	0	0	0	0	0	0	0	0	0	0	0	0	0	0	0	0	0	0	0	0	0
New.CleanUp.ReferenceOTU581	Bacteroidetes	Bacteroidia	Bacteroidales	[Paraprevotellaceae]	[Prevotella]		2.46328e-06	0	0	0	0	0	0	0	0	0	0	0	0	0	0	0	0	0	0	0	0	0	0	0	0	0	0	0	0	0	0	0	0	0	0	0	0	0	0	0	0	0	0
New.CleanUp.ReferenceOTU313	Proteobacteria	Gammaproteobacteria	Pasteurellales	Pasteurellaceae	Haemophilus		2.45224e-06	0	0	0	0	0	0	0	0	0	0	0	0	0	0	0	0	0	0	0	0	0	0	3.75164e-05	0	0	0	0	0	0	0	0	3.50779e-05	0	0	0	0	0	0	0	0	0	0
New.CleanUp.ReferenceOTU305	Proteobacteria	Gammaproteobacteria	Pseudomonadales	Moraxellaceae	Moraxella		2.45182e-06	0	0	0	0	0	0	0	0	0	0	0	0	0	0	0	0	0	0	0	0	0	0	0	0	0	0	0	0	0	0	0	0	0	0	0	0	0	0	0	0	0	0
570771	Actinobacteria	Actinobacteria	Actinomycetales	Propionibacteriaceae			2.44465e-06	0	0	0	0	0	0	0	0	0	0	0	0	0	0	0	0	0	0	0	0	0	0	0	0	0	0	0	0	0	0	0	0	0	0	0	0	0	0	0	0	0	0
New.CleanUp.ReferenceOTU145	Bacteroidetes	Bacteroidia	Bacteroidales	Porphyromonadaceae	Porphyromonas		2.4294e-06	0	0.000114987	0	0	0	0	0	0	0	0	0	0	0	0	0	8.47565e-05	0	0	0	0	0	0	0	0	0	0	0	0	0	0	0	0	0	0	0	0	0	0	0	0	0	0
New.CleanUp.ReferenceOTU856	Firmicutes	Bacilli	Lactobacillales	Streptococcaceae	Streptococcus		2.42507e-06	0	0	0	0	0	0	0	0	0	0	0	0.000242507	0	0	0	0	0	0	0	0	0	0	0	0	0	0	0	0	0	0	0	0	0	0	0	0	0	0	0	0	0	0
New.CleanUp.ReferenceOTU663							2.42287e-06	0	0	0	0	0	0	0	0	0	0	0	0	0	0	0	0	0	0	0	0	0	0	0	0	0	0	0	0	0	0	0	0	0	0	0	0	0	0	0	0	0	0
873850	Proteobacteria	Gammaproteobacteria	Pseudomonadales	Moraxellaceae	Moraxella		2.42025e-06	0	0	0	0	0.000126819	0	0	0	3.1142e-05	0	0	0	0	0	0	0	0	0	0	0	0	0	0	0	0	0	0	0	0	0	0	0	0	0	0	0	0	0	0	4.55851e-05	0	0
New.CleanUp.ReferenceOTU32	Proteobacteria	Gammaproteobacteria	Pseudomonadales	Moraxellaceae	Moraxella		2.41627e-06	0	0	0	0	0	0	0	0	0	0	0	0	0	0	0	0	0	0	0	0	0	0	0	0	0	0	0	0.000140272	0	0	0	0	0	0	5.34531e-05	0	0	0	0	0	0	0
New.CleanUp.ReferenceOTU420	Proteobacteria	Gammaproteobacteria	Pseudomonadales	Moraxellaceae	Moraxella		2.41424e-06	0	0	0	0	0	0	0	0	0	0	0	0	0	0	0	0	0	0	0	0	0	0	0	0	0	0	0	0.000105204	0	0	0	0	0	0	0	0	0	0	0	0	0	0
New.CleanUp.ReferenceOTU81	Bacteroidetes	Bacteroidia	Bacteroidales	[Paraprevotellaceae]	[Prevotella]		2.40187e-06	0	7.66577e-05	0	0	0	0	4.14731e-05	0	0	0	0	0	0	0	0	8.47565e-05	0	0	3.72995e-05	0	0	0	0	0	0	0	0	0	0	0	0	0	0	0	0	0	0	0	0	0	0	0
New.CleanUp.ReferenceOTU102	Proteobacteria	Gammaproteobacteria	Pseudomonadales	Moraxellaceae			2.39681e-06	0	0	0	0	6.34095e-05	0	0	0	6.2284e-05	0	0	0	0	0	0	0	0	0	0	0	0	0	3.75164e-05	0	0	0	0	0	0	0	0	0	0	0	0	0	0	0	0	0	0	0
1144153	Firmicutes	Bacilli	Lactobacillales	Lactobacillaceae	Lactobacillus		2.39296e-06	0	0	0	0	0	0	0	0	0	0	0	4.85013e-05	0	0	0	0	0	0	0	0	0	0	0	0	0	0	0	0	0	0	0	0	0	0	0	0	0	0	0	0	0	0
945865	Firmicutes	Bacilli	Bacillales	Staphylococcaceae	Staphylococcus	aureus	2.38899e-06	0	0	6.69411e-05	0	0	0	0	0	3.1142e-05	0	0	0	3.02361e-05	0	0	0	0	0	0	3.54396e-05	0	0	0	0	0	0	0	0	0	0	0	0	0	0	0	0	0	0	0	0	0	0
New.CleanUp.ReferenceOTU166							2.38586e-06	0	0	0	0	0	0	0	3.16056e-05	0	0	0	0	0	0	0	0	0	0	0	0	0	0	0	0	0	0	0	0	0	0	0	0	0	0	0	0	0	0	0	0	0	0
862115	Proteobacteria	Gammaproteobacteria	Pasteurellales	Pasteurellaceae	Haemophilus		2.37924e-06	0	0	0	0	0	0	0	0	0	0	0	0	0	0	0	0	0	0	0	0	0	0	0	0	0	0	0	0	0	0	0	0	0	0	0	0	0	0	0	0	0	0
4464858	Proteobacteria	Betaproteobacteria	Burkholderiales	Comamonadaceae	Comamonas		2.36948e-06	0	0	0	0	0	0	0	0	0	0	0	0	0	0	0	0	0	0	0	0	0	0	0	0	0	0	0	0	0	0	0	0	0	0	0	0	0	0	0	0	0	0
New.CleanUp.ReferenceOTU585	Proteobacteria	Gammaproteobacteria	Pasteurellales	Pasteurellaceae	Haemophilus		2.3662e-06	0	0	0	0	0	0	0	0	0	0	0	0	0	0	0	0	0	0	0	3.54396e-05	0	0	0	0	3.39374e-05	0	0	0	0	0	0	0	0	0	0	0	4.47207e-05	0	0	0	0	0
469663	Actinobacteria	Coriobacteriia	Coriobacteriales	Coriobacteriaceae			2.36193e-06	0	0	0	0	0	0	0	0	0	0	0	0	0	0	0	0	0	0	0	0	0	0	0	0	0	0	0	0	0	0	0	0	0	0	0	0	0	0	0	0	0	0
New.CleanUp.ReferenceOTU12	Proteobacteria	Gammaproteobacteria	Pasteurellales	Pasteurellaceae	Haemophilus		2.35821e-06	0	0	0	0	0	0	0	0	0	0	0	0	0	0	0	0	0	0	0	0	0	0	0	0	0	0	0	0	0	0	0	0	0	0	0	0	4.47207e-05	0	0	0	0	0
4443201	Bacteroidetes	Bacteroidia	Bacteroidales	Porphyromonadaceae	Tannerella		2.35581e-06	0	0	0	0	0	0	0	0	0	0	0	0	0	0	9.58865e-05	0	0	0	0	0	0	0	0	0	0	0	0	0	0	0	0	0	0	0	0	0	0	0	0	0	0	0
New.CleanUp.ReferenceOTU431	Proteobacteria	Gammaproteobacteria	Pasteurellales	Pasteurellaceae	Haemophilus	influenzae	2.35237e-06	0	0	0	0	0	0	0	0	0	0	0	0	0	0	0	0	0	0	0	0	0	0	0	0	0	0	0	0	5.08932e-05	0	3.95679e-05	0	0	0	0	0	8.94414e-05	0	5.53342e-05	0	0	0
2254354	Proteobacteria	Alphaproteobacteria	Sphingomonadales	Sphingomonadaceae	Sphingomonas		2.35106e-06	0	0	0	0	0	0	0	0	0	0	0	0	0	0	0	0	0	0	0	0	0	0	0	0	0	0	0	0	0	0	0	0	0	0	0	0	0	0	0	0	0	0
336835	Actinobacteria	Actinobacteria	Actinomycetales				2.35073e-06	0	0	0	0	0	0	0	0	0	0	0	0	0	0	0	0	0	0	0	0	0	0	0	0	0	0	0	0	0	0	0	0	0	0	0	0	0	0	0	0	0	0
4455980	Firmicutes	Bacilli	Bacillales	Planococcaceae			2.35073e-06	0	0	0	0	0	0	0	0	0	0	0	0	0	0	0	0	0	0	0	0	0	0	0	0	0	0	0	0	0	0	0	0	0	0	0	0	0	0	0	0	0	0
New.CleanUp.ReferenceOTU226	Firmicutes	Bacilli	Lactobacillales	Enterococcaceae	Enterococcus		2.35073e-06	0	0	0	0	0	0	0	0	0	0	0	0	0	0	0	0	0	0	0	0	0	0	0	0	0	0	0	0	0	0	0	0	0	0	0	0	0	0	0	0	0	0
New.CleanUp.ReferenceOTU1451	Actinobacteria	Coriobacteriia	Coriobacteriales	Coriobacteriaceae	Collinsella		2.35073e-06	0	0	0	0	0	0	0	0	0	0	0	0	0	0	0	0	0	0	0	0	0	0	0	0	0	0	0	0	0	0	0	0	0	0	0	0	0	0	0	0	0	0
New.CleanUp.ReferenceOTU989	Proteobacteria	Gammaproteobacteria	Pasteurellales	Pasteurellaceae	Haemophilus		2.34655e-06	0	0	0	0	0	0	0	0	0	0	0	0	0	0	0	0	0	0	0	0	0	0	0	0	0	0	0	0	0	0	0	3.50779e-05	0	0	0	0	0	0	0	0	0	0
New.CleanUp.ReferenceOTU1229							2.33721e-06	0	0	0	0	0	0	0	0	0	0	0	0	0	0	0	0	0	0	0	0	0	0	0	0	0	0	0	0	0	0.000145932	0	0	0	0	0	0	0	0	0	0	0	0
New.CleanUp.ReferenceOTU513	Proteobacteria	Gammaproteobacteria	Pasteurellales	Pasteurellaceae	Haemophilus		2.33527e-06	0	0	0	0	0	0	0	0	0	0	0	0	0	0	0	0	0	0	0	0	0	0	0	0	0	0	3.85669e-05	0	0	0	0	0	0	0	0	0	0	0	0	0	0	0
4301097	Proteobacteria	Alphaproteobacteria	Rhizobiales				2.32815e-06	0	0	0	0	0	0	0	0	0	0	0	0	0	0	0	0	0	0	0	0	0	0	0	0	0	0	0	0	0	0	0	0	0	0	0	0	0	0	0	0	0	0
New.CleanUp.ReferenceOTU999	Firmicutes	Bacilli	Lactobacillales	Streptococcaceae	Streptococcus		2.32205e-06	3.40229e-05	0	0	0	0	0	0	3.16056e-05	0	0	0	0	0	0	0	0	0	0	0	0	0	0	0	0	0	0	3.85669e-05	0	0	0	0	0	0	8.98836e-05	0	3.81257e-05	0	0	0	0	0	0
New.CleanUp.ReferenceOTU64	Proteobacteria	Gammaproteobacteria	Pasteurellales	Pasteurellaceae			2.31504e-06	0	0	0	2.90841e-05	0	0	0	0	0	0	0	0	0	0	0	0	0	0	0	0	0	0	0	0	0	0	0	0	0	0	0	0	0	0	0	0	0	0	0	0	0	0
New.CleanUp.ReferenceOTU300	Firmicutes	Bacilli	Lactobacillales	Streptococcaceae	Streptococcus		2.3128e-06	0	0	0	2.90841e-05	0	0	0	0	0	0	0	0	0	0	0	0	0	0	0	0	0	0	0	0	0	0	0	0	0	0	0	0	4.48994e-05	4.49418e-05	0	0	0	0	0	0	0	0
New.CleanUp.ReferenceOTU1532	Bacteroidetes	Bacteroidia	Bacteroidales	[Paraprevotellaceae]	[Prevotella]		2.31118e-06	0	0.000114987	0	0	0	0	0	0	0	0	0	0	0	0	0	4.23783e-05	0	0	3.72995e-05	0	0	0	0	0	0	3.64538e-05	0	0	0	0	0	0	0	0	0	0	0	0	0	0	0	0
New.CleanUp.ReferenceOTU1799	Proteobacteria	Gammaproteobacteria	Pasteurellales	Pasteurellaceae	Haemophilus	influenzae	2.31118e-06	0	0	0	0	0	0	0	0	0	0	0	0	0	0	0	0	0	0	0	3.54396e-05	0	0	0	0	0	0	0	0	0	0	0	0	0	0	0	0	0	0	0	0	0	0
New.CleanUp.ReferenceOTU1072	Proteobacteria	Gammaproteobacteria	Pasteurellales	Pasteurellaceae	Haemophilus		2.30924e-06	0	0	0	0	0	0	0	0	0	9.10747e-05	0	0	0	0	0	0	0	0	0	0	0	0	0	0	0	0	0	0	0	0	0	0	0	0	0	0	0	0	5.53342e-05	0	0	0
New.CleanUp.ReferenceOTU1230	Proteobacteria	Gammaproteobacteria	Pasteurellales	Pasteurellaceae	Haemophilus		2.30748e-06	0	0	0	0	0	0	0	0	0	0	0	0	0	0	0	0	0	0	0	0	0	0	0	0	3.39374e-05	0	0	0	0	0	0	0	0	0	0	0	0	0	0	0	0	0
858026	Actinobacteria	Actinobacteria	Actinomycetales	Corynebacteriaceae	Corynebacterium		2.30717e-06	0	0	0	0	0	0	0	0	0	0	0	0	0	0	0	0	0	3.83789e-05	0	3.54396e-05	3.02682e-05	0	0	0	0	0	0	0	0	0	0	0	0	0	0	0	0	0	0	0	0.00012663	0
New.CleanUp.ReferenceOTU409	Proteobacteria	Gammaproteobacteria	Pasteurellales	Pasteurellaceae	Haemophilus	influenzae	2.30422e-06	0	0	0	0	0	0	0	0	0	0	0	0	0	0	0	0	0	0	0	0	0	0	0	0	0	0	0	0	0	0	3.95679e-05	0	0	0	0	0	0	0	0	0	0	0
4345543	Proteobacteria	Gammaproteobacteria	Xanthomonadales	Xanthomonadaceae	Pseudoxanthomonas		2.30241e-06	0	0	0	0	0	0	0	0	0	0	0	0	0	0	0	0	0	0	0	0	0	0	0	0	0	0	0	0	0	0	0	0	0	0	0	0	0	0	0	0	0	0
4318130	Proteobacteria	Gammaproteobacteria	Pasteurellales	Pasteurellaceae	Haemophilus		2.3022e-06	0	0	0	5.81683e-05	0	0	0	0	0	0.000136612	0	0	0	0	0	0	0	0	0	3.54396e-05	0	0	0	0	0	0	0	0	0	0	0	0	0	0	0	0	0	0	0	0	0	0
4332410	Bacteroidetes	Bacteroidia	Bacteroidales	Prevotellaceae	Prevotella	nigrescens	2.30018e-06	0	0	0	0	0.000126819	0	0	0	0	0	0	0	0	0	0	0	0	0	0	0	0	0	0	0	0	0	0	0	0	0	0	0	0	0	0	0	0	0	0	0	0	0
4321559	Bacteroidetes	Bacteroidia	Bacteroidales	Porphyromonadaceae	Porphyromonas		2.29973e-06	0	0.000229973	0	0	0	0	0	0	0	0	0	0	0	0	0	0	0	0	0	0	0	0	0	0	0	0	0	0	0	0	0	0	0	0	0	0	0	0	0	0	0	0
929312	Proteobacteria	Alphaproteobacteria	Rhodospirillales	Acetobacteraceae	Roseomonas		2.28525e-06	0	0	0	0	0	0	0	0	0	0	0	0	0	0	0	0	0	0	0	0	0	0	0	0	0	0	0	0	5.08932e-05	0	0	0	0	0	0	0	0	0	0	0	0	0
New.CleanUp.ReferenceOTU348	Proteobacteria	Gammaproteobacteria	Pasteurellales	Pasteurellaceae	Haemophilus		2.28417e-06	0	0	0	0	0	0	0	0	0	0	0	0	0	0	0	0	0	0	0	0	0	0	0	0	0	0	0	0	0	0	3.95679e-05	0	0	0	0	0	4.47207e-05	0	0	0	0	0
813725	Proteobacteria	Betaproteobacteria	Burkholderiales	Oxalobacteraceae	Janthinobacterium		2.27868e-06	0	0	0	0	0	0	0	0	0	0	0	0	0	0	0	0	0	0	0	0	0	0	0	0	0	0	0	0	0	0	0	0	0	0	0	0	0	0	0	0	0	0
222632	Bacteroidetes	[Saprospirae]	[Saprospirales]	Chitinophagaceae	Segetibacter		2.27868e-06	0	0	0	0	0	0	0	0	0	0	0	0	0	0	0	0	0	0	0	0	0	0	0	0	0	0	0	0	0	0	0	0	0	0	0	0	0	0	0	0	0	0
1132887	Proteobacteria	Alphaproteobacteria	Sphingomonadales	Sphingomonadaceae	Sphingomonas	yabuuchiae	2.27687e-06	0	0	0	0	0	0	0	0	0	0.000227687	0	0	0	0	0	0	0	0	0	0	0	0	0	0	0	0	0	0	0	0	0	0	0	0	0	0	0	0	0	0	0	0
New.CleanUp.ReferenceOTU1098	Proteobacteria	Gammaproteobacteria	Pasteurellales	Pasteurellaceae	Haemophilus		2.27259e-06	0	0	0	0	0	0	0	0	0	0	0	0	0	0	0	0	0	0	0	0	0	0	0	0	0	0	0	0	0	0	3.95679e-05	0	0	0	0	0	0	0	0	0	0	0
New.CleanUp.ReferenceOTU496	Firmicutes	Clostridia	Clostridiales	Veillonellaceae	Veillonella	dispar	2.26987e-06	0	0	0	0	0	0	0	0	0	0	3.23677e-05	0	0	0	4.79432e-05	0	0	0	0	0	3.02682e-05	0	0	0	0	0	0	0	0	0	0	0	0	0	0	0	0	0	0	0	0	0
New.CleanUp.ReferenceOTU874	Actinobacteria	Actinobacteria	Actinomycetales	Actinomycetaceae	Actinomyces		2.26574e-06	0	0	0	0	0	0	0	0	0	0	0.000226574	0	0	0	0	0	0	0	0	0	0	0	0	0	0	0	0	0	0	0	0	0	0	0	0	0	0	0	0	0	0	0
4460914	Fusobacteria	Fusobacteriia	Fusobacteriales	Leptotrichiaceae	Leptotrichia		2.26294e-06	0	0	0	0	9.51143e-05	0	0	0	0	0	0	0	0	0	0	0	0	0	0	0	0	0	3.75164e-05	0	0	0	0	0	0	0	0	0	0	0	0	0	0	0	0	0	0	0
New.CleanUp.ReferenceOTU867	Fusobacteria	Fusobacteriia	Fusobacteriales	Leptotrichiaceae	Leptotrichia		2.25871e-06	0	0	0	5.81683e-05	0	0	8.29463e-05	0	0	0	0	0	0	0	0	8.47565e-05	0	0	0	0	0	0	0	0	0	0	0	0	0	0	0	0	0	0	0	0	0	0	0	0	0	0
New.CleanUp.ReferenceOTU1103	Proteobacteria	Gammaproteobacteria	Pseudomonadales	Moraxellaceae	Moraxella		2.25531e-06	0	0	0	0	0	0	0	0	0	0	0	0	0	0	0	0	0	0	0	0	0	0	0	0	0	0	0	3.5068e-05	0	0	0	0	0	0	0	0	0	4.67574e-05	0	0	0	0
New.CleanUp.ReferenceOTU1135	Proteobacteria	Betaproteobacteria	Burkholderiales	Alcaligenaceae	Achromobacter		2.25524e-06	0	0	0	0	0	0	0	0	0	0	0	0	0	0	0	0	0	0	0	0	0	0	0	0	0	0	0	0	0	7.29661e-05	0	0	0	0	0	0	0	0	0	0	0	0
New.CleanUp.ReferenceOTU256	Firmicutes	Bacilli	Lactobacillales	Streptococcaceae	Streptococcus		2.25465e-06	0	0	0	0	0	0	0	0	0	0	0	0	0	0	0	0	0	0	0	0	0	0	0	0	0	0	0	0	0	0	0	0	0	0	0	0	0	0	0	0	0	0
New.CleanUp.ReferenceOTU85	Bacteroidetes	Bacteroidia	Bacteroidales	Prevotellaceae	Prevotella		2.2542e-06	0	0	0	0	0	0	0	0	0	0	0	0	0	0	0	0	0.00022542	0	0	0	0	0	0	0	0	0	0	0	0	0	0	0	0	0	0	0	0	0	0	0	0	0
New.CleanUp.ReferenceOTU53	Proteobacteria	Gammaproteobacteria	Pasteurellales	Pasteurellaceae	Actinobacillus	parahaemolyticus	2.2542e-06	0	0	0	0	0	0	0	0	0	0	0	0	0	0	0	0	0.00022542	0	0	0	0	0	0	0	0	0	0	0	0	0	0	0	0	0	0	0	0	0	0	0	0	0
New.CleanUp.ReferenceOTU184	Firmicutes	Bacilli	Lactobacillales	Streptococcaceae	Streptococcus		2.25404e-06	6.80457e-05	0	0	2.90841e-05	0	0	0	0	0	0	0	0	0	0	0	0	0	0	0	0	0	0	0	4.08147e-05	0	0	0	0	0	0	0	0	0	0	0	0	0	0	0	4.55851e-05	0	0
4458736	TM7	TM7-3					2.24709e-06	0	0	0	0	0	0	0	0	0	0	0	0	0	0	0	0	0	0	0	0	0	0	0	0	0	0	0	0	0	0	0	0	0	0.000224709	0	0	0	0	0	0	0	0
New.CleanUp.ReferenceOTU1060	Proteobacteria	Gammaproteobacteria	Pseudomonadales	Moraxellaceae			2.24387e-06	0	0	0	0	0	0	0	0	0	0	0	0	0	0	0	0	0	0	0	0	0	0	0	0	0	0	0	3.5068e-05	0	0	0	0	0	0	0	0	0	9.35148e-05	0	0	0	0
12762	Actinobacteria	Actinobacteria	Actinomycetales	Nocardioidaceae	Nocardioides		2.23832e-06	0	0	0	0	0	0	0	0	0	0.000182149	0	0	0	0	0	0	0	0	0	0	0	0	0	0	0	0	0	0	0	0	0	0	0	0	0	0	0	0	0	0	0	0
New.CleanUp.ReferenceOTU1479	Firmicutes	Bacilli	Lactobacillales	Streptococcaceae	Streptococcus		2.23671e-06	0	0	0	0	0	0	0	0	0	0	0	0	0	0	0	0	0	0	0	0	0	3.52896e-05	0	0	3.39374e-05	0	0	0	0	0	0	0	0	0	0	0	0	0	0	0	0	0
New.CleanUp.ReferenceOTU507	Bacteroidetes	Bacteroidia	Bacteroidales	Porphyromonadaceae	Porphyromonas		2.23462e-06	0	0	0	0	0	0	0	0	0	0	0	0	0	0	0	0	0	0	0	0	0	0	0	4.08147e-05	0	0	0	0	0	0	0	0	0	0	0	0	0	0	0	0	0	0
New.CleanUp.ReferenceOTU308	Proteobacteria	Gammaproteobacteria	Pasteurellales	Pasteurellaceae	Haemophilus		2.22768e-06	0	0	0	0	0	0	0	0	0	0	0	0	0	0	0	0	0	0	0	0	0	0	0	0	0	0	0	0	0	0	0	0	0	0	0	0	0	0	0	0	0	0
903286	Actinobacteria	Actinobacteria	Actinomycetales	Micrococcaceae	Rothia	mucilaginosa	2.22494e-06	0	0	0	0	0	0	0	0	0	0	0	0	0	0	0	0	0	0	0	0	0	0	0	0	0	0	0	0	0	0	0	0	0	0	0	0	0	0	0	0	0	0
3487653	Proteobacteria	Betaproteobacteria	Burkholderiales	Comamonadaceae			2.22478e-06	0	0	0	0	0	0	0	0	0	9.10747e-05	0	0	0	0	0	0	0	0	0	0	0	0	0	0	0	0	0	0	0	0	0	0	0	0	0	0	0	0	0	4.55851e-05	0	0
New.CleanUp.ReferenceOTU1610	Proteobacteria	Gammaproteobacteria	Pseudomonadales	Moraxellaceae	Moraxella		2.2171e-06	0	0	0	0	0	0	0	0	0	0	0	0	0	0	0	0	0	0	0	0	0	0	0	0	3.39374e-05	0	0	0	0	0	0	0	0	0	0	0	0	0	0	0	0	0
New.CleanUp.ReferenceOTU829	Firmicutes	Bacilli	Lactobacillales	Streptococcaceae	Streptococcus		2.21557e-06	0	0	0	0	0	0	0	0	0	0	0	0	0	0	0	0	0	0	0	0	0	0	0	0	0	0	0	0	0	0	0	0	0	0	0	0	0	0	0	4.55851e-05	0	0
New.CleanUp.ReferenceOTU1148	Proteobacteria	Gammaproteobacteria	Pseudomonadales	Moraxellaceae	Moraxella		2.21503e-06	0	0	0	0	0	0	0	0	0	0	0	0	0	0	0	0	0	0	0	0	0	0	0	0	0	0	0	0	0	0	0	0	0	0	0	0	0	0	0	0	0	0
New.CleanUp.ReferenceOTU421	Proteobacteria	Betaproteobacteria	Burkholderiales	Alcaligenaceae	Achromobacter		2.20851e-06	0	0	0	0	0	0	0	0	0	0	0	0	0	0	0	0	0	0	0	0	0	0	0	0	0	0	0	0	0	7.29661e-05	0	0	0	0	0	0	0	0	0	0	0	0
4385138	Proteobacteria	Gammaproteobacteria	Pasteurellales	Pasteurellaceae	Haemophilus		2.20698e-06	0	0	0	0	0	0	0	0	0	0	0	0	0	0	0	4.23783e-05	0	0	0	0	0	0	0	0	0	0	0	0	0	0	0	0	0	0	0	0	0	0	5.53342e-05	0	0	0
4428544	Firmicutes	Clostridia	Clostridiales	Lachnospiraceae			2.20644e-06	0	0	0	0	0	0	0	0	0	0	0	0	0	0	0	0	0	0	0	0	0	0	0	0	0	0	0	0	0	0	0	0	0	0.000134825	0	0	0	0	0	0	0	0
New.CleanUp.ReferenceOTU560	Proteobacteria	Gammaproteobacteria	Pseudomonadales	Moraxellaceae	Moraxella		2.19024e-06	0	0	0	0	0	0	0	0	0	0	0	0	0	0	0	0	0	0	0	0	0	0	3.75164e-05	0	0	0	0	0	0	0	0	0	0	0	0	0	0	0	0	0	0	0
New.CleanUp.ReferenceOTU237	Bacteroidetes	Bacteroidia	Bacteroidales	Porphyromonadaceae	Porphyromonas		2.18982e-06	0	0	0	2.90841e-05	0	0	0	0	0	0	0	0	0	0	0	0	0	0	0	0	0	0	0	4.08147e-05	0	0	0	0	0	0	0	0	0	0	0	0	0	0	0	0	0	0
923098	Firmicutes	Bacilli	Lactobacillales	Streptococcaceae	Streptococcus		2.18973e-06	0	0	0	0	0	0	0	0	0	0	0	0	0	0	0	0	0	0	0	0	0	3.52896e-05	0	0	0	0	0	0	0	0	0	0	0	0	0	0	0	0	0	0	0	0
New.CleanUp.ReferenceOTU766	Proteobacteria	Alphaproteobacteria					2.18898e-06	0	0	0	0	0	0	0	0	0	0	0	0	0	0	0	0	0	0	0	0	0	0	0	0	0	0	0	0	0	0.000218898	0	0	0	0	0	0	0	0	0	0	0	0
New.CleanUp.ReferenceOTU990	Proteobacteria	Gammaproteobacteria	Pasteurellales	Pasteurellaceae	Haemophilus	influenzae	2.18811e-06	0	0	0	0	0	0	0	3.16056e-05	0	0	0	0	0	0	0	0	0	0	0	0	0	0	0	0	3.39374e-05	0	0	0	0	0	0	3.50779e-05	0	0	0	0	0	0	0	0	0	4.08397e-05
New.CleanUp.ReferenceOTU1219	Proteobacteria	Gammaproteobacteria	Pasteurellales	Pasteurellaceae	Haemophilus		2.18757e-06	0	0	0	0	0	0	0	0	0	0	0	0	0	0	0	0	0	0	0	0	0	0	0	0	0	0	0	0	0	0	0	0	0	0	0	0	0	0	5.53342e-05	0	0	0
4325519	Actinobacteria	Actinobacteria	Actinomycetales	Geodermatophilaceae	Modestobacter		2.18723e-06	0	0	0	0	0	0	0	0	0	0	0	0	0	0	0	0	0	0	0	0	0	0	0	0	0	0.000218723	0	0	0	0	0	0	0	0	0	0	0	0	0	0	0	0
New.CleanUp.ReferenceOTU666							2.17682e-06	0	0	0	0	0	0	0	0	0	0	0	4.85013e-05	0	0	0	0	0	0	0	0	0	0	0	0	0	0	0	0	0	0	0	0	0	0	0	0	0	0	0	0	0	0
New.CleanUp.ReferenceOTU393	Actinobacteria	Actinobacteria	Actinomycetales	Actinomycetaceae	Actinomyces		2.17649e-06	0	0	0	0	0	0	0	0	0	0	3.23677e-05	0	0	0	0	0	0	0	0	0	0	0	0	4.08147e-05	0	0	0	0	0	0	0	3.50779e-05	0	0	0	0	0	0	0	0	0	0
4309767	Firmicutes	Bacilli	Gemellales	Gemellaceae			2.17567e-06	3.40229e-05	3.83289e-05	0	2.90841e-05	0	0	0	0	0	0	0	0	0	0	0	4.23783e-05	0	0	3.72995e-05	0	0	0	0	0	0	3.64538e-05	0	0	0	0	0	0	0	0	0	0	0	0	0	0	0	0
4484204	Bacteroidetes	Bacteroidia	Bacteroidales				2.16603e-06	0	0	0	0	0	0	0	0	0	0	0	0	0	0	0	0	0	0	0	0	0	0	0	0	0	0	0	0	0	0	0	0	0	0	0	0	0	0	0	0	0	0
328951	Nitrospirae	Nitrospira	Nitrospirales	Nitrospiraceae	Nitrospira		2.16603e-06	0	0	0	0	0	0	0	0	0	0	0	0	0	0	0	0	0	0	0	0	0	0	0	0	0	0	0	0	0	0	0	0	0	0	0	0	0	0	0	0	0	0
540962	Proteobacteria	Betaproteobacteria	IS-44				2.16603e-06	0	0	0	0	0	0	0	0	0	0	0	0	0	0	0	0	0	0	0	0	0	0	0	0	0	0	0	0	0	0	0	0	0	0	0	0	0	0	0	0	0	0
New.CleanUp.ReferenceOTU284	Proteobacteria	Gammaproteobacteria	Pasteurellales	Pasteurellaceae	Haemophilus	influenzae	2.14725e-06	0	0	0	0	0	0	0	0	0	0	0	0	0	0	0	0	0	0	0	0	0	0	3.75164e-05	0	0	0	0	0	0	0	3.95679e-05	0	0	0	0	0	0	0	0	0	0	0
41559	Firmicutes	Bacilli	Bacillales	Planococcaceae			2.14546e-06	0	0	0	0	0	0	0	0	0	0	0	0	0	0	0	0	0	0	0	0	0	0	0	0	0	0	0	0	0	0	0	0	0	0	0	0	0	0	0	0	0	0
4430285	Proteobacteria	Deltaproteobacteria	Desulfobacterales	Desulfobulbaceae			2.14546e-06	0	0	0	0	0	0	0	0	0	0	0	0	0	0	0	0	0	0	0	0	0	0	0	0	0	0	0	0	0	0	0	0	0	0	0	0	0	0	0	0	0	0
495007	Firmicutes	Clostridia	Clostridiales	[Tissierellaceae]	ph2		2.14546e-06	0	0	0	0	0	0	0	0	0	0	0	0	0	0	0	0	0	0	0	0	0	0	0	0	0	0	0	0	0	0	0	0	0	0	0	0	0	0	0	0	0	0
535359	Bacteroidetes	Bacteroidia	Bacteroidales	Prevotellaceae	Prevotella	melaninogenica	2.14537e-06	0	0	0	0	0	0	0	0	0	0	0	0	0	0	0	0	0	0	0	0	0	0	0	0	0	0	0	0	0	0	0	0	0	0	0	0	0	0	0	0	0	0
4344467	Firmicutes	Bacilli	Lactobacillales	Streptococcaceae	Streptococcus		2.14485e-06	0	0	0	0	0	0	0	0	0	0	0	0	0	0	0	0	0	0	0	0	0	0	0	0	0	0	0	0	0	7.29661e-05	0	0	0	0	0	0	0	0	0	0	0	0
868615	Firmicutes	Bacilli	Bacillales	Staphylococcaceae	Staphylococcus	aureus	2.14303e-06	0	0	0.000100412	0	0	0	0	0	0	0	0	0	0	0	0	0	0	0	0	0	0	0	0	4.08147e-05	0	0	0	0	0	0	0	0	0	0	0	0	0	0	0	0	0	0
4448694	Bacteroidetes	Bacteroidia	Bacteroidales	Prevotellaceae	Prevotella		2.13812e-06	0	0	0	0	0	0	0	0	0	0	0	0	0	0	0	0	0	0	0	0	0	0	0	0	0	0	0	0	0	0	0	0	0	0	0.000213812	0	0	0	0	0	0	0
4417053	Proteobacteria	Gammaproteobacteria	Pasteurellales	Pasteurellaceae	Haemophilus	parainfluenzae	2.12458e-06	0	0	0	0	0	0	0	0	0	0	0	0	0	0	0	0	3.757e-05	0	3.72995e-05	0	0	0	0	0	0	0	0	0	0	0	0	0	0	0	0	0	0	0	0	0	0	0
New.CleanUp.ReferenceOTU1017	Firmicutes	Clostridia	Clostridiales	Lachnospiraceae			2.11224e-06	3.40229e-05	0	0	0	3.17048e-05	0	0	0	0	0	0	0	0	0	0	0	0	0	3.72995e-05	0	0	3.52896e-05	0	0	0	7.29076e-05	0	0	0	0	0	0	0	0	0	0	0	0	0	0	0	0
1021043	Firmicutes	Bacilli	Lactobacillales	Streptococcaceae	Streptococcus		2.11195e-06	0	0	3.34706e-05	0	0	0	0	0	0	0	0	0	0	0	0	0	0	0	0	0	0	0	0	0	0	0	0	0	0	0	0	0	0	0	0	0	0	0	0	0	0	0
917641	Firmicutes	Bacilli	Bacillales	Staphylococcaceae	Staphylococcus	aureus	2.10951e-06	0	0	0	0	0	0	0	0	0	0	0	0	3.02361e-05	0	0	0	0	0	0	0	0	0	0	0	0	0	0	0	0	0	0	0	0	0	0	0	0	0	0	0	0	0
New.CleanUp.ReferenceOTU105	Proteobacteria	Gammaproteobacteria	Pasteurellales	Pasteurellaceae	Haemophilus		2.09653e-06	0	0	0	0	0	0	0	0	0	0	0	0	0	0	0	0	0	0	0	0	0	0	0	0	0	0	0	0	0	0	3.95679e-05	0	0	0	0	0	0	0	0	0	0	0
3384047	Firmicutes	Bacilli	Lactobacillales	Streptococcaceae	Streptococcus		2.09618e-06	0	0	0	0	0	0	0	0	0	0	0	4.85013e-05	0	0	0	0	0	0	0	0	0	0	0	0	0	0	0	0	0	0	0	0	0	0	0	0	0	0	0	4.55851e-05	0	0
1076316	Firmicutes	Bacilli	Bacillales	Staphylococcaceae	Staphylococcus	aureus	2.09579e-06	0	0	6.69411e-05	0	0	0	0	0	0	0	6.47354e-05	0	0	0	0	0	0	0	0	0	0	0	0	0	0	0	0	0	0	0	0	0	0	0	0	0	0	0	0	0	0	0
4430581	Bacteroidetes	Bacteroidia	Bacteroidales	[Paraprevotellaceae]	[Prevotella]		2.09019e-06	0	0	0	0	0	0	0	0	0	0	0	0	0	0	0	0	0	0	0	0	0	0	0	0	0	0	0	0	0	0	0	0	0	0	0	0	0	0	0	0	0	0
New.CleanUp.ReferenceOTU1115	Proteobacteria	Betaproteobacteria	Neisseriales	Neisseriaceae	Neisseria	cinerea	2.08596e-06	0	0	0	0	0	0	0	0	0	0	0	0	0	0	9.58865e-05	0	0.00011271	0	0	0	0	0	0	0	0	0	0	0	0	0	0	0	0	0	0	0	0	0	0	0	0	0
137183	Actinobacteria	Actinobacteria	Bifidobacteriales	Bifidobacteriaceae	Bifidobacterium		2.08083e-06	0	0	0	0	0	0	0	0	0	0	0	0	0	0	0	0	0	0	0	0	0	0	0	0	0	3.64538e-05	0	0	0	0	0	0	0	0	0	0	0	0	0	0	0	0
513500	Firmicutes	Bacilli	Lactobacillales	Streptococcaceae	Streptococcus		2.08004e-06	0	0	0	0	0	0	0	0	0	0	0	0	0	7.44713e-05	0	0	0	0	0	0	0	0	0	0	0	0	0	0	0	0	0	0	0	0	0	0	0	0	0	0	0	0
New.CleanUp.ReferenceOTU182	Proteobacteria	Gammaproteobacteria	Pasteurellales	Pasteurellaceae	Haemophilus		2.0786e-06	0	0	0	0	0	0	0	0	0	0	0	0	0	0	0	0	0	0	0	0	0	0	3.75164e-05	0	0	0	0	0	0	0	0	0	0	0	0	0	4.47207e-05	0	0	0	0	0
4340138	Firmicutes	Clostridia	Clostridiales	Veillonellaceae	Veillonella	dispar	2.07693e-06	3.40229e-05	0	3.34706e-05	0	0	0	0	0	0	0	0	9.70026e-05	0	0	0	0	0	0	0	0	0	0	0	0	0	0	0	0	0	0	0	0	0	0	0	0	0	0	0	0	0	0
New.CleanUp.ReferenceOTU695	Proteobacteria	Betaproteobacteria	Neisseriales	Neisseriaceae	Neisseria	cinerea	2.07366e-06	0	0	0	0	0	0	0.000207366	0	0	0	0	0	0	0	0	0	0	0	0	0	0	0	0	0	0	0	0	0	0	0	0	0	0	0	0	0	0	0	0	0	0	0
New.CleanUp.ReferenceOTU661	Proteobacteria	Gammaproteobacteria	Pasteurellales	Pasteurellaceae	Haemophilus	influenzae	2.07306e-06	0	0	0	0	0	0	0	0	0	0	0	0	0	0	0	0	0	0	0	0	0	0	0	0	0	0	0	0	0	0	0	0	0	0	0	3.81257e-05	0	0	0	0	0	0
4479101	Proteobacteria	Alphaproteobacteria	Sphingomonadales	Sphingomonadaceae			2.06775e-06	0	0	0	0	0	0	0	0	0	9.10747e-05	0	0	0	0	0	0	0	0	0	0	0	0	0	0	0	0	0.000115701	0	0	0	0	0	0	0	0	0	0	0	0	0	0	0
New.CleanUp.ReferenceOTU460	Firmicutes	Bacilli	Lactobacillales	Streptococcaceae	Streptococcus		2.06659e-06	0	0	0	0	0	0	4.14731e-05	0	0	0	3.23677e-05	9.70026e-05	0	0	0	0	0	0	0	0	0	0	0	0	0	0	0	0	0	0	0	0	0	0	0	0	0	0	0	0	0	0
74664	Actinobacteria	Thermoleophilia	Solirubrobacterales	Solirubrobacteraceae			2.06398e-06	0	0	0	0	0	0	0	0	0	0	0	0	0	0	0	0	0	0	0	0	0	0	0	0	0	0	0	0	0	0	0	0	0	0	0	0	0	0	0	0	0	0
384573	Proteobacteria	Betaproteobacteria	Neisseriales	Neisseriaceae	Conchiformibius	kuhniae	2.06398e-06	0	0	0	0	0	0	0	0	0	0	0	0	0	0	0	0	0	0	0	0	0	0	0	0	0	0	0	0	0	0	0	0	0	0	0	0	0	0	0	0	0	0
814909	Actinobacteria	Actinobacteria	Actinomycetales	Microbacteriaceae	Microbacterium		2.06398e-06	0	0	0	0	0	0	0	0	0	0	0	0	0	0	0	0	0	0	0	0	0	0	0	0	0	0	0	0	0	0	0	0	0	0	0	0	0	0	0	0	0	0
841344	Firmicutes	Clostridia	Clostridiales	[Tissierellaceae]	1-68		2.06398e-06	0	0	0	0	0	0	0	0	0	0	0	0	0	0	0	0	0	0	0	0	0	0	0	0	0	0	0	0	0	0	0	0	0	0	0	0	0	0	0	0	0	0
1144442	Firmicutes	Bacilli	Bacillales	[Exiguobacteraceae]	Exiguobacterium		2.06398e-06	0	0	0	0	0	0	0	0	0	0	0	0	0	0	0	0	0	0	0	0	0	0	0	0	0	0	0	0	0	0	0	0	0	0	0	0	0	0	0	0	0	0
796406	Bacteroidetes	Sphingobacteriia	Sphingobacteriales				2.06398e-06	0	0	0	0	0	0	0	0	0	0	0	0	0	0	0	0	0	0	0	0	0	0	0	0	0	0	0	0	0	0	0	0	0	0	0	0	0	0	0	0	0	0
1013299	Actinobacteria	Actinobacteria	Actinomycetales	Corynebacteriaceae	Corynebacterium		2.06398e-06	0	0	0	0	0	0	0	0	0	0	0	0	0	0	0	0	0	0	0	0	0	0	0	0	0	0	0	0	0	0	0	0	0	0	0	0	0	0	0	0	0	0
960983	Firmicutes	Bacilli	Bacillales	Paenibacillaceae			2.06398e-06	0	0	0	0	0	0	0	0	0	0	0	0	0	0	0	0	0	0	0	0	0	0	0	0	0	0	0	0	0	0	0	0	0	0	0	0	0	0	0	0	0	0
4399767	Actinobacteria	Actinobacteria	Actinomycetales	Actinomycetaceae	Actinomyces		2.06398e-06	0	0	0	0	0	0	0	0	0	0	0	0	0	0	0	0	0	0	0	0	0	0	0	0	0	0	0	0	0	0	0	0	0	0	0	0	0	0	0	0	0	0
1126147	Proteobacteria	Gammaproteobacteria	Alteromonadales	[Chromatiaceae]	Rheinheimera		2.06398e-06	0	0	0	0	0	0	0	0	0	0	0	0	0	0	0	0	0	0	0	0	0	0	0	0	0	0	0	0	0	0	0	0	0	0	0	0	0	0	0	0	0	0
New.CleanUp.ReferenceOTU119	Proteobacteria	Gammaproteobacteria	Enterobacteriales	Enterobacteriaceae			2.06398e-06	0	0	0	0	0	0	0	0	0	0	0	0	0	0	0	0	0	0	0	0	0	0	0	0	0	0	0	0	0	0	0	0	0	0	0	0	0	0	0	0	0	0
New.CleanUp.ReferenceOTU1177	Proteobacteria	Gammaproteobacteria	Enterobacteriales	Enterobacteriaceae	Erwinia		2.06398e-06	0	0	0	0	0	0	0	0	0	0	0	0	0	0	0	0	0	0	0	0	0	0	0	0	0	0	0	0	0	0	0	0	0	0	0	0	0	0	0	0	0	0
New.CleanUp.ReferenceOTU1625	Proteobacteria	Gammaproteobacteria	Enterobacteriales	Enterobacteriaceae			2.06398e-06	0	0	0	0	0	0	0	0	0	0	0	0	0	0	0	0	0	0	0	0	0	0	0	0	0	0	0	0	0	0	0	0	0	0	0	0	0	0	0	0	0	0
4454356	Proteobacteria	Betaproteobacteria	Neisseriales	Neisseriaceae	Neisseria		2.06387e-06	0	0	0	0	0	0	0	0	0	0	0	0	0	0	0	0.000127135	3.757e-05	0	0	0	0	0	0	0	0	0	0	0	0	0	0	0	0	0	0	0	0	0	0	0	0	0
New.CleanUp.ReferenceOTU254	Bacteroidetes	Bacteroidia	Bacteroidales	[Paraprevotellaceae]	[Prevotella]		2.06263e-06	0	0	0	0	0	0	0	0	0	0	0	0	0	0	0	8.47565e-05	0	0	0	0	0	0	0	0	0	0	0	0	0	0	0	0	0	0	0	0	0	0	0	0	0	0
New.CleanUp.ReferenceOTU147	Proteobacteria	Gammaproteobacteria	Pasteurellales	Pasteurellaceae	Haemophilus	influenzae	2.0611e-06	0	0	0	0	0	0	0	0	0	0	0	0	0	0	0	0	0	0	0	0	0	0	0	0	0	0	0	0	0	0	0	0	0	0	0	0	0	0	0	0	0	0
4366487	Bacteroidetes	Flavobacteriia	Flavobacteriales	Flavobacteriaceae	Capnocytophaga		2.04777e-06	0	0	0	2.90841e-05	0	0	0	0	0	0	0	0	0	0	0	0	3.757e-05	0	0	0	0	0	0	0	0	0	0	0	0	0	0	0	0	0	0	0	0	0	0	0	0	0
4397439	Firmicutes	Clostridia	Clostridiales	Veillonellaceae			2.04727e-06	0	0	0	0	0	0	0	0	0	0	0	0	0	0	0	0	0	0	0	0	0	0	0	0	0	0	0	0	0	0	0	0	0	0	0	0	0	0	0	0	0	0
New.CleanUp.ReferenceOTU1574	Actinobacteria	Actinobacteria	Actinomycetales	Corynebacteriaceae	Corynebacterium		2.04558e-06	0	0	0	0	0	0	0	0	0	0	0	0	3.02361e-05	0	0	0	0	0.000115137	0	0	0	0	0	0	0	0	0	0	0	0	0	0	0	0	0	0	0	0	0	0	0	0
New.CleanUp.ReferenceOTU432	Proteobacteria	Gammaproteobacteria	Pseudomonadales	Moraxellaceae			2.04465e-06	0	0	0	0	0	0	0	0	0	0	0	0	0	0	0	0	0	0	0	0	0	0	0	4.08147e-05	0	0	0	7.01361e-05	0	0	0	0	0	0	0	0	0	9.35148e-05	0	0	0	0
New.CleanUp.ReferenceOTU454	Firmicutes	Clostridia	Clostridiales	Veillonellaceae	Veillonella		2.04097e-06	0	0	0	0	0	0	0.000124419	0	0	0	0	0	0	0	0	4.23783e-05	0	0	3.72995e-05	0	0	0	0	0	0	0	0	0	0	0	0	0	0	0	0	0	0	0	0	0	0	0
222032	Proteobacteria	Betaproteobacteria	Neisseriales	Neisseriaceae	Neisseria	cinerea	2.03952e-06	0	0	0	0	0	0	0	0	0	0	0	0	0	0	0	8.47565e-05	0	0	0	0	0	0	0	8.16293e-05	0	0	0	0	0	0	0	0	0	0	0	0	0	0	0	0	0	0
3359884	Cyanobacteria	Chloroplast	Streptophyta				2.03583e-06	0	0	0	0	0	0	0	0	0	4.55373e-05	0	0	0	0	0	0	0	0.000115137	0	0	0	0	0	0	0	0	0	0	0	0	0	0	0	0	0	0	0	0	0	0	0	0
4303016	Firmicutes	Bacilli	Lactobacillales	Streptococcaceae	Streptococcus		2.03417e-06	0	0	0	0	0	0	0	0	0	0	0	9.70026e-05	0	0	0	0	0	0	0	0	0	0	0	0	0	0	0	0	0	0	0	0	0	0	0	0	0	0	0	0	0	0
724665	Actinobacteria	Actinobacteria	Actinomycetales	Intrasporangiaceae			2.03405e-06	0	0	0	0	0	0	0	0	0	0	0	0	0	0	0	0	0	0	0	0	0	0	0	0	0	0	0	0	0	0	0	0	0	0	0	0	0	0	0	0	0	0
4443237	Firmicutes	Bacilli	Gemellales	Gemellaceae			2.03186e-06	0	3.83289e-05	0	0	0	0	0	0	0	0	0	0	0	3.72356e-05	4.79432e-05	4.23783e-05	0	0	3.72995e-05	0	0	0	0	0	0	0	0	0	0	0	0	0	0	0	0	0	0	0	0	0	0	0
New.CleanUp.ReferenceOTU250	Proteobacteria	Betaproteobacteria	Burkholderiales	Alcaligenaceae	Achromobacter		2.01948e-06	0	0	0	0	0	0	0	0	0	0	0	0	0	0	0	0	0	0	0	0	0	0	0	0	0	0	0	3.5068e-05	0	0	0	0	0	0	0	0	0	0	0	0	0.00012663	0
4482889	Firmicutes	Bacilli	Lactobacillales	Aerococcaceae	Aerococcus		2.01721e-06	0	0	0	0	0	0	0	0	0	0	0	0	0	0	0	0	0	0	0	0	0	0	0	0	0	0	0	0	0	0	0	0	0	0	0	0	0	0	0	0	0	0
New.CleanUp.ReferenceOTU126	Bacteroidetes	Bacteroidia	Bacteroidales	[Paraprevotellaceae]	[Prevotella]		2.01468e-06	0	0	0	0	0	0	0	0	0	0	0	0	0	0	4.79432e-05	0	0.00011271	0	0	0	0	0	0	4.08147e-05	0	0	0	0	0	0	0	0	0	0	0	0	0	0	0	0	0	0
New.CleanUp.ReferenceOTU1471	Actinobacteria	Actinobacteria	Actinomycetales	Corynebacteriaceae	Corynebacterium		2.01298e-06	0	0	0	0	0	0	0	0	0	0	0	0	0	0	0	0	0	0	0	0	0	0	0	0	0	0	0	0	0	0	0	0	0	0	0	0	0	0	0	0	0.00012663	0
219151	Proteobacteria	Gammaproteobacteria	Pseudomonadales	Moraxellaceae	Acinetobacter		2.00721e-06	0	0	0	2.90841e-05	0	0	0	0	0	0	0	0	0	0	0	0	0	0	0	0	0	0	0	0	0	0	0	0	0	0	0	0	0	0	0	0	0	0	0	0	0	0
4362184	Proteobacteria	Betaproteobacteria	Burkholderiales	Comamonadaceae			2.00685e-06	0	0	0	0	0	0	0	0	0	0	0	0	0	0	0	0	0	0	0	0	0	0	0	0	0	0	0	0	0	0	0	0	0	0	0	0	0	0	0	0	0.00012663	0
1039477	Firmicutes	Bacilli	Bacillales	Staphylococcaceae	Staphylococcus	aureus	2.00376e-06	0	0	6.69411e-05	0	0	0	0	0	0	0	0	0	3.02361e-05	0	0	0	0	0	0	0	0	0	0	0	0	0	0	0	0	0	0	0	0	0	0	0	0	0	0	0	0	0
1042479	Bacteroidetes	Bacteroidia	Bacteroidales	Prevotellaceae	Prevotella	melaninogenica	2.00117e-06	0	0	0	0	0	0	0	0	0	0	0	0	0	0	0	0	0	0	0	0	0	0	0	0	0	0	0	0	0	0	0	0	0	0	0	0	0	0	0	0	0	0
967433	Firmicutes	Bacilli	Gemellales	Gemellaceae			1.99468e-06	0	3.83289e-05	0	0	0	0	0	0	0	0	3.23677e-05	0	0	0	0	4.23783e-05	0	0	0	0	0	0	0	0	0	0	0	0	0	0	0	0	0	0	0	0	0	0	0	0	0	0
882765	Firmicutes	Bacilli	Gemellales	Gemellaceae			1.99013e-06	0	0.000114987	0	0	0	0	0	0	0	0	3.23677e-05	0	0	0	0	0	0	0	0	0	0	0	0	0	0	0	0	0	0	0	0	0	0	0	0	0	0	0	0	0	0	0
New.CleanUp.ReferenceOTU1705	Firmicutes	Bacilli	Lactobacillales	Streptococcaceae	Streptococcus		1.98948e-06	3.40229e-05	0	0	0	0	0	0	0	0	0	0	0	0	0	0	0	0	0	0	0	0	0	0	0	0	0	0	3.5068e-05	0	0	0	0	4.48994e-05	0	0	3.81257e-05	0	0	0	0	0	0
751973	Proteobacteria	Gammaproteobacteria	Pseudomonadales	Pseudomonadaceae	Pseudomonas		1.98926e-06	0	0	0	0	0	0	0	0	0	0	0	0	0	0	0	0	0	0	0	0	0	0	0	0	0	0	0	0	0	0	0	0	0	0	0	0	0	0	0	0	0	0
3767072	Proteobacteria	Betaproteobacteria	Burkholderiales	Comamonadaceae			1.98926e-06	0	0	0	0	0	0	0	0	0	0	0	0	0	0	0	0	0	0	0	0	0	0	0	0	0	0	0	0	0	0	0	0	0	0	0	0	0	0	0	0	0	0
New.CleanUp.ReferenceOTU167	Firmicutes	Bacilli	Lactobacillales	Streptococcaceae	Streptococcus		1.98844e-06	0	3.83289e-05	3.34706e-05	0	0	0	0	0	0	0	3.23677e-05	0	0	0	0	0	0	0	0	0	0	0	0	0	0	0	0	0	0	0	0	0	0	0	0	0	0	0	0	4.55851e-05	0	0
New.CleanUp.ReferenceOTU425	Proteobacteria	Gammaproteobacteria	Pseudomonadales	Moraxellaceae	Moraxella		1.98719e-06	0	0	0	0	0	0	0	0	0	0	0	0	0	0	0	0	0	0	0	0	0	0	0	0	0	0	0	0.000105204	0	0	0	0	0	0	0	0	0	9.35148e-05	0	0	0	0
1031235	Planctomycetes	Planctomycetia	Gemmatales	Isosphaeraceae	Nostocoida		1.98462e-06	0	0	0	0	0	0	0	0	0	0	0	0	0	0	0	0	0	0	0	0	0	0	0	0	0	0	0	0	0	0	0	0	0	0	0	0	0	0	0	0	0	0
51778	Planctomycetes	Planctomycetia	Gemmatales	Isosphaeraceae	Nostocoida		1.98462e-06	0	0	0	0	0	0	0	0	0	0	0	0	0	0	0	0	0	0	0	0	0	0	0	0	0	0	0	0	0	0	0	0	0	0	0	0	0	0	0	0	0	0
1066814	Bacteroidetes	Bacteroidia	Bacteroidales	Prevotellaceae	Prevotella		1.98462e-06	0	0	0	0	0	0	0	0	0	0	0	0	0	0	0	0	0	0	0	0	0	0	0	0	0	0	0	0	0	0	0	0	0	0	0	0	0	0	0	0	0	0
651436	Proteobacteria	Betaproteobacteria	Burkholderiales	Oxalobacteraceae	Ralstonia		1.9736e-06	0	0	0	0	0	0	0	0	0	0	6.47354e-05	0	0	0	0	0	0	0	0	0	0	0	0	0	0	0	0	0	0	0	0	0	0	0	0	0	0	0	0	0	0	0
885126	Firmicutes	Bacilli	Bacillales	Bacillaceae	Bacillus	thermoamylovorans	1.96827e-06	0	0	0	0	0	0	0	0	0	0	0	0	0	0	0	0	0	0	0	0	0	0	0	0	0	0	0	0	0	0	0	0	0	0	0	0	0	0	0	0	0	0
New.CleanUp.ReferenceOTU580	Firmicutes	Bacilli	Bacillales	Staphylococcaceae	Staphylococcus	aureus	1.96502e-06	0	0	6.69411e-05	0	0	0	0	0	0	0	0	0	0	0	0	0	0	0	0	0	0	0	0	0	0	0	0	0	0	0	0	0	0	0	0	0	0	0	0	0	0	0
132873	Firmicutes	Bacilli	Lactobacillales	Lactobacillaceae	Lactobacillus		1.96387e-06	0	0	0	0	0	0	0	0	0	0	0	4.85013e-05	0	0	0	0	0	0	0	0	0	0	0	0	0	0	0	0	0	0	0	0	0	0	0	0	0	0	0	0	0	0
4445955	Bacteroidetes	Cytophagia	Cytophagales	Cytophagaceae	Hymenobacter		1.96367e-06	0	0	0	0	0	0	0	0	0	0	0	0	0	0	0	0	0	0	0	0	0	0	0	0	0	0	0	0	0	0	0	0	0	0	0	0	0	0	0	0	0	0
4414311	Actinobacteria	Actinobacteria	Actinomycetales	Propionibacteriaceae	Propionibacterium	acnes	1.96017e-06	0	0	0	0	0	0	0	0	0	0	0	0	0	0	0	0	0	0	0	0	0	0	0	0	0	0	0	0	0	0	0	0	0	0	0	0	0	0	0	0	0.00012663	0
New.CleanUp.ReferenceOTU889							1.95991e-06	0	0.000114987	0	0	0	0	0	0	0	0	0	0	0	0	0	0	0	0	0	0	0	0	0	0	0	0	0	0	0	0	0	0	0	0	0	0	0	0	0	0	0	0
753638	Firmicutes	Clostridia	Clostridiales	Veillonellaceae	Dialister		1.95857e-06	0	0	0	0	0	0	0	0	0	0	0	0	0	0	0	0	0	0	0	0	0	0	0	0	0	0	0	0	0	0	0	0	0	0	0	0	0	0	0	0	0	0
New.CleanUp.ReferenceOTU221	Actinobacteria	Actinobacteria	Actinomycetales	Corynebacteriaceae	Corynebacterium		1.95101e-06	0	0	0	0	0	0	0	0	3.1142e-05	0	0	0	0	3.72356e-05	0	0	0	3.83789e-05	0	0	0	0	0	0	0	0	0	0	0	0	0	0	0	0	0	0	0	4.67574e-05	0	0	0	0
940702	Proteobacteria	Gammaproteobacteria	Pseudomonadales	Moraxellaceae	Moraxella		1.95096e-06	0	0	0	0	0	0	0	0	0	0	0	0	0	0	0	0	0	0	0	0	0	0	0	0	0	0	0	3.5068e-05	0	0	0	0	0	0	0	0	0	0	0	0	0	0
4411489	Actinobacteria	Actinobacteria	Actinomycetales	Gordoniaceae	Gordonia		1.9476e-06	0	0	0	0	0	0	0	0	0	0	0	0	0	0	0	0	0	0	0	0	0	0	0	0	0	0	0	0	0	0	0	0	0	0	0	0	0	0	0	0	0	0
New.CleanUp.ReferenceOTU1533	Proteobacteria	Gammaproteobacteria	Pasteurellales	Pasteurellaceae	Haemophilus		1.94578e-06	0	0	0	0	0	0	0	0	0	0	0	0	0	0	0	0	0	0	3.72995e-05	0	0	0	0	0	0	0	0	0	0	0	0	3.50779e-05	0	0	0	0	0	0	0	0	0	0
New.CleanUp.ReferenceOTU735	Proteobacteria	Gammaproteobacteria	Pseudomonadales	Moraxellaceae	Moraxella		1.93921e-06	0	0	0	0	0	0	0	0	0	0	0	0	0	0	0	0	0	0	0	0	0	0	0	4.08147e-05	0	0	0	0.000105204	0	0	0	0	0	0	0	0	0	0	0	0	0	0
New.CleanUp.ReferenceOTU511	Proteobacteria	Betaproteobacteria	Burkholderiales	Alcaligenaceae	Achromobacter		1.93423e-06	0	0	0	0	0	0	0	0	0	4.55373e-05	0	0	0	0	0	0	0	0	0	0	0	0	0	0	0	0	0	0	0	0	0	0	0	0	0	0	0	0	0	0	0	0
New.CleanUp.ReferenceOTU541	Actinobacteria	Actinobacteria	Actinomycetales	Micrococcaceae	Rothia	mucilaginosa	1.93268e-06	0	3.83289e-05	0	0	0	0	0	0	0	0	0	0	0	0	0	0	3.757e-05	0	0	0	0	0	0	0	0	0	0	0	0	0	0	0	0	0	0	0	0	0	0	0	0	0
New.CleanUp.ReferenceOTU725	Firmicutes	Bacilli	Lactobacillales	Streptococcaceae	Streptococcus		1.9321e-06	0	0	0	0	0	0	0	0	3.1142e-05	0	0	0	0	0	0	0	0	0	0	0	0	0	0	0	0	0	0	0	0	0	0	0	0	0	0	3.81257e-05	0	0	0	0	0	0
893048	Firmicutes	Clostridia	Clostridiales				1.92751e-06	0	0	0	0	0	0	0	0	0	0	0	0	0	0	0	0	0	0	0	0	0	3.52896e-05	0	0	0	0	0	0	0	0	0	0	0	0	0	0	0	0	0	0	0	0
1081134	Firmicutes	Bacilli	Lactobacillales	Carnobacteriaceae	Granulicatella		1.9273e-06	0	7.66577e-05	0	0	0	0	4.14731e-05	0	0	0	0	0	0	0	0	0	0	0	7.4599e-05	0	0	0	0	0	0	0	0	0	0	0	0	0	0	0	0	0	0	0	0	0	0	0
New.CleanUp.ReferenceOTU453	Proteobacteria	Gammaproteobacteria	Pseudomonadales	Moraxellaceae	Moraxella		1.92406e-06	0	0	0	0	0	0	0	0	0	0	0	0	0	0	0	0	0	0	0	0	0	0	0	0	0	0	0	0	0	0	0	0	0	0	0	0	0	0	0	0	0	0
New.CleanUp.ReferenceOTU294	Proteobacteria	Gammaproteobacteria	Pseudomonadales	Moraxellaceae	Moraxella		1.91964e-06	0	0	0	0	0	0	0	0	0	0	0	0	0	0	0	0	0	0	0	0	0	0	3.75164e-05	0	0	0	0	7.01361e-05	0	0	0	0	0	0	0	0	0	4.67574e-05	0	0	0	0
New.CleanUp.ReferenceOTU1513	Proteobacteria	Gammaproteobacteria	Pasteurellales	Pasteurellaceae	Haemophilus		1.9191e-06	0	0	0	0	0	0	0	0	0	0	0	0	0	0	0	0	0	0	0	0	0	0	0	0	0	0	3.85669e-05	0	0	0	0	0	0	0	0	0	0	0	0	0	0	4.08397e-05
New.CleanUp.ReferenceOTU890	Firmicutes	Bacilli	Gemellales	Gemellaceae			1.91644e-06	0	0.000191644	0	0	0	0	0	0	0	0	0	0	0	0	0	0	0	0	0	0	0	0	0	0	0	0	0	0	0	0	0	0	0	0	0	0	0	0	0	0	0	0
New.CleanUp.ReferenceOTU91	Fusobacteria	Fusobacteriia	Fusobacteriales	Fusobacteriaceae	Fusobacterium		1.91576e-06	0	0	0	0	0	0	0	0	0	0	0	0	0	0	0	4.23783e-05	0	0	0.000149198	0	0	0	0	0	0	0	0	0	0	0	0	0	0	0	0	0	0	0	0	0	0	0
New.CleanUp.ReferenceOTU1303	Proteobacteria	Gammaproteobacteria	Legionellales	Coxiellaceae	Rickettsiella		1.91156e-06	0	0	0	0	0	0	0	0	0	0	0	0	0	0	0	0	0	0	0	0	0	0	0	0	0	0	0	0	0	0	0	0	0	0	0	0	0	0	0	0	0	0
249740	Bacteroidetes	Flavobacteriia	Flavobacteriales	Flavobacteriaceae	Capnocytophaga		1.9112e-06	0	0	0	0	0	0	0	0	0	0	0	0	0	0	0	0	0.00015028	0	0	0	0	0	0	0	0	0	0	0	0	0	0	0	0	0	0	0	0	0	0	0	0	4.08397e-05
4406781	Firmicutes	Clostridia	Clostridiales	Peptostreptococcaceae	Filifactor		1.90712e-06	0	0	0	0	0	0	0	0	0	0	0	0	0	0	0	0	0	0	0	0	0	0	0	0	0	0	0	0	0	0	0	0	0	0	0	0	0	0	0	0	0	0
4397998	Proteobacteria	Alphaproteobacteria	Sphingomonadales	Sphingomonadaceae	Sphingobium		1.90712e-06	0	0	0	0	0	0	0	0	0	0	0	0	0	0	0	0	0	0	0	0	0	0	0	0	0	0	0	0	0	0	0	0	0	0	0	0	0	0	0	0	0	0
4324547	Firmicutes	Clostridia	Clostridiales				1.90712e-06	0	0	0	0	0	0	0	0	0	0	0	0	0	0	0	0	0	0	0	0	0	0	0	0	0	0	0	0	0	0	0	0	0	0	0	0	0	0	0	0	0	0
13463	Actinobacteria	Actinobacteria	Actinomycetales	Corynebacteriaceae	Corynebacterium		1.90538e-06	0	0	0	0	0	0	0	0	0	9.10747e-05	0	0	0	0	0	0	0	0	0	0	0	0	0	0	0	0	0	0	0	0	0	0	0	0	0	0	0	0	0	0	0	0
4301997	Proteobacteria	Gammaproteobacteria	Alteromonadales	[Chromatiaceae]	Rheinheimera		1.90314e-06	0	0	0	0	0	0	0	0	0	0	0	0	0	0	0	0	0	0	0	0	0	0	0	0	0	0	0	0	0	0	0	0	0	0	0	0	0	0	0	0	0	0
New.CleanUp.ReferenceOTU1275	Firmicutes	Bacilli	Lactobacillales	Streptococcaceae	Streptococcus		1.89838e-06	0	0	0	0	0	0	0	0	0	0	0	0	0	0	0	0	0	0	0	0	0	0	0	0	0	0	0	0	0	0	0	0	0	0	0	0	0	0	0	0	0	0
4461722	Proteobacteria	Gammaproteobacteria	Oceanospirillales	Halomonadaceae	Halomonas		1.8976e-06	0	0	0	0	0	0	0	0	0	0	0	0	0	0	0	0	0	0	0	0	0	0	0	0	0	0	0	0	0	0	0	0	0	0	0	0	0	0	0	0	0	0
New.CleanUp.ReferenceOTU932	Actinobacteria	Actinobacteria	Actinomycetales	Actinomycetaceae	Actinomyces		1.89757e-06	0	0	0	0	0	0	0	0	0	0	0	0	0	0.000148943	0	0	0	0	0	0	0	0	0	4.08147e-05	0	0	0	0	0	0	0	0	0	0	0	0	0	0	0	0	0	0
New.CleanUp.ReferenceOTU223							1.89472e-06	0	0	0	0	0	0	0	0	0	0	0	0	0	0	0	0	0	0	0	0	0	0	0	0	0	0	0	0	0	0	0	0	0	0	0	0	0	0	0	0	0	0
New.CleanUp.ReferenceOTU476	Proteobacteria	Betaproteobacteria	Burkholderiales	Alcaligenaceae	Achromobacter		1.89472e-06	0	0	0	0	0	0	0	0	0	0	0	0	0	0	0	0	0	0	0	0	0	0	0	0	0	0	0	0	0	0	0	0	0	0	0	0	0	0	0	0	0	0
New.CleanUp.ReferenceOTU1350	Proteobacteria	Gammaproteobacteria	Pseudomonadales	Moraxellaceae	Moraxella		1.89319e-06	0	0	0	0	0	0	0	0	0	0	0	0	0	0	0	0	0	0	0	0	0	0	0	0	0	0	0	0	0	0	0	0	0	0	0	0	0	9.35148e-05	0	0	0	0
New.CleanUp.ReferenceOTU1711	Proteobacteria	Gammaproteobacteria	Pseudomonadales	Moraxellaceae			1.89319e-06	0	0	0	0	0	0	0	0	0	0	0	0	0	0	0	0	0	0	0	0	0	0	0	0	0	0	0	0	0	0	0	0	0	0	0	0	0	9.35148e-05	0	0	0	0
4480952	Proteobacteria	Betaproteobacteria	Burkholderiales	Oxalobacteraceae	Janthinobacterium		1.89018e-06	0	0	0	0	0	0	0	0	0	0	0	0	0	0	0	0	0	0	0	0	0	0	0	0	0	0	0	0	0	0	0	0	0	0	0	0	0	0	0	0	0	0
New.CleanUp.ReferenceOTU506	Bacteroidetes	Bacteroidia	Bacteroidales	Porphyromonadaceae	Porphyromonas		1.8892e-06	0	3.83289e-05	0	2.90841e-05	0	0	0	0	0	0	0	0	0	0	0	0	0	0	0	0	0	0	0	0	0	0	0	0	0	0	0	0	0	0	0	0	0	0	0	0	0	0
611068	Proteobacteria	Gammaproteobacteria	Enterobacteriales	Enterobacteriaceae			1.88405e-06	0	0	0	0	0	0	0	0	0	0	0	0	0	7.44713e-05	0	0	0	0	0	0	0	0	0	0	0	0	0	0	0	0	0	0	0	0	0	0	0	0	0	0	0	0
New.CleanUp.ReferenceOTU1563	Bacteroidetes	Bacteroidia	Bacteroidales	[Paraprevotellaceae]	[Prevotella]		1.88338e-06	0	3.83289e-05	0	0	0	0	0	0	0	0	0	0	0	0	0	0	0.00011271	0	3.72995e-05	0	0	0	0	0	0	0	0	0	0	0	0	0	0	0	0	0	0	0	0	0	0	0
68624	Proteobacteria	Betaproteobacteria	Burkholderiales	Alcaligenaceae	Achromobacter		1.88216e-06	0	0	0	0	0	0	0	0	0	0	0	0	0	0	0	0	0	0	0	0	0	0	0	0	0	0	0	0	0	0	0	0	0	0	0	0	0	0	0	0	0	0
New.CleanUp.ReferenceOTU985	Proteobacteria	Gammaproteobacteria	Pasteurellales	Pasteurellaceae	Haemophilus		1.87942e-06	0	0	0	0	0	0	0	0	0	0	0	0	0	0	0	0	0	0	0	0	0	0	0	0	0	0	0	0	0	0	0	0	0	0	0	0	0	0	0	0	0	0
New.CleanUp.ReferenceOTU1074	Bacteroidetes	Bacteroidia	Bacteroidales	[Paraprevotellaceae]	[Prevotella]		1.87356e-06	0	0	0	0	0	0	0	3.16056e-05	0	0	3.23677e-05	0	0	0	0	4.23783e-05	0	0	0	0	0	0	0	0	0	0	0	0	0	0	0	0	0	0	0	0	0	0	0	0	0	0
New.CleanUp.ReferenceOTU110	Bacteroidetes	Bacteroidia	Bacteroidales	Prevotellaceae	Prevotella	melaninogenica	1.87038e-06	0	0	0	0	0	0	0	0	0	0	0	0	0	0	0	0	7.51399e-05	0	0.000111899	0	0	0	0	0	0	0	0	0	0	0	0	0	0	0	0	0	0	0	0	0	0	0
547181	Bacteroidetes	Flavobacteriia	Flavobacteriales	[Weeksellaceae]	Wautersiella		1.86881e-06	0	0	0	0	0	0	0	0	0	0	0	0	0	0	0	0	0	0	0	0	0	0	0	0	0	0	0	0	0	0	0	0	0	0	0	0	0	0	0	0	0	0
New.CleanUp.ReferenceOTU834							1.86097e-06	0	0	0	0	0	0	0	0	0	0	0	0	0	0	0	0	0	0	0	0	0	0	0	0	0	0	0	0	0	0	0	0	0	0	0	0	0	0	0	0	0	0
New.CleanUp.ReferenceOTU593	Proteobacteria	Betaproteobacteria	Burkholderiales	Alcaligenaceae	Achromobacter		1.86097e-06	0	0	0	0	0	0	0	0	0	0	0	0	0	0	0	0	0	0	0	0	0	0	0	0	0	0	0	0	0	0	0	0	0	0	0	0	0	0	0	0	0	0
New.CleanUp.ReferenceOTU873	Actinobacteria	Actinobacteria	Actinomycetales	Actinomycetaceae	Actinomyces		1.86018e-06	0	3.83289e-05	0	0	0	0	0	0	0	0	3.23677e-05	0	0	0	0	0	0	0	0	0	0	0	0	0	0	0	0	0	0	0	0	0	0	0	0	0	0	0	0	0	0	0
4401186	Proteobacteria	Betaproteobacteria	Neisseriales	Neisseriaceae	Eikenella		1.85936e-06	0	0	0	0	3.17048e-05	0	0	0	0	0	0	0	0	0	0	0	0	0	0	0	0	0	0.000112549	0	0	0	0	0	0	0	0	0	0	0	0	0	0	0	0	0	0	0
342427	Firmicutes	Clostridia	Clostridiales	Veillonellaceae	Veillonella	dispar	1.85326e-06	0	0	0	0	0	0	0	0	0	0	6.47354e-05	0	0	0	0	0	3.757e-05	0	0	0	0	0	0	0	0	0	0	0	0	0	0	0	0	0	0	0	0	0	0	0	0	0
4353757	Proteobacteria	Gammaproteobacteria	Pasteurellales	Pasteurellaceae	Aggregatibacter		1.85234e-06	0	0	0	0	0	0	0	0	0	0	0	0	0	0	0	0	0	0	0	0	0	0	0	0	0	0	0	0	0	0	0	0	0	0	0	0	0	0	0	0	0	0
New.CleanUp.ReferenceOTU492							1.85203e-06	0	0	0	0	0	0	0	0	0	0	0	0	0	0	0	0	0.00015028	0	0	0	0	0	0	0	0	0	0	0	0	0	0	0	0	0	0	0	0	0	0	0	0	0
New.CleanUp.ReferenceOTU567	Actinobacteria	Actinobacteria	Bifidobacteriales	Bifidobacteriaceae	Bifidobacterium		1.85137e-06	0	0	0	0	0	0	0	0	0	0	0	0	0	0	0	0	0	0	0	0	0	0	0	0	0	0	0	0	0	0	0	0	0	0	0	0	0	0	0	0	0	0
New.CleanUp.ReferenceOTU1159	Proteobacteria	Gammaproteobacteria	Pasteurellales	Pasteurellaceae	Haemophilus	influenzae	1.84757e-06	0	0	0	0	0	0	0	0	0	0	0	0	0	0	0	0	0	0	0	0	0	0	0	0	0	0	0	0	0	0	0	0	0	0	0	0	0	0	0	0	0	0
New.CleanUp.ReferenceOTU1755							1.84603e-06	0	0	0	0	0	0	0	0	0	0	0	0	0	0	0	0	0	0	0	0	0	0	0	0	0	0	0	0	0	0	0	0	0	0	0	0	0	0	0	0	0	0
New.CleanUp.ReferenceOTU781	Proteobacteria	Gammaproteobacteria	Pseudomonadales	Moraxellaceae			1.8452e-06	0	0	0	0	0	0	0	0	0	0	0	0	0	0	0	0	0	0	0	0	0	0	0	4.08147e-05	0	0	0	0	0	0	0	0	0	0	0	0	0	0	0	0	0	0
New.CleanUp.ReferenceOTU171	Fusobacteria	Fusobacteriia	Fusobacteriales	Leptotrichiaceae	Leptotrichia		1.84433e-06	0	0	0	0	0	0	4.14731e-05	0	0	0	0	0	0	0	0	8.47565e-05	0	0	0	0	0	0	0	0	0	0	0	0	0	0	0	0	0	0	0	0	0	0	0	0	0	0
New.CleanUp.ReferenceOTU664	Proteobacteria	Gammaproteobacteria	Pasteurellales	Pasteurellaceae	Haemophilus	influenzae	1.84339e-06	0	0	0	0	0	0	0	0	0	0	0	0	0	0	0	0	0	0	0	0	0	0	0	0	0	0	0	0	0	0	0	3.50779e-05	0	0	0	0	0	0	5.53342e-05	0	0	0
New.CleanUp.ReferenceOTU527	Firmicutes	Bacilli	Lactobacillales	Streptococcaceae	Streptococcus		1.84149e-06	0	0	0	0	0	0	0	3.16056e-05	0	0	0	0	0	0	0	0	0	0	0	0	0	0	0	0	0	0	0	0	0	0	0	0	0	0	0	0	0	0	0	0	0	0
New.CleanUp.ReferenceOTU443	Firmicutes	Bacilli	Bacillales	Staphylococcaceae	Staphylococcus	aureus	1.83795e-06	0	0	6.69411e-05	0	0	0	0	0	0	0	0	0	0	0	0	0	0	0	0	0	0	0	0	0	0	0	0	0	0	0	0	0	0	0	0	0	0	0	0	0	0	0
New.CleanUp.ReferenceOTU774	Actinobacteria	Actinobacteria	Actinomycetales	Actinomycetaceae	Actinomyces		1.83568e-06	0	3.83289e-05	0	0	0	0	0	0	0	0	6.47354e-05	0	0	0	0	0	0	0	0	0	0	0	0	0	0	0	0	0	0	0	0	0	0	0	0	3.81257e-05	0	0	0	0	0	0
2534143	Proteobacteria	Gammaproteobacteria	Pseudomonadales	Pseudomonadaceae	Pseudomonas		1.83369e-06	0	0	0	0	0	0	0	0	0	0.000136612	0	0	0	0	0	0	0	0	0	0	0	0	0	0	0	0	0	0	0	0	0	0	0	0	0	0	0	4.67574e-05	0	0	0	0
New.CleanUp.ReferenceOTU1089	Proteobacteria	Gammaproteobacteria	Pseudomonadales	Moraxellaceae	Moraxella		1.83186e-06	0	0	0	0	3.17048e-05	0	0	0	0	0	0	0	0	0	0	0	0	0	0	0	0	0	0	0	0	0	0	0	0	0	0	0	0	0	0	0	4.47207e-05	0	0	0	0	0
103879	Proteobacteria	Betaproteobacteria	Neisseriales	Neisseriaceae	Neisseria	cinerea	1.82799e-06	0	0	0	0	0	0	0	0	0	0	0	0	0	0	0	0	0	0	0	0	0	0	0	4.08147e-05	0	0	0	0	0	0	0	3.50779e-05	0	0	0.000106906	0	0	0	0	0	0	0
504674	Firmicutes	Clostridia	Clostridiales	[Tissierellaceae]	Anaerococcus		1.82656e-06	0	0	0	0	0	0	0	0	0	0	0	0	0	0	0	0	0	0	0	0	0	0	0	0	0	0	0	0	0	0	0	0	0	0	0	0	0	0	0	0	0	0
New.CleanUp.ReferenceOTU906	Firmicutes	Bacilli	Bacillales	Staphylococcaceae	Staphylococcus	aureus	1.82253e-06	0	0	3.34706e-05	0	0	0	0	0	0	0	0	0	0	0	0	0	0	0	0	7.08793e-05	0	0	0	0	0	0	0	0	0	0	0	0	0	0	0	0	0	0	0	0	0	0
4479288	Proteobacteria	Alphaproteobacteria	Rhizobiales	Rhizobiaceae	Agrobacterium		1.82181e-06	0	0	0	0	0	0	0	0	0	0	0	0	0	0	0	0	0	0	0	0	0	0	0	0	0	0	0	0	0	0	0	0	0	0	5.34531e-05	0	0	0	0	0	0	0
967742	Actinobacteria	Actinobacteria	Actinomycetales	Corynebacteriaceae	Corynebacterium		1.82149e-06	0	0	0	0	0	0	0	0	0	0.000182149	0	0	0	0	0	0	0	0	0	0	0	0	0	0	0	0	0	0	0	0	0	0	0	0	0	0	0	0	0	0	0	0
979344	Proteobacteria	Alphaproteobacteria	Rhizobiales	Methylobacteriaceae	Methylobacterium		1.82149e-06	0	0	0	0	0	0	0	0	0	0.000182149	0	0	0	0	0	0	0	0	0	0	0	0	0	0	0	0	0	0	0	0	0	0	0	0	0	0	0	0	0	0	0	0
New.CleanUp.ReferenceOTU799	Proteobacteria	Gammaproteobacteria	Pasteurellales	Pasteurellaceae	Haemophilus		1.81878e-06	0	0	0	0	0	0	0	0	0	0	0	0	0	0	0	0	0	0	0	0	0	0	0	0	0	0	0	0	0	0	0	0	0	0	0	0	0	0	0	0	0	0
4310995	Firmicutes	Clostridia	Clostridiales	Veillonellaceae	Selenomonas		1.81726e-06	0	0	0	0	0	0	0	0	0	0	0.000129471	0	0	0	0	0	0	0	0	0	0	0	0	0	0	0	0	0	0	0	0	0	0	0	0	0	0	0	0	0	0	0
979261	Firmicutes	Bacilli	Bacillales	Staphylococcaceae	Staphylococcus		1.8166e-06	0	0	0	0	0	0	0	0	0	0	0	0	0	0	0	0	0	0	0	3.54396e-05	0	0	0	0	0	0	0	0	0	0	0	0	0	0	0	0	0	4.67574e-05	0	0	0	0
New.CleanUp.ReferenceOTU1676	Actinobacteria	Actinobacteria	Actinomycetales	Actinomycetaceae	Actinomyces		1.8131e-06	0	0	0	0	0	0	0	0	0	0	3.23677e-05	0	0	0.000148943	0	0	0	0	0	0	0	0	0	0	0	0	0	0	0	0	0	0	0	0	0	0	0	0	0	0	0	0
New.CleanUp.ReferenceOTU479	Actinobacteria	Actinobacteria	Actinomycetales	Corynebacteriaceae	Corynebacterium		1.80907e-06	0	0	0	0	0	0	0	0	0	0	0	4.85013e-05	3.02361e-05	0	0	0	0	0	0	0	0	0	0	0	0	0	0	0	0	0	0	0	0	0	0	0	0	0	0	0	0	0
1020410	Firmicutes	Bacilli	Bacillales	Staphylococcaceae	Staphylococcus	aureus	1.80328e-06	0	0	0	0	0	0	0	0	0	0	0	0	0	0	0	0	0	0	0	0	0	0	0	0	0	0	0	0	0	7.29661e-05	0	0	0	0	0	0	0	0	0	0	0	0
4074385	Firmicutes	Bacilli	Bacillales	Planococcaceae			1.7959e-06	0	0	0	0	3.17048e-05	0	0	0	0	0	0	0	0	0	0	0	0	0	0	0	0	0	0	0	0	0	0	0	0	0	0	0	0	0	0	0	0	0	0	0	0	0
4303858	Proteobacteria	Betaproteobacteria	Burkholderiales	Comamonadaceae	Comamonas		1.79521e-06	0	0	0	0	0	0	0	0	0	0.000136612	0	0	0	0	0	0	0	0	0	0	0	0	0	0	0	0	0	0	0	0	0	0	0	0	0	0	0	0	0	0	0	0
4409759	Proteobacteria	Alphaproteobacteria	Rhizobiales	Rhizobiaceae			1.78955e-06	0	0	0	0	0	0	0	0	0	0	0	0	0	0	0	0	0	0	0	0	0	0	0	0	0	0	0	0	0	0	0	0	0	0	0	0	0	0	0	0	0	0
New.CleanUp.ReferenceOTU199	Firmicutes	Bacilli	Bacillales	Staphylococcaceae	Staphylococcus	aureus	1.78813e-06	0	0	6.69411e-05	0	0	0	0	0	0	0	0	0	0	0	0	0	0	0	0	0	0	0	0	0	0	0	0	0	0	0	0	0	0	0	0	0	0	0	0	0	0	0
579608	Firmicutes	Bacilli	Lactobacillales	Streptococcaceae	Streptococcus		1.78703e-06	0	0	0	0	0	0	0	0	0	0	0	0	0	3.72356e-05	0	0	0	0	0	0	0	0	0	4.08147e-05	0	0	0	0	0	0	0	0	0	0	0	0	0	0	0	0	0	0
1055132	Firmicutes	Bacilli	Bacillales	Staphylococcaceae	Staphylococcus		1.77867e-06	0	0	0	0	0	0	0	0	0	0	0	0	0	0	0	0	0	0	0	0	0	0	0	0	0	0	0	0	0	0	0	0	0	0	0	0	0	0	0	0	0	0
4466137	Bacteroidetes	Bacteroidia	Bacteroidales	Porphyromonadaceae			1.77557e-06	0	0	0	0	0	0	0	0	0	0	0	0	0	0	0	0	0	0	0	0	0	0	0	0	0	0	0	0	0	0	0	0	0	0	0	0	0	0	0	0	0	0
New.CleanUp.ReferenceOTU921	Proteobacteria	Gammaproteobacteria	Pseudomonadales	Moraxellaceae	Moraxella		1.77362e-06	0	0	0	0	0	0	0	0	3.1142e-05	0	0	0	0	0	0	0	3.757e-05	0	0	0	0	0	0	0	0	0	0	0	0	0	0	0	0	0	0	0	0	0	0	0	0	0
New.CleanUp.ReferenceOTU878	Proteobacteria	Gammaproteobacteria	Pseudomonadales	Moraxellaceae	Moraxella		1.77235e-06	0	0	0	0	0	0	0	0	9.34259e-05	0	0	0	0	0	0	0	0	0	0	0	0	0	0	0	0	0	0	0	0	0	0	0	0	0	0	0	0	0	0	0	0	0
New.CleanUp.ReferenceOTU1164	Firmicutes	Bacilli	Lactobacillales	Streptococcaceae	Streptococcus		1.77191e-06	3.40229e-05	0	0	0	0	0	0	0	0	0	0	0	0	0	0	0	0	0	0	0	0	0	0	0	0	0	0	0	0	0	0	0	0	0	0	3.81257e-05	0	0	0	0	0	0
New.CleanUp.ReferenceOTU646							1.76672e-06	0	0	0	0	0	0	0	0	3.1142e-05	0	0	0	0	0	0	0	0	0	0	0	0	0	0	0	0	0	0	0	0	0	0	0	0	0	0	0	0	0	0	0	0	0
4372058	Bacteroidetes	Bacteroidia	Bacteroidales	Prevotellaceae	Prevotella	melaninogenica	1.76392e-06	0	0	0	0	0	0	0	0	0	0	6.47354e-05	0	0	0	0	0	0	0	0	0	0	0	0	0	0	0	0	0	0	0	0	0	0	0	5.34531e-05	0	0	0	0	0	0	0
New.CleanUp.ReferenceOTU1377	Firmicutes	Bacilli	Lactobacillales	Streptococcaceae	Streptococcus		1.76375e-06	0	0	0	0	0	0	0	0	0	0	0	0	0	0	0	0	0	0	0	0	0	3.52896e-05	0	0	0	0	0	3.5068e-05	0	0	0	0	0	0	0	0	0	0	0	0	0	0
New.CleanUp.ReferenceOTU577	Proteobacteria	Gammaproteobacteria	Pasteurellales	Pasteurellaceae	Haemophilus	influenzae	1.76317e-06	0	0	0	0	0	0	0	0	0	0	0	0	0	0	0	0	0	0	0	0	0	0	0	0	0	0	0	0	0	0	0	0	0	0	0	0	4.47207e-05	0	0	0	0	4.08397e-05
New.CleanUp.ReferenceOTU1078	Proteobacteria	Gammaproteobacteria	Pasteurellales	Pasteurellaceae	Haemophilus	influenzae	1.76297e-06	0	0	0	0	0	0	0	0	0	0	0	0	0	0	0	0	0	0	0	0	0	0	0	0	3.39374e-05	0	0	0	0	0	0	0	0	0	0	0	0	0	0	0	0	0
New.CleanUp.ReferenceOTU1382	Firmicutes	Bacilli	Lactobacillales	Streptococcaceae	Streptococcus		1.76051e-06	0	0	0	0	0	0	0	0	0	0	0	0	3.02361e-05	0	0	0	0	0	0	0	0	0	0	0	0	0.000145815	0	0	0	0	0	0	0	0	0	0	0	0	0	0	0	0
New.CleanUp.ReferenceOTU524	Proteobacteria	Betaproteobacteria	Burkholderiales	Comamonadaceae			1.75722e-06	0	0	0	0	0	0	0	0	0	0	0	0	0	0	0	0	0	0	0	0	0	0	0	0	0	0	0	0	0	0	0	0	0	0	0	0	0	0	0	0	0.00012663	0
New.CleanUp.ReferenceOTU1304	Proteobacteria	Gammaproteobacteria	Pasteurellales	Pasteurellaceae	Haemophilus		1.75639e-06	0	0	0	0	0	0	0	0	0	0	0	0	0	0	0	0	0	0	0	0	0	0	0	0	0	0	0	0	0	0	0	0	0	0	0	0	0	0	0	0	0	4.08397e-05
New.CleanUp.ReferenceOTU1047	Firmicutes	Bacilli	Lactobacillales	Streptococcaceae	Streptococcus		1.75489e-06	0	0	0	0	0	0	4.14731e-05	0	0	0	0	4.85013e-05	0	0	0	0	0	0	0	0	0	0	0	0	0	3.64538e-05	0	0	0	0	0	0	0	0	0	0	0	0	0	0	0	0
New.CleanUp.ReferenceOTU1387	Proteobacteria	Gammaproteobacteria	Pseudomonadales	Moraxellaceae			1.7534e-06	0	0	0	0	0	0	0	0	0	0	0	0	0	0	0	0	0	0	0	0	0	0	0	0	0	0	0	0.00017534	0	0	0	0	0	0	0	0	0	0	0	0	0	0
4471067	Proteobacteria	Alphaproteobacteria	Rhizobiales	Rhizobiaceae	Agrobacterium		1.7472e-06	0	0	0	0	0	0	0	0	0	0	0	0	0	0	0	0	0	0	0	0	0	0	0	0	0	0	0	0	0	0	0	0	0	0	5.34531e-05	0	0	0	0	0	0	0
2468881	Proteobacteria	Gammaproteobacteria	Pseudomonadales	Pseudomonadaceae	Pseudomonas	viridiflava	1.74611e-06	0	0	0	0	0	0	0	0	0	0	0	0	0	0	0	0	0	0	0	0	0	0	0	0	0	0	0	0	0	0	0	0	0	0	0	0	0	0	0	0	0	0
New.CleanUp.ReferenceOTU1394	Actinobacteria	Actinobacteria	Actinomycetales	Actinomycetaceae	Actinomyces		1.74611e-06	0	0	0	0	0	0	0	0	0	0	0	0	0	0	0	0	0	0	0	0	0	0	0	0	0	0	0	0	0	0	0	0	0	0	0	0	0	0	0	0	0	0
New.CleanUp.ReferenceOTU1472	Firmicutes	Bacilli	Lactobacillales	Streptococcaceae	Streptococcus		1.74045e-06	0	0	0	0	0	0	0	0	0	0	0	0	0	0	0	0	0	0	0	0	3.02682e-05	0	0	0	0	0	0	0	0	0	0	0	0	0	5.34531e-05	0	0	0	0	4.55851e-05	0	0
New.CleanUp.ReferenceOTU262	Actinobacteria	Actinobacteria	Actinomycetales	Micrococcaceae	Rothia	mucilaginosa	1.73903e-06	0	0	0	0	0	0	0	0	0	0	0	0	0	0	0	0	0	0	0	0	0	0	0	0	3.39374e-05	0	0	0	0	0	0	0	0	0	0	0	0	0	0	0	0	0
4479484	Proteobacteria	Alphaproteobacteria	Sphingomonadales	Sphingomonadaceae	Sphingomonas		1.73786e-06	0	7.66577e-05	0	0	0	0	0	0	0	0	0	0	0	0	0	0	0	0	0	0	0	0	0	0	0	0	0	0	0	0	0	0	0	0	0	0	0	0	0	0	0	0
New.CleanUp.ReferenceOTU1376	Firmicutes	Bacilli	Lactobacillales	Streptococcaceae	Streptococcus		1.73522e-06	0	0	0	0	0	0	0	0	0	0	0	0	0	0	0	0	0	0	0	0	0	0	0	0	0	0	0	0	0	0	0	0	0	0.000134825	0	0	0	0	0	0	0	0
4345397	Proteobacteria	Gammaproteobacteria	Enterobacteriales	Enterobacteriaceae	Trabulsiella		1.72586e-06	0	0	0	0	0	0	0	0	0	0	0	0	0	0	0	0	0	0	0	0	0	0	0	0	0	0	0	0	0	0	0	0	0	0	0	0	0	0	0	0	0	0
389048	Firmicutes	Clostridia	Clostridiales	[Tissierellaceae]	Anaerococcus		1.72283e-06	0	0	0	0	0	0	0	0	0	0	0	0	0	0	0	0	0	3.83789e-05	0	0	0	0	0	0	0	0	0	0	0	0	0	0	0	0	0	0	0	0	0	0	0	0
859313	Actinobacteria	Acidimicrobiia	Acidimicrobiales	C111			1.72206e-06	0	0	0	0	0	0	0	0	0	0	0	0	0	0	0	0	0	0	0	0	0	0	0	0	0	0	0	0	0	0	0	0	0	0	0	0	0	0	0	0	0	0
4478815	Firmicutes	Clostridia	Clostridiales	Lachnospiraceae			1.72139e-06	0	0	0	0	0	0	0	0	0	0	0	0	0	0	0	0	0	0	0	0	0	0	0	0	0	0	0	0	0	0	0	0	0	0	0	0	0	0	0	0	0	0
1019914	Bacteroidetes	Cytophagia	Cytophagales	Cytophagaceae			1.71637e-06	0	0	0	0	0	0	0	0	0	0	0	0	0	0	0	0	0	0	0	0	0	0	0	0	0	0	0	0	0	0	0	0	0	0	0	0	0	0	0	0	0	0
427183	Actinobacteria	Actinobacteria	Actinomycetales	Brevibacteriaceae	Brevibacterium		1.71637e-06	0	0	0	0	0	0	0	0	0	0	0	0	0	0	0	0	0	0	0	0	0	0	0	0	0	0	0	0	0	0	0	0	0	0	0	0	0	0	0	0	0	0
2842604	Firmicutes	Bacilli	Bacillales	Bacillaceae	Geobacillus		1.71637e-06	0	0	0	0	0	0	0	0	0	0	0	0	0	0	0	0	0	0	0	0	0	0	0	0	0	0	0	0	0	0	0	0	0	0	0	0	0	0	0	0	0	0
New.CleanUp.ReferenceOTU644	Proteobacteria	Gammaproteobacteria	Pseudomonadales	Moraxellaceae	Moraxella		1.71582e-06	0	0	0	0	0	0	0	0	0	0	0	0	0	0	0	0	0	0	0	0	0	0	0	0	0	0	0	0	0	0	0	0	0	0	0	0	0	4.67574e-05	0	0	0	0
New.CleanUp.ReferenceOTU936	Actinobacteria	Actinobacteria	Actinomycetales	Actinomycetaceae	Actinomyces		1.71574e-06	0	0	0	0	0	0	0	0	0	0	9.71031e-05	0	0	7.44713e-05	0	0	0	0	0	0	0	0	0	0	0	0	0	0	0	0	0	0	0	0	0	0	0	0	0	0	0	0
New.CleanUp.ReferenceOTU1026	Proteobacteria	Betaproteobacteria	Neisseriales	Neisseriaceae	Neisseria	cinerea	1.71511e-06	0	0	0	0	0	0	0.000124419	0	0	0	0	0	0	0	0	0	0	0	0	0	0	0	0	0	0	0	0	0	0	0	0	0	0	0	0	0	0	0	0	0	0	0
New.CleanUp.ReferenceOTU463	Bacteroidetes	Bacteroidia	Bacteroidales	Prevotellaceae	Prevotella	melaninogenica	1.7137e-06	0	0	0	0	0	0	4.14731e-05	0	0	0	0	0	0	0	0	4.23783e-05	7.51399e-05	0	0	0	0	0	0	0	0	0	0	0	0	0	0	0	0	0	0	0	0	0	0	0	0	0
4442777	Proteobacteria	Gammaproteobacteria	Pseudomonadales	Moraxellaceae	Acinetobacter	johnsonii	1.71221e-06	0	0	0	0	0	0	0	0	0	0	0	0	0	0	0	0	0	0	0	0	0	0	0	0	0	0	0	0	0	0	0	0	0	0	0	0	0	0	0	0	0	0
New.CleanUp.ReferenceOTU1282	Firmicutes	Bacilli	Lactobacillales	Streptococcaceae	Streptococcus		1.70927e-06	0	0	0	0	0	0	0	0	0	0	0	0	0	0	0	0	0	0	0	0	0	0	0	0	0	0	0	0	0	0	0	0	0	0	0	0	0	0	0	0	0	0
New.CleanUp.ReferenceOTU1502	Proteobacteria	Gammaproteobacteria	Pasteurellales	Pasteurellaceae	Haemophilus		1.70625e-06	0	0	0	0	0	0	0	0	0	0	0	0	0	0	0	0	0	0	0	0	0	0	0	0	3.39374e-05	0	3.85669e-05	0	0	0	0	0	0	0	0	0	0	0	0	0	0	0
New.CleanUp.ReferenceOTU616	Firmicutes	Bacilli	Lactobacillales	Streptococcaceae	Streptococcus		1.7023e-06	0	0	0	0	0	0	0	0	0	0	0	0	0	0	0	0	0	0	0	0	0	0	0	0	0	0	0	0	0	0	0	0	0	0	0	0	0	0	0	0	0	0
14920	Firmicutes	Bacilli	Gemellales	Gemellaceae	Gemella		1.69513e-06	0	0	0	0	0	0	0	0	0	0	0	0	0	0	0	0.000169513	0	0	0	0	0	0	0	0	0	0	0	0	0	0	0	0	0	0	0	0	0	0	0	0	0	0
New.CleanUp.ReferenceOTU913	Bacteroidetes	Bacteroidia	Bacteroidales	[Paraprevotellaceae]	[Prevotella]		1.69513e-06	0	0	0	0	0	0	0	0	0	0	0	0	0	0	0	0.000169513	0	0	0	0	0	0	0	0	0	0	0	0	0	0	0	0	0	0	0	0	0	0	0	0	0	0
New.CleanUp.ReferenceOTU502	Bacteroidetes	Bacteroidia	Bacteroidales	[Paraprevotellaceae]	[Prevotella]		1.69513e-06	0	0	0	0	0	0	0	0	0	0	0	0	0	0	0	0.000169513	0	0	0	0	0	0	0	0	0	0	0	0	0	0	0	0	0	0	0	0	0	0	0	0	0	0
New.CleanUp.ReferenceOTU1441	Bacteroidetes	Bacteroidia	Bacteroidales	[Paraprevotellaceae]	[Prevotella]		1.69513e-06	0	0	0	0	0	0	0	0	0	0	0	0	0	0	0	0.000169513	0	0	0	0	0	0	0	0	0	0	0	0	0	0	0	0	0	0	0	0	0	0	0	0	0	0
New.CleanUp.ReferenceOTU436	Firmicutes	Bacilli	Lactobacillales	Streptococcaceae	Streptococcus		1.68842e-06	0	0	0	0	0	0	0	0	0	0	0	0	0	0	0	0	0	0	0	0	0	0	0	0	0	0	0	0	0	0	0	0	4.48994e-05	0	0	0	0	0	0	4.55851e-05	0	0
New.CleanUp.ReferenceOTU134	Bacteroidetes	Bacteroidia	Bacteroidales	[Paraprevotellaceae]	[Prevotella]		1.68638e-06	0	0	0	0	0	0	0	3.16056e-05	0	0	0	0	0	0	0	0	3.757e-05	0	0	0	0	0	0	0	0	0	0	0	0	0	0	0	0	0	0	0	0	0	0	0	0	0
911767	Actinobacteria	Actinobacteria	Actinomycetales	Corynebacteriaceae	Corynebacterium		1.68626e-06	0	0	0	0	0	0	0	0	0	0	0	0	0	0	0	0	0	0	0	0	3.02682e-05	0	0	0	0	0	0	0	0	0	0	0	0	0	0	0	0	0	0	0	0	0
New.CleanUp.ReferenceOTU225	Fusobacteria	Fusobacteriia	Fusobacteriales	Leptotrichiaceae	Leptotrichia		1.68608e-06	0	0	0	0	0	0	4.14731e-05	0	0	0	0	0	0	0	0	0.000127135	0	0	0	0	0	0	0	0	0	0	0	0	0	0	0	0	0	0	0	0	0	0	0	0	0	0
4325935	Firmicutes	Bacilli	Lactobacillales	Streptococcaceae	Streptococcus		1.68525e-06	0	0	0	0	0	0	0	0	0	0	0	0	0	0	0	0	0	0	0	0	0	0	0	0	0	0	0	0	0	0	0	0	4.48994e-05	0	0	0	0	0	0	0	0	0
1047041	Actinobacteria	Actinobacteria	Actinomycetales	Corynebacteriaceae	Corynebacterium		1.68396e-06	0	0	0	0	0	0	0	0	0	0	0	0	0	0	0	0	0	0	0	0	0	0	0	0	0	0	0	0	0	0	0	0	0	0	0	0	0	0	0	0	0	0
4391463	Fusobacteria	Fusobacteriia	Fusobacteriales	Fusobacteriaceae	Fusobacterium		1.68126e-06	0	0	0	0	0	0	0	0	0	0	0	0	0	0	0	0	3.757e-05	0	0	0	0	0	0	4.08147e-05	0	0	0	0	0	0	0	0	0	0	0	0	0	0	0	0	0	0
New.CleanUp.ReferenceOTU1639	Proteobacteria	Gammaproteobacteria	Pseudomonadales	Moraxellaceae	Moraxella		1.67282e-06	0	0	0	0	0	0	0	0	0	0	0	0	0	0	0	0	0	0	0	0	0	0	0	0	0	0	0	3.5068e-05	0	0	0	0	0	0	0	0	0	4.67574e-05	0	0	0	0
New.CleanUp.ReferenceOTU201	Firmicutes	Bacilli	Lactobacillales	Streptococcaceae	Streptococcus		1.67104e-06	3.40229e-05	0	0	0	0	0	0	0	0	0	0	0	0	3.72356e-05	4.79432e-05	0	0	0	0	0	0	0	0	0	0	0	0	0	0	0	0	0	0	0	0	0	0	0	0	0	0	0
New.CleanUp.ReferenceOTU802	Firmicutes	Bacilli	Lactobacillales	Streptococcaceae	Streptococcus		1.66927e-06	0	0	0	0	0	0	0	0	0	4.55373e-05	0	0	0	0	0	4.23783e-05	0	0	0	0	0	0	0	0	0	0	0	0	0	0	0	0	0	0	0	0	0	0	0	0	0	0
New.CleanUp.ReferenceOTU76	Proteobacteria	Gammaproteobacteria	Pseudomonadales	Moraxellaceae	Moraxella		1.6666e-06	0	0	0	0	0	0	0	0	0	0	0	0	0	0	0	0	0	0	0	0	0	0	0	0	0	0	0	0	0	0	0	0	0	0	0	0	0	0	0	0	0	0
New.CleanUp.ReferenceOTU1690	Proteobacteria	Betaproteobacteria	Neisseriales	Neisseriaceae	Neisseria	cinerea	1.65893e-06	0	0	0	0	0	0	0.000165893	0	0	0	0	0	0	0	0	0	0	0	0	0	0	0	0	0	0	0	0	0	0	0	0	0	0	0	0	0	0	0	0	0	0	0
New.CleanUp.ReferenceOTU671	Proteobacteria	Betaproteobacteria	Neisseriales	Neisseriaceae	Neisseria	cinerea	1.65893e-06	0	0	0	0	0	0	0.000165893	0	0	0	0	0	0	0	0	0	0	0	0	0	0	0	0	0	0	0	0	0	0	0	0	0	0	0	0	0	0	0	0	0	0	0
New.CleanUp.ReferenceOTU685	Proteobacteria	Betaproteobacteria	Neisseriales	Neisseriaceae	Neisseria	cinerea	1.65893e-06	0	0	0	0	0	0	0.000165893	0	0	0	0	0	0	0	0	0	0	0	0	0	0	0	0	0	0	0	0	0	0	0	0	0	0	0	0	0	0	0	0	0	0	0
New.CleanUp.ReferenceOTU866	Proteobacteria	Betaproteobacteria	Neisseriales	Neisseriaceae	Neisseria	cinerea	1.65893e-06	0	0	0	0	0	0	0.000165893	0	0	0	0	0	0	0	0	0	0	0	0	0	0	0	0	0	0	0	0	0	0	0	0	0	0	0	0	0	0	0	0	0	0	0
New.CleanUp.ReferenceOTU943	Proteobacteria	Betaproteobacteria	Neisseriales	Neisseriaceae	Neisseria	cinerea	1.65893e-06	0	0	0	0	0	0	0.000165893	0	0	0	0	0	0	0	0	0	0	0	0	0	0	0	0	0	0	0	0	0	0	0	0	0	0	0	0	0	0	0	0	0	0	0
New.CleanUp.ReferenceOTU700	Proteobacteria	Betaproteobacteria	Neisseriales	Neisseriaceae	Neisseria		1.65893e-06	0	0	0	0	0	0	0.000165893	0	0	0	0	0	0	0	0	0	0	0	0	0	0	0	0	0	0	0	0	0	0	0	0	0	0	0	0	0	0	0	0	0	0	0
New.CleanUp.ReferenceOTU129	Proteobacteria	Betaproteobacteria	Neisseriales	Neisseriaceae	Neisseria	cinerea	1.65893e-06	0	0	0	0	0	0	0.000165893	0	0	0	0	0	0	0	0	0	0	0	0	0	0	0	0	0	0	0	0	0	0	0	0	0	0	0	0	0	0	0	0	0	0	0
New.CleanUp.ReferenceOTU839	Proteobacteria	Gammaproteobacteria	Pasteurellales	Pasteurellaceae	Haemophilus		1.65592e-06	0	0	0	0	0	0	0	0	0	0	0	0	0	0	0	0	0	0	0	0	0	0	0	0	0	0	0	0	0	0	0	0	0	0	0	0	0	0	0	0	0	0
New.CleanUp.ReferenceOTU1410	Proteobacteria	Gammaproteobacteria	Pasteurellales	Pasteurellaceae	Haemophilus		1.65592e-06	0	0	0	0	0	0	0	0	0	0	0	0	0	0	0	0	0	0	0	0	0	0	0	0	0	0	0	0	0	0	0	0	0	0	0	0	0	0	0	0	0	0
New.CleanUp.ReferenceOTU1468	Actinobacteria	Actinobacteria	Actinomycetales	Corynebacteriaceae	Corynebacterium		1.65009e-06	0	0	0	0	0	0	0	0	0	0	0	0	0	0	0	0	0	3.83789e-05	0	0	0	0	0	0	0	0	0	0	0	0	0	0	0	0	0	0	0	0	0	0	0.00012663	0
New.CleanUp.ReferenceOTU756	Proteobacteria	Gammaproteobacteria	Pseudomonadales	Moraxellaceae			1.64795e-06	0	0	0	0	0	0	0	0	0	0	0	0	0	0	0	0	0	0	0	0	0	0	0	0	0	0	0	7.01361e-05	0	0	0	0	0	0	0	0	0	4.67574e-05	0	0	0	0
New.CleanUp.ReferenceOTU557	Proteobacteria	Gammaproteobacteria	Pseudomonadales	Moraxellaceae	Moraxella		1.64795e-06	0	0	0	0	0	0	0	0	0	0	0	0	0	0	0	0	0	0	0	0	0	0	0	0	0	0	0	7.01361e-05	0	0	0	0	0	0	0	0	0	4.67574e-05	0	0	0	0
353532	Proteobacteria	Betaproteobacteria	Burkholderiales	Oxalobacteraceae	Janthinobacterium		1.64743e-06	0	0	0	0	0	0	0	0	0	0	0	0	0	0	0	0	0	0	0	0	0	0	0	0	0	0	0	0	0	0	0	0	0	0	0	0	0	0	0	0	0	0
New.CleanUp.ReferenceOTU1081	Proteobacteria	Gammaproteobacteria	Pasteurellales	Pasteurellaceae	Haemophilus		1.64469e-06	0	0	0	0	0	0	0	0	0	0	0	0	0	0	0	0	0	0	0	0	0	0	0	0	0	0	0	0	0	0	0	0	0	0	0	0	0	0	0	0	0	0
New.CleanUp.ReferenceOTU246							1.64396e-06	0	0	0	0	0	0	0	0	0	0	0	0	0	0	0	0	0	0	0	0	0	0	0	0	0	0	0	0	0	0	0	0	0	8.98836e-05	0	0	0	0	0	0	0	0
New.CleanUp.ReferenceOTU1152	Actinobacteria	Actinobacteria	Actinomycetales	Actinomycetaceae	Actinomyces		1.6407e-06	0	0	0	0	0	0	4.14731e-05	0	0	0	0	0	0	0	0	0	0	0	0	0	0	0	0	0	0	0	0	0	0	0	0	0	0	0	0	0	0	0	0	0	0	0
New.CleanUp.ReferenceOTU1289	Firmicutes	Bacilli	Lactobacillales	Aerococcaceae	Alloiococcus		1.63658e-06	0	0	0	0	0	0	0	0	0	0	0	0	0	0	0	0	0	0	0	0	0	0	0	0	0	0	0	0	0	0	0	0	0	0	0	0	0	0	0	0	0.00012663	0
New.CleanUp.ReferenceOTU191							1.63518e-06	3.40229e-05	0	0	0	0	0	0	0	0	0	0	0	0	0	0	8.47565e-05	0	0	0	0	0	0	0	0	0	0	0	0	0	0	0	0	0	0	0	0	0	0	0	0	0	0
New.CleanUp.ReferenceOTU318	Firmicutes	Bacilli	Lactobacillales	Streptococcaceae	Streptococcus		1.63449e-06	0	0	0	0	0	0	0	0	0	0	0	0	0	0	0	0	0	0	0	0	0	3.52896e-05	0	0	0	0	0	0	0	0	0	0	0	4.49418e-05	0	0	0	0	0	0	0	0
New.CleanUp.ReferenceOTU367	Proteobacteria	Gammaproteobacteria	Pasteurellales	Pasteurellaceae	Haemophilus	influenzae	1.63374e-06	0	0	0	0	0	0	0	0	0	0	0	0	0	0	0	0	0	0	0	0	0	0	0	0	0	0	3.85669e-05	0	0	0	0	0	0	0	0	0	0	0	0	0	0	0
New.CleanUp.ReferenceOTU825	Proteobacteria	Gammaproteobacteria	Pasteurellales	Pasteurellaceae	Haemophilus	influenzae	1.62995e-06	0	0	0	0	0	0	0	0	0	0	0	0	0	0	0	0	0	0	0	0	0	0	0	0	0	0	0	0	0	0	0	0	0	0	0	0	0	0	0	0	0	0
New.CleanUp.ReferenceOTU668							1.628e-06	0	0	0	0	0	0	0	0	0	0	0	0	0	0	0	0	0	0	0	0	0	0	0	0	0	0	0	0	0	0	0	0	0	0	0	0	0	0	0	0	0	0
557100	Bacteroidetes	Flavobacteriia	Flavobacteriales	Flavobacteriaceae	Capnocytophaga		1.62677e-06	0	0	0	0	0	0	0	0	0	0	0	4.85013e-05	0	0	0	0	3.757e-05	0	0	0	0	0	0	0	0	0	0	0	0	0	0	0	0	0	0	0	0	0	0	0	0	0
4342645	Proteobacteria	Betaproteobacteria	Gallionellales	Gallionellaceae	Gallionella		1.62452e-06	0	0	0	0	0	0	0	0	0	0	0	0	0	0	0	0	0	0	0	0	0	0	0	0	0	0	0	0	0	0	0	0	0	0	0	0	0	0	0	0	0	0
689559	Proteobacteria	Betaproteobacteria	Rhodocyclales	Rhodocyclaceae	Sulfuritalea		1.62452e-06	0	0	0	0	0	0	0	0	0	0	0	0	0	0	0	0	0	0	0	0	0	0	0	0	0	0	0	0	0	0	0	0	0	0	0	0	0	0	0	0	0	0
4329000	Nitrospirae	Nitrospira	Nitrospirales	Nitrospiraceae	Nitrospira		1.62452e-06	0	0	0	0	0	0	0	0	0	0	0	0	0	0	0	0	0	0	0	0	0	0	0	0	0	0	0	0	0	0	0	0	0	0	0	0	0	0	0	0	0	0
New.CleanUp.ReferenceOTU662	OD1	ZB2					1.62452e-06	0	0	0	0	0	0	0	0	0	0	0	0	0	0	0	0	0	0	0	0	0	0	0	0	0	0	0	0	0	0	0	0	0	0	0	0	0	0	0	0	0	0
New.CleanUp.ReferenceOTU665							1.62452e-06	0	0	0	0	0	0	0	0	0	0	0	0	0	0	0	0	0	0	0	0	0	0	0	0	0	0	0	0	0	0	0	0	0	0	0	0	0	0	0	0	0	0
4451646	Bacteroidetes	Flavobacteriia	Flavobacteriales	Flavobacteriaceae	Capnocytophaga		1.62392e-06	0	0	0	8.72524e-05	0	0	0	0	0	0	0	0	0	0	0	0	7.51399e-05	0	0	0	0	0	0	0	0	0	0	0	0	0	0	0	0	0	0	0	0	0	0	0	0	0
New.CleanUp.ReferenceOTU20	Firmicutes	Bacilli	Lactobacillales	Streptococcaceae	Streptococcus		1.62009e-06	0	0	0	0	0	0	0	0	0	0	0	0	0	0	0	0	0	0	0	0	0	0	0	0	0	0	0	0	0	0	0	0	0	0	0	0	0	0	0	0	0	0
10323	Proteobacteria	Gammaproteobacteria	Enterobacteriales	Enterobacteriaceae			1.61836e-06	0	0	0	0	0	0	0	0	0	0	0	0	0	0	0	0	0	0	0	0	0	0	0	0	0	0	0	0	0	0	0	0	0	0	0	0	0	0	0	0	0	0
New.CleanUp.ReferenceOTU1492	Proteobacteria	Gammaproteobacteria	Pasteurellales	Pasteurellaceae	Haemophilus		1.61603e-06	0	0	0	0	0	0	0	0	0	0	0	0	0	0	0	0	0	0	0	0	0	0	0	0	3.39374e-05	0	0	0	0	0	0	0	0	0	0	3.81257e-05	0	0	0	0	0	4.08397e-05
New.CleanUp.ReferenceOTU687	Proteobacteria	Gammaproteobacteria	Pasteurellales	Pasteurellaceae	Haemophilus		1.61468e-06	0	0	0	5.81683e-05	0	0	0	0	0	0	0	0	0	0	0	0	0	0	0	0	0	0	0	0	0	0	0	0	0	0	0	0	0	0	0	3.81257e-05	0	0	0	0	0	0
New.CleanUp.ReferenceOTU536	Bacteroidetes	Bacteroidia	Bacteroidales	Porphyromonadaceae	Porphyromonas		1.61251e-06	0	0	0	0	0	0	0	0	0	0	0	0	0	0	0	0	0	0	0	0	0	0	0	0	0	0	0	0	0	0	0	0	0	0	0	0	0	0	0	0	0	0
New.CleanUp.ReferenceOTU1718	Firmicutes	Clostridia	Clostridiales	Veillonellaceae	Veillonella		1.60655e-06	0	3.83289e-05	0	0	0	0	0	0	0	0	0	0	0	0	0	8.47565e-05	3.757e-05	0	0	0	0	0	0	0	0	0	0	0	0	0	0	0	0	0	0	0	0	0	0	0	0	0
New.CleanUp.ReferenceOTU410	Proteobacteria	Gammaproteobacteria	Pasteurellales	Pasteurellaceae	Haemophilus		1.60654e-06	0	0	0	0	0	0	0	0	0	0	0	0	0	0	0	0	0	0	0	0	0	0	0	0	0	0	0	0	0	0	0	0	0	0	0	0	0	0	0	0	0	0
New.CleanUp.ReferenceOTU773	Bacteroidetes	Bacteroidia	Bacteroidales	Prevotellaceae	Prevotella		1.60359e-06	0	0	0	0	0	0	0	0	0	0	0	0	0	0	0	0	0	0	0	0	0	0	0	0	0	0	0	0	0	0	0	0	0	0	0.000160359	0	0	0	0	0	0	0
New.CleanUp.ReferenceOTU48	Proteobacteria	Gammaproteobacteria	Pasteurellales	Pasteurellaceae	Aggregatibacter	segnis	1.60359e-06	0	0	0	0	0	0	0	0	0	0	0	0	0	0	0	0	0	0	0	0	0	0	0	0	0	0	0	0	0	0	0	0	0	0	0.000160359	0	0	0	0	0	0	0
New.CleanUp.ReferenceOTU1753	Proteobacteria	Gammaproteobacteria	Pasteurellales	Pasteurellaceae	Haemophilus	influenzae	1.60308e-06	0	0	0	0	0	0	0	0	0	0	0	0	0	0	0	0	0	0	0	0	0	0	0	0	0	0	0	0	0	0	0	0	0	0	0	0	0	0	0	0	0	0
New.CleanUp.ReferenceOTU754	Actinobacteria	Actinobacteria	Actinomycetales	Corynebacteriaceae	Corynebacterium		1.60224e-06	0	0	0	0	0	0	0	0	0	0	0	0	0	3.72356e-05	0	0	0	0	0	0	0	0	0	0	0	0	0	3.5068e-05	5.08932e-05	0	0	0	0	0	0	0	0	0	0	0	0	0
New.CleanUp.ReferenceOTU353	Proteobacteria	Gammaproteobacteria	Pseudomonadales	Moraxellaceae	Moraxella		1.60195e-06	0	0	0	0	0	0	0	0	0	0	0	0	0	0	0	0	0	0	0	0	0	0	0	4.08147e-05	0	0	0	3.5068e-05	0	0	0	0	0	0	0	0	0	4.67574e-05	0	0	0	0
New.CleanUp.ReferenceOTU273	Actinobacteria	Actinobacteria	Actinomycetales	Micrococcaceae	Rothia	mucilaginosa	1.59947e-06	0	0	0	0	0	0	0	0	0	0	0	0	0	0	0	0	0	0	0	0	0	0	0	0	0	0	0	0	0	0	0	0	0	0	0	0	0	0	0	0	0	0
New.CleanUp.ReferenceOTU1250	Firmicutes	Bacilli	Lactobacillales	Streptococcaceae	Streptococcus		1.59797e-06	3.40229e-05	0	0	0	0	0	0	0	0	0	0	0	0	0	0	0	0	0	0	0	0	3.52896e-05	0	0	0	0	0	0	0	0	0	0	4.48994e-05	0	0	0	0	0	0	4.55851e-05	0	0
New.CleanUp.ReferenceOTU1015	Proteobacteria	Gammaproteobacteria	Pasteurellales	Pasteurellaceae	Haemophilus		1.59748e-06	0	0	0	0	0	0	0	0	0	0	0	4.85013e-05	0	0	0	0	0	0	0	0	0	0	0	0	0	0	0	0	0	0	0	0	0	0	0	0	0	0	0	0	0	0
New.CleanUp.ReferenceOTU986	Proteobacteria	Gammaproteobacteria	Pseudomonadales	Moraxellaceae	Moraxella		1.59741e-06	0	0	0	0	0	0	0	0	0	0	0	0	0	0	0	0	0	0	0	0	0	0	0	0	0	0	0	0	0	0	0	0	0	0	0	0	0	0	0	0	0	0
101293	Bacteroidetes	Flavobacteriia	Flavobacteriales	[Weeksellaceae]	Chryseobacterium		1.59471e-06	0	0	0	0	0	0	0	0	0	4.55373e-05	0	0	0	0	0	0	0	0	0	0	0	0	0	0	0	0	0	0	0	0	0	0	0	0	0	0	0	0	0	0	0	0
106019	Bacteroidetes	Flavobacteriia	Flavobacteriales	[Weeksellaceae]	Chryseobacterium		1.59471e-06	0	0	0	0	0	0	0	0	0	4.55373e-05	0	0	0	0	0	0	0	0	0	0	0	0	0	0	0	0	0	0	0	0	0	0	0	0	0	0	0	0	0	0	0	0
900973	Proteobacteria	Betaproteobacteria	Neisseriales	Neisseriaceae			1.59149e-06	0	0	0	0	0	0	0	0	0	0	0	0	0	0	0	0	0	0	0	0	0	0	0	0	0	0	0	0	0	0	0	0	0	0	0	0	0	0	0	0	0	0
4352537	Firmicutes	Clostridia	Clostridiales	Veillonellaceae	Veillonella	dispar	1.58938e-06	0	0	0	0	0	0	0	0	0	0	0	0	0	0	0	0	0	0	0	0	0	0	0	0	0	0	0	0	0	0	0	0	0	0	0	0	0	0	0	0	0	0
New.CleanUp.ReferenceOTU1055	Proteobacteria	Gammaproteobacteria	Pseudomonadales	Moraxellaceae	Moraxella		1.58853e-06	0	0	0	0	0	0	0	0	0	0	0	0	0	0	0	0	0	0	0	0	0	0	0	4.08147e-05	0	0	0	7.01361e-05	0	0	0	0	0	0	0	0	0	0	0	0	0	0
New.CleanUp.ReferenceOTU230	Actinobacteria	Actinobacteria	Actinomycetales	Corynebacteriaceae	Corynebacterium		1.58821e-06	0	0	0	0	0	0	0	0	0	0	0	0	9.07084e-05	0	0	0	0	0	0	0	0	0	0	0	0	0	0	0	0	0	0	0	0	0	0	0	0	0	0	0	0	0
New.CleanUp.ReferenceOTU690	Fusobacteria	Fusobacteriia	Fusobacteriales	Leptotrichiaceae	Leptotrichia		1.5875e-06	0	0	0	5.81683e-05	0	0	0	0	0	0	0	0	0	0	0	4.23783e-05	0	0	0	0	0	0	0	0	0	0	0	0	0	0	0	0	0	0	0	0	0	0	0	0	0	0
New.CleanUp.ReferenceOTU538	Bacteroidetes	Bacteroidia	Bacteroidales	Porphyromonadaceae	Porphyromonas		1.58674e-06	0	0	0	2.90841e-05	0	0	0	0	0	0	0	0	0	0	0	0	0	0	0	0	0	0	0	0	0	0	0	0	0	0	0	0	0	0	0	0	0	0	0	0	0	0
New.CleanUp.ReferenceOTU1343	Proteobacteria	Gammaproteobacteria	Pseudomonadales	Moraxellaceae	Moraxella		1.58352e-06	0	0	0	0	0	0	0	0	0	0	0	0	0	0	0	0	0	0	0	0	0	0	0	0	0	0	0	0	0	0	0	0	0	0	0	0	0	0	0	0	0	0
462988	Actinobacteria	Actinobacteria	Actinomycetales	Corynebacteriaceae	Corynebacterium		1.58335e-06	0	0	0	0	3.17048e-05	0	0	0	0	0	0	0	0	0	0	0	0	0	0	0	0	0	0	0	0	0	0	0	0	0	0	0	0	0	0	0	0	0	0	0	0.00012663	0
New.CleanUp.ReferenceOTU605	Actinobacteria	Actinobacteria	Actinomycetales	Actinomycetaceae	Actinomyces		1.57881e-06	0	0	0	0	0	0	4.14731e-05	0	0	0	0	0	0	0	0	0	0	0	0	0	0	0	0	0	0	0	0	0	0	0	0	0	0	0	0	0	0	0	0	0	0	0
New.CleanUp.ReferenceOTU141							1.57683e-06	0	0	0	2.90841e-05	0	0	0	0	0	0	0	0	0	0	0	0	0	0	0	0	0	0	0	0	0	0	0	0	0	0	0	0	0	0	0	0	0	0	0	0	0	0
New.CleanUp.ReferenceOTU578							1.57534e-06	0	0	0	0	0	0	0	0	0	0	0	0	0	0	0	0	0	0	0	0	0	0	0	0	0	0	0	0	0	0	0	0	0	0	0	0	0	0	0	0	0	0
New.CleanUp.ReferenceOTU1454	Proteobacteria	Gammaproteobacteria	Pasteurellales	Pasteurellaceae	Haemophilus	influenzae	1.57409e-06	0	0	0	0	0	0	0	0	0	0	0	0	0	0	0	0	0	0	0	3.54396e-05	0	0	0	4.08147e-05	0	0	0	0	0	0	3.95679e-05	0	0	0	0	0	0	0	0	0	0	0
911516	Actinobacteria	Actinobacteria	Actinomycetales	Corynebacteriaceae	Corynebacterium		1.57133e-06	0	0	0	0	0	0	0	0	0	0	0	0	0.000120945	0	0	0	0	0	0	0	0	0	0	0	0	0	0	0	0	0	0	0	0	0	0	0	0	0	0	0	0	0
724120	Firmicutes	Bacilli	Lactobacillales	Streptococcaceae	Streptococcus		1.56839e-06	0	0	0	0	0	0	0	0	0	0	0	4.85013e-05	0	0	0	0	0	0	0	0	0	0	0	0	0	0	0	0	0	0	0	0	0	0	0	0	0	0	0	0	0	0
4344651	Firmicutes	Clostridia	Clostridiales	[Tissierellaceae]	Peptoniphilus		1.56715e-06	0	0	0	0	0	0	0	0	0	0	0	0	0	0	0	0	0	0	0	0	0	0	0	0	0	0	0	0	0	0	0	0	0	0	0	0	0	0	0	0	0	0
25461	Firmicutes	Clostridia	Clostridiales	Ruminococcaceae			1.56715e-06	0	0	0	0	0	0	0	0	0	0	0	0	0	0	0	0	0	0	0	0	0	0	0	0	0	0	0	0	0	0	0	0	0	0	0	0	0	0	0	0	0	0
4416927	Proteobacteria	Alphaproteobacteria	Rhizobiales	Methylobacteriaceae	Methylobacterium		1.56715e-06	0	0	0	0	0	0	0	0	0	0	0	0	0	0	0	0	0	0	0	0	0	0	0	0	0	0	0	0	0	0	0	0	0	0	0	0	0	0	0	0	0	0
244494	Actinobacteria	Actinobacteria	Actinomycetales	Pseudonocardiaceae	Pseudonocardia		1.56715e-06	0	0	0	0	0	0	0	0	0	0	0	0	0	0	0	0	0	0	0	0	0	0	0	0	0	0	0	0	0	0	0	0	0	0	0	0	0	0	0	0	0	0
4418684	Proteobacteria	Alphaproteobacteria	Rhizobiales	Methylocystaceae			1.56715e-06	0	0	0	0	0	0	0	0	0	0	0	0	0	0	0	0	0	0	0	0	0	0	0	0	0	0	0	0	0	0	0	0	0	0	0	0	0	0	0	0	0	0
823479	Proteobacteria	Betaproteobacteria	Burkholderiales	Oxalobacteraceae	Janthinobacterium		1.56715e-06	0	0	0	0	0	0	0	0	0	0	0	0	0	0	0	0	0	0	0	0	0	0	0	0	0	0	0	0	0	0	0	0	0	0	0	0	0	0	0	0	0	0
518872	Actinobacteria	Actinobacteria	Actinomycetales	Dietziaceae	Dietzia		1.56715e-06	0	0	0	0	0	0	0	0	0	0	0	0	0	0	0	0	0	0	0	0	0	0	0	0	0	0	0	0	0	0	0	0	0	0	0	0	0	0	0	0	0	0
166225	Firmicutes	Clostridia	Clostridiales	Ruminococcaceae			1.56715e-06	0	0	0	0	0	0	0	0	0	0	0	0	0	0	0	0	0	0	0	0	0	0	0	0	0	0	0	0	0	0	0	0	0	0	0	0	0	0	0	0	0	0
511565	Proteobacteria	Gammaproteobacteria	Pseudomonadales	Pseudomonadaceae			1.56715e-06	0	0	0	0	0	0	0	0	0	0	0	0	0	0	0	0	0	0	0	0	0	0	0	0	0	0	0	0	0	0	0	0	0	0	0	0	0	0	0	0	0	0
New.CleanUp.ReferenceOTU1787	Firmicutes	Bacilli	Lactobacillales	Streptococcaceae	Streptococcus		1.56715e-06	0	0	0	0	0	0	0	0	0	0	0	0	0	0	0	0	0	0	0	0	0	0	0	0	0	0	0	0	0	0	0	0	0	0	0	0	0	0	0	0	0	0
New.CleanUp.ReferenceOTU821	Proteobacteria	Gammaproteobacteria	Pasteurellales	Pasteurellaceae	Haemophilus		1.56479e-06	0	0	0	0	0	0	0	0	0	0	0	0	0	0	0	0	0	0	0	0	0	0	0	0	0	0	0	0	0	0	0	0	0	0	0	0	0	0	0	0	0	0
New.CleanUp.ReferenceOTU1059	Firmicutes	Bacilli	Lactobacillales	Streptococcaceae	Streptococcus		1.56226e-06	0	0	0	0	0	0	0	0	0	0	0	0	0	0	0	0	0	0	0	0	3.02682e-05	0	0	0	3.39374e-05	0	3.85669e-05	0	0	0	0	0	0	0	5.34531e-05	0	0	0	0	0	0	0
New.CleanUp.ReferenceOTU582	Bacteroidetes	Bacteroidia	Bacteroidales	Porphyromonadaceae	Porphyromonas		1.56063e-06	0	0	0	0	0	0	0	0	0	0	3.23677e-05	0	0	0	0	0	0	0	0	0	0	0	0	0	0	0	0	0	0	0	0	0	0	0	0	0	0	0	0	0	0	0
1085703	Proteobacteria	Gammaproteobacteria	Pseudomonadales	Moraxellaceae	Acinetobacter	johnsonii	1.55806e-06	0	0	0	0	0	0	0	0	0	0	0	0	0	0	0	0	0	0	0	0	0	0	0	0	0	0	0	0	0	0	0	0	0	0	0	0	0	0	0	0	0	0
New.CleanUp.ReferenceOTU194	Firmicutes	Bacilli	Bacillales	Staphylococcaceae	Staphylococcus	aureus	1.55806e-06	0	0	0	0	0	0	0	0	0	0	0	0	0	0	0	0	0	0	0	0	0	0	0	0	0	0	0	0	0	0	0	0	0	0	0	0	0	0	0	0	0	0
New.CleanUp.ReferenceOTU1627							1.55616e-06	0	0	0	0	0	0	0	0	0	0	0	0	0	0	0	0	0	0	0	0	0	0	0	0	0	0	0	0	0	0	0	0	0	0	0	0	0	0	0	0	0	0
New.CleanUp.ReferenceOTU1623	Actinobacteria	Actinobacteria	Actinomycetales	Corynebacteriaceae	Corynebacterium		1.55454e-06	0	0	0	0	0	0	0	0	0	0	0	0	0	0	0	0	0	0	0	0	0	0	0	0	0	0	0	0	0	0	0	0	0	0	0	0	0	0	0	0	0	0
New.CleanUp.ReferenceOTU211	Firmicutes	Clostridia	Clostridiales	Veillonellaceae	Veillonella		1.55088e-06	0	0	0	0	0	0	0	0	0	0	0	0	0	0	0	4.23783e-05	0.00011271	0	0	0	0	0	0	0	0	0	0	0	0	0	0	0	0	0	0	0	0	0	0	0	0	0
New.CleanUp.ReferenceOTU1084	Actinobacteria	Actinobacteria	Actinomycetales	Corynebacteriaceae	Corynebacterium		1.55001e-06	0	0	0	0	0	0	0	0	0	0	0	0	0.000120945	0	0	0	0	0	0	0	0	0	0	0	0	0	0	0	0	0	0	0	0	0	0	0	0	0	0	0	0	0
New.CleanUp.ReferenceOTU289	Proteobacteria	Gammaproteobacteria	Pseudomonadales	Moraxellaceae	Moraxella		1.54448e-06	0	0	0	0	0	0	0	0	0	0	0	0	0	0	0	0	0	0	0	0	0	0	0	0	0	0	0	7.01361e-05	0	0	0	0	0	0	0	0	0	4.67574e-05	0	0	0	0
4416113	Proteobacteria	Gammaproteobacteria	Enterobacteriales	Enterobacteriaceae			1.54286e-06	0	0	0	0	0	0	0	6.32111e-05	0	9.10747e-05	0	0	0	0	0	0	0	0	0	0	0	0	0	0	0	0	0	0	0	0	0	0	0	0	0	0	0	0	0	0	0	0
362308	Firmicutes	Clostridia	Clostridiales	[Tissierellaceae]	Anaerococcus		1.54267e-06	0	0	0	0	0	0	0	0	0	0	0	0	0	0	0	0	0	0	0	0	0	0	0	0	0	0	0.000154267	0	0	0	0	0	0	0	0	0	0	0	0	0	0	0
83643	Proteobacteria	Alphaproteobacteria	Rhodobacterales	Rhodobacteraceae			1.54169e-06	0	0	0	0	0	0	0	0	0	0	0	0	0	0	0	0	0	0	0	0	0	0	0	0	0	0	0	0	0	0	0	0	0	0	0	0	0	0	0	0	0	0
New.CleanUp.ReferenceOTU613	Proteobacteria	Gammaproteobacteria	Pasteurellales	Pasteurellaceae	Haemophilus		1.53502e-06	0	0	0	0	0	0	0	0	0	0	0	0	0	0	0	0	0	0	0	0	0	0	0	0	0	0	0	0	0	0	3.95679e-05	0	0	0	0	0	0	0	0	0	0	0
New.CleanUp.ReferenceOTU1633	Firmicutes	Bacilli	Lactobacillales	Streptococcaceae	Streptococcus		1.53491e-06	0	0	0	0	0	0	0	0	0	4.55373e-05	0	0	0	0	0	0	0	0	0	0	0	0	0	0	0	0	3.85669e-05	0	0	0	0	0	0	0	0	0	0	0	0	0	0	0
New.CleanUp.ReferenceOTU78	Proteobacteria	Gammaproteobacteria	Pasteurellales	Pasteurellaceae	Actinobacillus	parahaemolyticus	1.53315e-06	0	0.000153315	0	0	0	0	0	0	0	0	0	0	0	0	0	0	0	0	0	0	0	0	0	0	0	0	0	0	0	0	0	0	0	0	0	0	0	0	0	0	0	0
New.CleanUp.ReferenceOTU1596	Proteobacteria	Gammaproteobacteria	Pasteurellales	Pasteurellaceae	Haemophilus	influenzae	1.53315e-06	0	0.000153315	0	0	0	0	0	0	0	0	0	0	0	0	0	0	0	0	0	0	0	0	0	0	0	0	0	0	0	0	0	0	0	0	0	0	0	0	0	0	0	0
New.CleanUp.ReferenceOTU1525	Proteobacteria	Gammaproteobacteria	Pasteurellales	Pasteurellaceae	Haemophilus		1.533e-06	0	0	0	0	0	0	0	3.16056e-05	0	0	0	0	0	0	0	0	0	0	0	0	0	0	0	0	3.39374e-05	0	0	0	0	0	0	0	0	0	0	0	0	0	0	0	0	0
New.CleanUp.ReferenceOTU63	Bacteroidetes	Bacteroidia	Bacteroidales	Porphyromonadaceae	Porphyromonas		1.53212e-06	0	0	0	0	0	0	0	0	0	0	0	0	0	0	0	0	0.00011271	0	0	0	0	0	0	0	0	0	0	0	0	0	0	0	0	0	0	0	0	0	0	0	0	0
243777	Proteobacteria	Gammaproteobacteria	Pasteurellales	Pasteurellaceae	Haemophilus	influenzae	1.52296e-06	0	0	0	0	0	0	0	0	0	0	0	0	0	0	0	0	0	0	0	0	0	0	3.75164e-05	0	0	0	0	0	0	0	0	0	0	0	0	0	0	0	0	0	0	0
New.CleanUp.ReferenceOTU437	Firmicutes	Bacilli	Lactobacillales	Streptococcaceae	Streptococcus		1.52275e-06	0	0	0	0	0	0	0	0	0	0	0	0	0	0	0	0	0	0	0	0	0	0	0	0	0	0	0	0	0	0	0	0	0	4.49418e-05	0	0	0	0	0	0	0	0
4468965	Proteobacteria	Alphaproteobacteria	Rickettsiales	mitochondria			1.52188e-06	0	0	0	0	0	0	0	0	0	0	0	0	0	0	0	0	0	0	0	0	0	0	0	0	0	0	0	0	0	0	0	0	0	0	0	0	0	0	0	0	0	0
4306177	Firmicutes	Bacilli	Lactobacillales	Streptococcaceae	Streptococcus		1.5214e-06	0	0	0	0	0	0	0	3.16056e-05	0	0	0	0	0	0	0	0	0	0	0	0	0	0	0	0	0	0	0	0	0	0	0	0	0	0	5.34531e-05	0	0	0	0	0	0	0
New.CleanUp.ReferenceOTU271	Proteobacteria	Gammaproteobacteria	Pseudomonadales	Moraxellaceae	Moraxella		1.52121e-06	0	0	0	0	0	0	0	0	0	0	0	0	0	0	0	0	0	0	0	0	0	0	0	0	0	0	0	0	0	0	0	0	0	0	0	0	0	0	0	0	0	0
New.CleanUp.ReferenceOTU796	Proteobacteria	Gammaproteobacteria	Pasteurellales	Pasteurellaceae	Haemophilus	influenzae	1.52013e-06	0	0	0	0	0	0	0	0	0	0	0	0	0	0	0	0	0	0	0	0	0	0	0	0	6.78748e-05	0	0	0	0	0	0	3.50779e-05	0	0	0	0	0	0	0	0	0	0
New.CleanUp.ReferenceOTU369	Proteobacteria	Gammaproteobacteria	Pseudomonadales	Moraxellaceae			1.51961e-06	0	0	0	0	0	0	0	0	0	0	0	0	0	0	0	0	0	0	0	0	0	0	0	0	0	0	0	0.000105204	0	0	0	0	0	0	0	0	0	4.67574e-05	0	0	0	0
New.CleanUp.ReferenceOTU1363	Proteobacteria	Gammaproteobacteria	Pseudomonadales	Moraxellaceae			1.51961e-06	0	0	0	0	0	0	0	0	0	0	0	0	0	0	0	0	0	0	0	0	0	0	0	0	0	0	0	0.000105204	0	0	0	0	0	0	0	0	0	4.67574e-05	0	0	0	0
888944	Firmicutes	Bacilli	Lactobacillales	Streptococcaceae	Streptococcus		1.51802e-06	0	0	0	0	0	0	0	0	0	0	0	0	0	0	0	0	0	0	0	0	3.02682e-05	0	0	0	0	0	0	0	0	7.29661e-05	0	0	0	0	0	0	0	0	0	0	0	0
New.CleanUp.ReferenceOTU38	Bacteroidetes	Bacteroidia	Bacteroidales	[Paraprevotellaceae]	[Prevotella]		1.51798e-06	0	7.66577e-05	0	0	0	0	0	0	0	0	0	0	0	0	0	0	7.51399e-05	0	0	0	0	0	0	0	0	0	0	0	0	0	0	0	0	0	0	0	0	0	0	0	0	0
2024840	Firmicutes	Bacilli	Lactobacillales	Streptococcaceae	Streptococcus		1.51749e-06	0	0	0	0	0	0	0	0	0	0	0	0	0	0	0	0	0	0	0	0	0	0	0	0	0	0	0	0	0	0	0	0	0	0	0	0	0	0	0	0	0	0
New.CleanUp.ReferenceOTU595	Firmicutes	Bacilli	Lactobacillales	Streptococcaceae	Streptococcus		1.51749e-06	0	0	0	0	0	0	0	0	0	0	0	0	0	0	0	0	0	0	0	0	0	0	0	0	0	0	0	0	0	0	0	0	0	0	0	0	0	0	0	0	0	0
New.CleanUp.ReferenceOTU1752	Firmicutes	Bacilli	Lactobacillales	Streptococcaceae	Streptococcus		1.51749e-06	0	0	0	0	0	0	0	0	0	0	0	0	0	0	0	0	0	0	0	0	0	0	0	0	0	0	0	0	0	0	0	0	0	0	0	0	0	0	0	0	0	0
New.CleanUp.ReferenceOTU509	Firmicutes	Bacilli	Lactobacillales	Streptococcaceae	Streptococcus		1.51749e-06	0	0	0	0	0	0	0	0	0	0	0	0	0	0	0	0	0	0	0	0	0	0	0	0	0	0	0	0	0	0	0	0	0	0	0	0	0	0	0	0	0	0
4479467	Proteobacteria	Gammaproteobacteria	Xanthomonadales	Xanthomonadaceae			1.517e-06	0	0	0	0	0	0	0	0	0	0	0	4.85013e-05	0	0	0	0	0	0	0	0	0	0	0	0	0	0	0	0	0	0	0	0	0	0	0	0	0	0	0	0	0	0
New.CleanUp.ReferenceOTU392	Firmicutes	Clostridia	Clostridiales	Veillonellaceae	Veillonella		1.51633e-06	3.40229e-05	0	0	0	0	0	0	0	0	0	3.23677e-05	0	0	0	4.79432e-05	0	0	0	3.72995e-05	0	0	0	0	0	0	0	0	0	0	0	0	0	0	0	0	0	0	0	0	0	0	0
New.CleanUp.ReferenceOTU72	TM7	TM7-3	CW040				1.51514e-06	0	0	0	0	0	0	0	0	0	0	0	0	0	0	0	0	7.51399e-05	0	0	0	0	0	0	0	0	0	0	0	0	0	0	0	0	0	0	0	0	0	0	0	0	0
New.CleanUp.ReferenceOTU1397	Proteobacteria	Gammaproteobacteria	Pasteurellales	Pasteurellaceae	Haemophilus	influenzae	1.51489e-06	0	0	0	0	0	0	0	0	0	0	0	0	0	0	0	0	0	0	0	0	0	0	0	0	0	0	0	0	0	0	0	0	0	0	0	0	0	0	0	0	0	0
New.CleanUp.ReferenceOTU1233							1.51103e-06	0	0	0	0	0	0	0	0	0	0	0	0	0	0	0	0	0	0	0	0	0	0	0	0	0	0	0	0	0	0	0	0	0	0	0	0	0	0	0	0	0	0
New.CleanUp.ReferenceOTU1325							1.51086e-06	0	0	0	0	0	0	0	0	0	0	0	0	0	0	0	0	0	0	0	0	0	0	0	0	0	3.64538e-05	3.85669e-05	0	0	0	0	0	0	0	0	0	0	0	0	0	0	0
New.CleanUp.ReferenceOTU1044	Proteobacteria	Gammaproteobacteria	Pasteurellales	Pasteurellaceae	Actinobacillus	parahaemolyticus	1.51039e-06	0	3.83289e-05	0	0	0	0	0	0	0	0	0	0	0	0	0	0	0.00011271	0	0	0	0	0	0	0	0	0	0	0	0	0	0	0	0	0	0	0	0	0	0	0	0	0
New.CleanUp.ReferenceOTU1384							1.50919e-06	0	0	0	0	0	0	0	0	0	0	0	0	0	0	0	0	0	0	0	0	0	0	0	0	0	0	3.85669e-05	0	0	0	3.95679e-05	0	0	0	0	0	0	0	0	0	0	0
4400260	Fusobacteria	Fusobacteriia	Fusobacteriales	Leptotrichiaceae	Leptotrichia		1.5028e-06	0	0	0	0	0	0	0	0	0	0	0	0	0	0	0	0	0.00015028	0	0	0	0	0	0	0	0	0	0	0	0	0	0	0	0	0	0	0	0	0	0	0	0	0
New.CleanUp.ReferenceOTU1569	Bacteroidetes	Bacteroidia	Bacteroidales	Prevotellaceae	Prevotella	melaninogenica	1.5028e-06	0	0	0	0	0	0	0	0	0	0	0	0	0	0	0	0	0.00015028	0	0	0	0	0	0	0	0	0	0	0	0	0	0	0	0	0	0	0	0	0	0	0	0	0
New.CleanUp.ReferenceOTU1117	Bacteroidetes	Bacteroidia	Bacteroidales	Prevotellaceae	Prevotella		1.5028e-06	0	0	0	0	0	0	0	0	0	0	0	0	0	0	0	0	0.00015028	0	0	0	0	0	0	0	0	0	0	0	0	0	0	0	0	0	0	0	0	0	0	0	0	0
New.CleanUp.ReferenceOTU52	TM7	TM7-3	CW040				1.5028e-06	0	0	0	0	0	0	0	0	0	0	0	0	0	0	0	0	0.00015028	0	0	0	0	0	0	0	0	0	0	0	0	0	0	0	0	0	0	0	0	0	0	0	0	0
New.CleanUp.ReferenceOTU325	Actinobacteria	Actinobacteria	Actinomycetales	Actinomycetaceae	Actinomyces		1.50264e-06	0	0	0	0	0	0	0	0	0	0	3.23677e-05	0	0	0.000111707	0	0	0	0	0	0	0	0	0	0	0	0	0	0	0	0	0	0	0	0	0	0	0	0	0	0	0	0
New.CleanUp.ReferenceOTU1339	Firmicutes	Bacilli	Lactobacillales	Streptococcaceae	Streptococcus		1.50204e-06	0	0	0	0	0	0	0	0	0	0	0	0	0	0	0	0	0	0	0	0	0	0	0	0	0	0	0	0	0	0	0	0	0	0	5.34531e-05	0	0	0	0	0	0	0
New.CleanUp.ReferenceOTU1158	Proteobacteria	Gammaproteobacteria	Pasteurellales	Pasteurellaceae	Haemophilus		1.50037e-06	0	0	0	0	0	0	0	0	0	0	0	0	0	0	0	0	0	0	0	0	0	0	0	0	0	0	0	0	0	0	0	0	0	0	0	0	0	0	0	0	0	0
New.CleanUp.ReferenceOTU158	Firmicutes	Bacilli	Lactobacillales	Streptococcaceae	Streptococcus		1.49805e-06	3.40229e-05	0	0	0	0	0	0	0	0	0	0	0	0	0	0	0	0	0	0	0	3.02682e-05	0	0	0	0	3.64538e-05	0	0	0	0	0	0	0	0	0	0	0	0	0	0	0	0
New.CleanUp.ReferenceOTU1066	Fusobacteria	Fusobacteriia	Fusobacteriales	Leptotrichiaceae	Leptotrichia		1.49492e-06	0	0	0	0	0	0	0	0	0	0	6.47354e-05	0	0	0	0	8.47565e-05	0	0	0	0	0	0	0	0	0	0	0	0	0	0	0	0	0	0	0	0	0	0	0	0	0	0
New.CleanUp.ReferenceOTU321	Proteobacteria	Gammaproteobacteria	Pseudomonadales	Moraxellaceae	Moraxella		1.4943e-06	0	0	0	0	0	0	0	0	0	0	0	0	0	0	0	0	0	0	0	0	0	0	0	0	0	0	0	0	0	0	0	0	0	0	0	0	0	0	0	0	0	0
New.CleanUp.ReferenceOTU1131	Actinobacteria	Actinobacteria	Actinomycetales	Corynebacteriaceae	Corynebacterium		1.492e-06	0	0	0	0	0	0	0	0	0	0	0	0	0	0	0	0	0	0	0	3.54396e-05	0	0	0	0	0	0	0	0	0	0	0	0	0	0	0	0	0	0	0	0	0	4.08397e-05
New.CleanUp.ReferenceOTU1373	Firmicutes	Bacilli	Lactobacillales	Streptococcaceae	Streptococcus		1.49027e-06	0	0	0	0	0	0	0	0	0	0	0	0	0	0	0	0	0	0	0	0	0	0	0	0	0	0	0	0	0	0	0	0	4.48994e-05	4.49418e-05	0	0	0	0	0	0	0	0
New.CleanUp.ReferenceOTU9							1.48846e-06	0	0	0	0	0	0	0	0	0	0	0	0	0	0	0	0	0	0	0	0	0	0	0	0	0	0	0	0	0	0	0	0	0	0	0	0	0	0	0	0	0	0
1663575	Proteobacteria	Gammaproteobacteria	Enterobacteriales	Enterobacteriaceae			1.48161e-06	0	0	0	0	0	0	0	0	0	0	0	0	0	0.000111707	0	0	0	0	0	0	0	0	0	0	0	3.64538e-05	0	0	0	0	0	0	0	0	0	0	0	0	0	0	0	0
984831	Actinobacteria	Actinobacteria	Actinomycetales	Corynebacteriaceae	Corynebacterium		1.47761e-06	0	0	0	0	3.17048e-05	0	0	0	0	0	0	0	0	0	4.79432e-05	0	0	0	0	0	0	0	0	0	0	0	0	0	0	0	0	0	0	0	0	0	0	0	0	0	0	0
New.CleanUp.ReferenceOTU1717	Proteobacteria	Gammaproteobacteria	Pasteurellales	Pasteurellaceae	Haemophilus		1.47708e-06	0	0	0	0	0	0	0	0	0	0	0	0	0	0	0	4.23783e-05	0	0	0	0	0	0	0	0	0	0	0	0	0	0	0	0	0	0	0	0	0	0	0	0	0	0
253429	Bacteroidetes	Flavobacteriia	Flavobacteriales	[Weeksellaceae]	Chryseobacterium		1.47275e-06	0	0	0	0	0	0	0	0	0	0	0	0	0	0	0	0	0	0	0	0	0	0	0	0	0	0	0	0	0	0	0	0	0	0	0	0	0	0	0	0	0	0
133341	Firmicutes	Bacilli	Lactobacillales	Lactobacillaceae	Lactobacillus		1.47275e-06	0	0	0	0	0	0	0	0	0	0	0	0	0	0	0	0	0	0	0	0	0	0	0	0	0	0	0	0	0	0	0	0	0	0	0	0	0	0	0	0	0	0
104313	Proteobacteria	Gammaproteobacteria	Pseudomonadales	Pseudomonadaceae	Pseudomonas		1.47275e-06	0	0	0	0	0	0	0	0	0	0	0	0	0	0	0	0	0	0	0	0	0	0	0	0	0	0	0	0	0	0	0	0	0	0	0	0	0	0	0	0	0	0
New.CleanUp.ReferenceOTU195							1.46813e-06	0	0	3.34706e-05	0	0	0	0	0	0	0	0	0	0	0	0	0	0	0	0	3.54396e-05	0	0	0	0	0	0	0	0	0	0	0	0	0	0	0	0	0	0	0	0	0	0
New.CleanUp.ReferenceOTU1432	Proteobacteria	Gammaproteobacteria	Pseudomonadales	Moraxellaceae			1.46568e-06	0	0	0	0	0	0	0	0	0	0	0	0	0	0	0	0	0	0	0	0	0	0	0	0	0	0	0	0	0	0	0	0	0	0	0	0	0	0	0	0	0	0
New.CleanUp.ReferenceOTU609	Proteobacteria	Gammaproteobacteria	Pasteurellales	Pasteurellaceae	Haemophilus		1.46166e-06	0	0	0	0	0	0	0	0	0	0	0	0	0	0	0	0	0	0	0	0	0	0	0	0	0	0	0	0	0	0	0	0	0	0	0	0	0	0	0	0	0	0
4315290	Actinobacteria	Actinobacteria	Actinomycetales	Corynebacteriaceae	Corynebacterium		1.46148e-06	0	0	0	0	0	0	0	0	0	0	0	0	0	0.000111707	0	0	0	0	0	0	0	0	0	0	0	0	0	0	0	0	0	0	0	0	0	0	0	0	0	0	0	0
New.CleanUp.ReferenceOTU1138	Proteobacteria	Gammaproteobacteria	Xanthomonadales	Xanthomonadaceae	Stenotrophomonas		1.46108e-06	0	0	0	0	0	0	0	0	0	0	0	0	0	0	0	0	0	0	0	0	0	0	0	0	0	0	0	0	0	0	0	0	0	0	0	0	0	0	0	0	0	0
517548	Proteobacteria	Gammaproteobacteria	Pasteurellales	Pasteurellaceae	Haemophilus		1.46067e-06	0	0	0	0	0	0	0	0	0	0	0	0	0	0	0	0	0	0	0	0	0	0	0	0	0	0	0	0	0	0	0	0	0	0	0	0	0	0	0	0	0	0
671376	Firmicutes	Bacilli	Bacillales	Planococcaceae	Ureibacillus		1.45932e-06	0	0	0	0	0	0	0	0	0	0	0	0	0	0	0	0	0	0	0	0	0	0	0	0	0	0	0	0	0	0.000145932	0	0	0	0	0	0	0	0	0	0	0	0
4478358	Firmicutes	Clostridia	Clostridiales	Veillonellaceae	Veillonella	dispar	1.45836e-06	0	0	0	0	0	0	0	0	0	0	3.23677e-05	0	0	0	0	0	0	0	0	0	0	0	0	0	0	0	0	0	0	7.29661e-05	0	0	0	0	0	0	0	0	0	0	0	0
1141646	Firmicutes	Bacilli	Lactobacillales	Streptococcaceae	Streptococcus		1.45815e-06	0	0	0	0	0	0	0	0	0	0	0	0	0	0	0	0	0	0	0	0	0	0	0	0	0	0.000145815	0	0	0	0	0	0	0	0	0	0	0	0	0	0	0	0
611914	Firmicutes	Clostridia	Clostridiales	Lachnospiraceae			1.45815e-06	0	0	0	0	0	0	0	0	0	0	0	0	0	0	0	0	0	0	0	0	0	0	0	0	0	0.000145815	0	0	0	0	0	0	0	0	0	0	0	0	0	0	0	0
999477	Bacteroidetes	Bacteroidia	Bacteroidales	Prevotellaceae	Prevotella	nanceiensis	1.45815e-06	0	0	0	0	0	0	0	0	0	0	0	0	0	0	0	0	0	0	0	0	0	0	0	0	0	0.000145815	0	0	0	0	0	0	0	0	0	0	0	0	0	0	0	0
414943	Proteobacteria	Gammaproteobacteria	Pasteurellales	Pasteurellaceae	Haemophilus		1.45798e-06	0	3.83289e-05	0	0	0	0.000107469	0	0	0	0	0	0	0	0	0	0	0	0	0	0	0	0	0	0	0	0	0	0	0	0	0	0	0	0	0	0	0	0	0	0	0	0
420444	Actinobacteria	Actinobacteria	Actinomycetales	Propionibacteriaceae	Propionibacterium	acnes	1.4554e-06	0	0	0	0	0	0	0	3.16056e-05	0	0	0	0	0	0	0	0	0	0	0	0	0	0	0	0	0	0	0	0	0	0	0	0	0	0	0	0	0	0	0	0	0	0
New.CleanUp.ReferenceOTU705	Firmicutes	Bacilli	Lactobacillales	Streptococcaceae	Streptococcus		1.45508e-06	0	0	0	0	0	5.37346e-05	0	0	0	0	0	0	0	0	0	0	0	0	0	0	0	0	0	0	0	0	0	0	0	0	0	0	0	4.49418e-05	0	0	0	0	0	0	0	0
99776	Bacteroidetes	Flavobacteriia	Flavobacteriales	[Weeksellaceae]	Chryseobacterium		1.45504e-06	0	0	0	0	0	0	0	0	0	0	0	0.000145504	0	0	0	0	0	0	0	0	0	0	0	0	0	0	0	0	0	0	0	0	0	0	0	0	0	0	0	0	0	0
New.CleanUp.ReferenceOTU615	Proteobacteria	Gammaproteobacteria	Pasteurellales	Pasteurellaceae	Haemophilus		1.45393e-06	0	0	0	0	0	0	0	0	0	0	0	0	0	0	0	0	0	0	0	0	0	0	3.75164e-05	0	0	0	0	0	0	0	0	0	0	0	0	0	0	0	0	0	0	0
New.CleanUp.ReferenceOTU1196	Proteobacteria	Gammaproteobacteria	Pasteurellales	Pasteurellaceae	Haemophilus	influenzae	1.45271e-06	0	0	0	0	0	0	0	0	0	0	0	0	0	0	0	0	0	0	0	0	0	0	0	0	0	0	0	0	0	0	0	0	0	0	0	0	0	0	0	0	0	0
4459634	Firmicutes	Clostridia	Clostridiales	Clostridiaceae	Clostridium		1.44742e-06	0	0	0	0	0	0	0	0	0	0	0	0	0	0	0	0	0	0	3.72995e-05	0	0	0	0	0	6.78748e-05	0	0	0	0	0	3.95679e-05	0	0	0	0	0	0	0	0	0	0	0
863832	Firmicutes	Bacilli	Bacillales	Staphylococcaceae	Staphylococcus	aureus	1.44578e-06	0	0	3.34706e-05	0	0	0	0	0	0	0	0	0	0	0	0	0	0	0	0	0	0	0	0	0	0	0	0	0	0	0	0	0	0	0	0	0	0	0	0	0	0	0
New.CleanUp.ReferenceOTU901	Proteobacteria	Gammaproteobacteria	Pseudomonadales	Moraxellaceae	Moraxella		1.44531e-06	0	0	0	0	0	0	0	0	0	0	0	0	0	0	0	0	0	0	3.72995e-05	0	0	0	0	0	0	0	0	3.5068e-05	0	0	0	0	0	0	0	0	0	0	0	0	0	0
New.CleanUp.ReferenceOTU1102	Actinobacteria	Actinobacteria	Actinomycetales	Microbacteriaceae			1.43706e-06	0	0	0	0	0	0	0	0	0	0	0	0	0	0	0	0	0	0	0	0	0	0	0	0	0	0	0	0	0	0	0	0	0	0	0	0	0	0	0	0	0	0
New.CleanUp.ReferenceOTU109	Firmicutes	Bacilli	Lactobacillales	Carnobacteriaceae	Granulicatella		1.43603e-06	0	0	0	0	3.17048e-05	0	0	0	0	0	0	0	0	0	0	0	0	0	0.000111899	0	0	0	0	0	0	0	0	0	0	0	0	0	0	0	0	0	0	0	0	0	0	0
4484060	Proteobacteria	Alphaproteobacteria	Rickettsiales	mitochondria			1.43034e-06	0	0	0	0	0	0	0	0	0	0	0	0	0	0	0	0	0	0	0	0	0	0	0	0	0	0	0	0	0	0	0	0	0	0	0	0	0	0	0	0	0	0
4474736	Actinobacteria	Actinobacteria	Actinomycetales	Microbacteriaceae	Microbacterium		1.43034e-06	0	0	0	0	0	0	0	0	0	0	0	0	0	0	0	0	0	0	0	0	0	0	0	0	0	0	0	0	0	0	0	0	0	0	0	0	0	0	0	0	0	0
4482516	Firmicutes	Clostridia	Clostridiales	Clostridiaceae			1.43034e-06	0	0	0	0	0	0	0	0	0	0	0	0	0	0	0	0	0	0	0	0	0	0	0	0	0	0	0	0	0	0	0	0	0	0	0	0	0	0	0	0	0	0
New.CleanUp.ReferenceOTU639	Proteobacteria	Alphaproteobacteria	Rickettsiales	mitochondria			1.43034e-06	0	0	0	0	0	0	0	0	0	0	0	0	0	0	0	0	0	0	0	0	0	0	0	0	0	0	0	0	0	0	0	0	0	0	0	0	0	0	0	0	0	0
New.CleanUp.ReferenceOTU295	Proteobacteria	Gammaproteobacteria	Pseudomonadales	Moraxellaceae	Moraxella		1.42759e-06	0	0	0	0	0	0	0	0	0	0	0	0	0	0	0	0	0	0	0	0	0	0	0	0	0	0	0	0.000105204	0	0	0	0	0	0	0	0	0	0	0	0	0	0
New.CleanUp.ReferenceOTU265	Actinobacteria	Actinobacteria	Actinomycetales	Corynebacteriaceae	Corynebacterium		1.42582e-06	0	0	0	0	0	0	0	0	0	0	0	0	0	0	0	0	0	0	0	0	0	0	0	0	0	0	0	0	0	0	0	0	0	0	0	0	0	0	0	0	0	0
New.CleanUp.ReferenceOTU1139	Proteobacteria	Gammaproteobacteria	Pseudomonadales	Moraxellaceae	Moraxella		1.42561e-06	0	0	0	0	0	0	0	0	0	0	0	0	0	0	0	0	0	0	0	0	0	0	0	0	0	0	0	0	0	0	0	0	0	0	0	0	0	4.67574e-05	0	0	0	0
New.CleanUp.ReferenceOTU1415	Proteobacteria	Gammaproteobacteria	Pseudomonadales	Moraxellaceae	Moraxella		1.42561e-06	0	0	0	0	0	0	0	0	0	0	0	0	0	0	0	0	0	0	0	0	0	0	0	0	0	0	0	0	0	0	0	0	0	0	0	0	0	4.67574e-05	0	0	0	0
New.CleanUp.ReferenceOTU575	Proteobacteria	Gammaproteobacteria	Pasteurellales	Pasteurellaceae	Haemophilus		1.42415e-06	0	0	0	0	0	0	0	0	0	0	0	0	0	0	0	0	0	0	0	0	0	0	0	0	0	0	0	0	0	0	0	0	0	0	0	0	0	0	0	0	0	0
New.CleanUp.ReferenceOTU1005	Proteobacteria	Gammaproteobacteria	Pasteurellales	Pasteurellaceae	Haemophilus	influenzae	1.42337e-06	0	0	0	0	0	0	0	0	0	0	0	0	0	0	0	0	0	0	0	0	0	0	0	0	0	0	0	0	0	0	0	3.50779e-05	0	0	0	0	0	0	0	0	0	0
New.CleanUp.ReferenceOTU599	Firmicutes	Bacilli	Lactobacillales	Streptococcaceae	Streptococcus		1.42274e-06	0	0	0	0	0	0	0	0	0	0	0	0	0	0	0	0	0	0	0	0	3.02682e-05	0	0	0	0	0	0	0	0	0	0	0	0	0	0	0	0	0	0	0	0	0
894969	Firmicutes	Bacilli	Lactobacillales	Streptococcaceae	Streptococcus		1.42175e-06	0	0	0	2.90841e-05	0	0	0	0	0	0	0	0	0	0	0	0	3.757e-05	0	0	0	0	0	0	0	0	0	0	0	0	0	0	0	0	0	0	0	0	0	0	0	0	0
New.CleanUp.ReferenceOTU978	Proteobacteria	Gammaproteobacteria	Pasteurellales	Pasteurellaceae	Haemophilus		1.41883e-06	0	0	0	0	0	0	0	0	0	0	0	0	0	0	0	0	0	0	0	0	0	0	0	0	0	0	3.85669e-05	0	0	0	0	0	0	0	0	0	0	0	0	0	0	0
1068955	Firmicutes	Bacilli	Bacillales	Staphylococcaceae	Staphylococcus		1.41609e-06	0	0	6.69411e-05	0	0	0	0	0	0	0	0	0	0	0	0	0	0	0	0	0	0	0	0	0	0	0	0	0	0	0	0	0	0	0	0	0	0	0	0	0	0	0
New.CleanUp.ReferenceOTU682							1.41221e-06	0	0	0	0	0	0	0	0	3.1142e-05	0	0	0	0	0	0	0	0	0	0	0	0	0	0	0	0	0	0	0	5.08932e-05	0	0	0	0	0	0	0	0	0	0	0	0	0
699322	Actinobacteria	Actinobacteria	Actinomycetales	Micrococcaceae	Kocuria	rhizophila	1.41093e-06	0	0	0	0	0	0	0	0	0	0	0	0	0	0	0	0	0	0	0	0	0	0	0	0	0	0	0	0	0	0	0	0	0	0	0	0	0	0	0	0	0	0
342014	Firmicutes	Bacilli	Lactobacillales	Lactobacillaceae	Lactobacillus		1.41091e-06	0	0	0	0	0	0	0	0	0	0	0	0	0	0	0	0	0	0	0	0	0	0	0	0	0	0	0	0	0	0	0	0	0	0	0	0	0	0	0	0	0	0
New.CleanUp.ReferenceOTU1405	Proteobacteria	Gammaproteobacteria	Pseudomonadales	Moraxellaceae			1.40996e-06	0	0	0	0	0	0	0	0	0	0	0	0	0	0	0	0	0	0	0	0	0	0	0	0	0	0	0	0	0	0	0	0	0	0	0	0	0	0	0	0	0	4.08397e-05
892891	Firmicutes	Bacilli	Lactobacillales	Aerococcaceae	Alloiococcus		1.40544e-06	0	0	0	0	0	0	0	0	0	0	0	0	3.02361e-05	0	0	0	0	0	0	0	0	0	0	0	0	0	0	0	0	0	0	0	0	0	0	7.62515e-05	0	0	0	0	0	0
31171	Firmicutes	Bacilli	Lactobacillales	Lactobacillaceae	Lactobacillus		1.40503e-06	0	0	0	0	0	0	0	0	3.1142e-05	0	0	0	0	0	0	0	0	0	0	0	0	0	0	0	0	0.000109361	0	0	0	0	0	0	0	0	0	0	0	0	0	0	0	0
4376637	Spirochaetes	Spirochaetes	Spirochaetales	Spirochaetaceae	Treponema		1.40495e-06	0	0	0	0	0	0	0	0	0	0	0	0	0	0	0	0	0	0	0	0	0	0	0	0	0	0	0	0	0	0	0	0	0	0	0	0	0	0	0	0	0	0
New.CleanUp.ReferenceOTU693							1.40334e-06	0	0	6.69411e-05	0	0	0	0	0	0	0	0	0	0	0	0	0	0	0	0	0	0	0	0	0	0	0	0	0	0	0	0	0	0	0	0	0	0	0	0	0	0	0
New.CleanUp.ReferenceOTU977	Proteobacteria	Gammaproteobacteria	Pseudomonadales	Moraxellaceae	Moraxella		1.39942e-06	0	0	0	0	0	0	0	0	0	0	0	0	0	0	0	0	0	0	0	0	0	0	0	0	0	0	0	0	0	0	0	0	0	0	0	0	0	0	0	0	0	0
New.CleanUp.ReferenceOTU1241	Firmicutes	Clostridia	Clostridiales	Veillonellaceae	Megasphaera		1.39875e-06	0	0	0	0	0	0	0	0	0	0	6.47354e-05	0	0	0	0	0	7.51399e-05	0	0	0	0	0	0	0	0	0	0	0	0	0	0	0	0	0	0	0	0	0	0	0	0	0
New.CleanUp.ReferenceOTU1247	Firmicutes	Bacilli	Lactobacillales	Streptococcaceae	Streptococcus		1.39717e-06	0	0	0	0	0	0	0	0	0	0	0	0	0	0	4.79432e-05	0	0	0	0	0	0	0	0	0	0	0	0	0	0	0	0	0	0	4.49418e-05	0	0	0	0	0	0	0	0
4412630	Bacteroidetes	Bacteroidia	Bacteroidales	Porphyromonadaceae	Porphyromonas		1.39694e-06	0	0	0	0	0	0	0	0	0	0	0	0	0	0	0	0	0	0	0	0	0	0	0	0	0	0	0	0	0	0	0	0	0	0	0	0	0	0	0	0	0	0
New.CleanUp.ReferenceOTU1154	Proteobacteria	Gammaproteobacteria	Pasteurellales	Pasteurellaceae	Haemophilus	influenzae	1.39305e-06	0	0	0	0	0	0	0	0	0	0	0	0	0	0	0	0	0	0	0	0	0	0	0	0	0	0	0	0	0	0	0	0	0	0	0	0	0	0	0	0	0	0
New.CleanUp.ReferenceOTU750							1.39223e-06	0	0	0	0	0	0	0	0	0	0	0	0	0	0	0	0	0	0	0	0	0	0	0	0	0	0	0	0	5.08932e-05	0	0	0	0	0	0	0	0	0	0	0	0	0
New.CleanUp.ReferenceOTU1578	Actinobacteria	Actinobacteria	Actinomycetales	Actinomycetaceae	Actinomyces		1.39207e-06	0	0	0	0	0	0	0	0	0	0	6.47354e-05	0	0	7.44713e-05	0	0	0	0	0	0	0	0	0	0	0	0	0	0	0	0	0	0	0	0	0	0	0	0	0	0	0	0
New.CleanUp.ReferenceOTU1310	Proteobacteria	Gammaproteobacteria	Pseudomonadales	Moraxellaceae	Moraxella		1.38909e-06	0	0	0	0	0	0	0	0	0	0	0	0	0	0	0	0	0	0	0	0	0	0	0	0	0	0	0	0	0	0	0	0	0	0	5.34531e-05	0	0	0	0	0	0	0
885628	Firmicutes	Bacilli	Lactobacillales	Aerococcaceae	Alloiococcus	otitis	1.38796e-06	0	0	0	0	0	0	0	0	0	0	0	0	0	0	9.58865e-05	0	0	0	0	0	0	0	0	0	0	0	0	0	0	0	0	0	0	0	0	0	0	0	0	0	0	0
4465907	Firmicutes	Clostridia	Clostridiales	Lachnospiraceae	Blautia		1.38773e-06	0	0	0	0	0	0	0	0	0	0	0	0	0	0	0	0	0	0	0	0	0	0	0	0	0	0	0	0	0	0	0	0	0	0	0	0	0	0	0	0	0	0
4354415	Proteobacteria	Alphaproteobacteria	Rhodobacterales	Rhodobacteraceae	Rhodobacter		1.38773e-06	0	0	0	0	0	0	0	0	0	0	0	0	0	0	0	0	0	0	0	0	0	0	0	0	0	0	0	0	0	0	0	0	0	0	0	0	0	0	0	0	0	0
4393565	Firmicutes	Clostridia	Clostridiales				1.38773e-06	0	0	0	0	0	0	0	0	0	0	0	0	0	0	0	0	0	0	0	0	0	0	0	0	0	0	0	0	0	0	0	0	0	0	0	0	0	0	0	0	0	0
536866	Firmicutes	Bacilli	Lactobacillales	Streptococcaceae	Streptococcus		1.38773e-06	0	0	0	0	0	0	0	0	0	0	0	0	0	0	0	0	0	0	0	0	0	0	0	0	0	0	0	0	0	0	0	0	0	0	0	0	0	0	0	0	0	0
New.CleanUp.ReferenceOTU1632	Actinobacteria	Actinobacteria	Actinomycetales	Propionibacteriaceae	Propionibacterium		1.38773e-06	0	0	0	0	0	0	0	0	0	0	0	0	0	0	0	0	0	0	0	0	0	0	0	0	0	0	0	0	0	0	0	0	0	0	0	0	0	0	0	0	0	0
New.CleanUp.ReferenceOTU870	Actinobacteria	Actinobacteria	Actinomycetales	Actinomycetaceae	Actinomyces		1.38576e-06	0	0	0	0	0	0	4.14731e-05	0	0	0	9.71031e-05	0	0	0	0	0	0	0	0	0	0	0	0	0	0	0	0	0	0	0	0	0	0	0	0	0	0	0	0	0	0	0
New.CleanUp.ReferenceOTU238							1.3822e-06	0	0	0	0	0	0	0	0	0	0	0	0	0	0	0	0	0	0	0	0	0	0	0	0	0	3.64538e-05	0	0	0	0	0	0	0	0	0	0	0	0	0	0	0	0
4329518	Bacteroidetes	Flavobacteriia	Flavobacteriales	[Weeksellaceae]	Chryseobacterium		1.37907e-06	0	0	0	0	0	0	0	0	0	9.10747e-05	0	0	0	0	0	0	0	0	0	0	0	0	0	0	0	0	0	0	0	0	0	0	0	0	0	0	0	0	0	0	0	0
New.CleanUp.ReferenceOTU1480	Firmicutes	Bacilli	Lactobacillales	Streptococcaceae	Streptococcus		1.37672e-06	0	0	0	0	0	0	0	0	0	0	0	0	0	0	0	0	0	0	0	0	0	3.52896e-05	0	0	0	0	0	0	0	0	0	0	0	0	0	0	0	0	0	0	0	0
4295455	Proteobacteria	Gammaproteobacteria	Pasteurellales	Pasteurellaceae	Haemophilus	influenzae	1.37458e-06	0	0	0	0	0	0	0	0	0	0	0	0	0	0	0	0	0	0	0	0	0	0	0	0	0	0	0	0	0	0	0	0	0	0	0	0	0	0	5.53342e-05	0	0	0
New.CleanUp.ReferenceOTU1050	Proteobacteria	Betaproteobacteria	Burkholderiales	Alcaligenaceae	Achromobacter		1.37137e-06	0	0	0	0	0	0	0	0	0	0	0	0	0	0	0	0	0	0	0	0	0	0	0	0	3.39374e-05	0	0	0	0	0	0	0	0	0	0	0	0	0	0	0	0	0
New.CleanUp.ReferenceOTU112	Actinobacteria	Actinobacteria	Actinomycetales	Corynebacteriaceae	Corynebacterium		1.36944e-06	0	0	0	0	0	0	0	0	0	0	0	0	0	0	0	0	0	0	3.72995e-05	0	0	0	0	0	0	0	0	0	0	0	0	0	0	0	0	0	0	0	0	0	0	0
781371	Actinobacteria	Actinobacteria	Actinomycetales	Dietziaceae			1.36612e-06	0	0	0	0	0	0	0	0	0	0.000136612	0	0	0	0	0	0	0	0	0	0	0	0	0	0	0	0	0	0	0	0	0	0	0	0	0	0	0	0	0	0	0	0
1118047	Firmicutes	Clostridia	Clostridiales	Clostridiaceae	Clostridium		1.36612e-06	0	0	0	0	0	0	0	0	0	0.000136612	0	0	0	0	0	0	0	0	0	0	0	0	0	0	0	0	0	0	0	0	0	0	0	0	0	0	0	0	0	0	0	0
4343834	Proteobacteria	Gammaproteobacteria	Pseudomonadales	Pseudomonadaceae	Pseudomonas	nitroreducens	1.36612e-06	0	0	0	0	0	0	0	0	0	0.000136612	0	0	0	0	0	0	0	0	0	0	0	0	0	0	0	0	0	0	0	0	0	0	0	0	0	0	0	0	0	0	0	0
1105696	Firmicutes	Clostridia	Clostridiales	Clostridiaceae	Clostridium		1.36612e-06	0	0	0	0	0	0	0	0	0	0.000136612	0	0	0	0	0	0	0	0	0	0	0	0	0	0	0	0	0	0	0	0	0	0	0	0	0	0	0	0	0	0	0	0
New.CleanUp.ReferenceOTU87	Proteobacteria	Betaproteobacteria	Burkholderiales	Comamonadaceae			1.36612e-06	0	0	0	0	0	0	0	0	0	0.000136612	0	0	0	0	0	0	0	0	0	0	0	0	0	0	0	0	0	0	0	0	0	0	0	0	0	0	0	0	0	0	0	0
New.CleanUp.ReferenceOTU10							1.36226e-06	0	0	0	0	0	0	0	0	0	0	0	0	0	0	0	0	0	0	0	0	0	0	0	0	0	0	0	0	0	0	0	0	0	0	0	0	0	0	0	0	0	0
New.CleanUp.ReferenceOTU1355							1.3613e-06	0	0	0	0	0	0	0	0	0	0	0	0	0	0	4.79432e-05	0	0	0	0	0	0	0	0	0	0	0	0	0	0	0	0	0	0	0	0	0	0	0	0	0	0	0
New.CleanUp.ReferenceOTU149	Proteobacteria	Gammaproteobacteria	Pasteurellales	Pasteurellaceae	Haemophilus		1.36026e-06	0	0	0	0	0	0	0	0	0	0	0	0	0	0	0	0	0	0	0	0	0	0	0	0	0	0	0	0	0	0	0	0	0	0	0	0	0	0	0	0	0	0
4339351	Bacteroidetes	Sphingobacteriia	Sphingobacteriales	Sphingobacteriaceae	Pedobacter		1.35909e-06	0	0	0	0	0	0	0	0	0	0	0	0	0	0	0	0	0	0	0	0	0	0	0	0	0	0	0	0	0	0	0	0	0	0	0	0	0	0	0	9.11702e-05	0	0
New.CleanUp.ReferenceOTU483	Actinobacteria	Actinobacteria	Actinomycetales	Corynebacteriaceae	Corynebacterium		1.35891e-06	0	0	0	0	0	0	0	0	0	0	0	0	0	0	0	0	0	3.83789e-05	0	0	0	0	0	0	0	0	0	0	0	0	0	0	0	0	0	0	0	0	0	0	0	0
New.CleanUp.ReferenceOTU1205	Proteobacteria	Gammaproteobacteria	Pasteurellales	Pasteurellaceae	Haemophilus	influenzae	1.35637e-06	0	0	0	0	0	0	0	0	0	0	0	0	0	0	0	0	0	0	0	0	0	0	0	0	0	0	0	0	5.08932e-05	0	0	0	0	0	0	0	0	0	0	0	0	0
74685	Proteobacteria	Betaproteobacteria	Burkholderiales	Comamonadaceae			1.35434e-06	0	0	0	0	0	0	0	0	0	0	0	0	0	0	0	0	0	0	0	0	0	0	0	0	0	0	0	0	0	0	0	0	0	0	0	0	0	0	0	0	0	0
New.CleanUp.ReferenceOTU1326							1.35278e-06	0	0	0	0	0	0	0	0	0	0	0	0	0	0	0	0	0	0	0	0	0	0	0	0	0	0	0	0	0	0	0	0	0	0	0	0	0	0	0	0	0	0
New.CleanUp.ReferenceOTU196	Firmicutes	Clostridia	Clostridiales	Veillonellaceae	Veillonella		1.35044e-06	3.40229e-05	0	0	0	0	0	0	0	0	0	0	0	0	0	0	0	0	0	0	0	0	0	0	0	0	0	0	0	0	0	0	0	0	0	0	0	0	0	0	0	0	0
New.CleanUp.ReferenceOTU286	Proteobacteria	Gammaproteobacteria	Pasteurellales	Pasteurellaceae	Haemophilus	influenzae	1.34799e-06	0	0	0	0	0	0	0	0	0	0	0	0	0	0	0	0	0	0	0	0	0	0	0	0	0	0	0	0	0	0	0	0	0	0	0	0	0	0	0	0	0	0
New.CleanUp.ReferenceOTU1231	Proteobacteria	Gammaproteobacteria	Pasteurellales	Pasteurellaceae	Haemophilus	influenzae	1.34785e-06	0	0	0	0	0	0	0	0	0	0	0	0	0	0	0	0	0	0	0	0	0	0	0	0	0	0	0	0	0	0	0	0	0	0	0	0	0	0	0	0	0	0
New.CleanUp.ReferenceOTU1341	Proteobacteria	Gammaproteobacteria	Pseudomonadales	Moraxellaceae	Moraxella		1.3476e-06	0	0	0	0	0	0	0	0	0	0	0	0	0	0	0	0	0	0	0	0	0	0	0	0	0	0	0	0	0	0	0	0	0	0	0	0	0	0	0	0	0	0
New.CleanUp.ReferenceOTU1536	Proteobacteria	Gammaproteobacteria	Pasteurellales	Pasteurellaceae	Haemophilus	influenzae	1.34541e-06	0	0	0	0	0	0	0	0	0	0	0	0	0	0	0	0	0	0	0	0	0	0	0	0	0	0	0	0	0	0	0	3.50779e-05	0	0	0	0	0	0	0	0	0	0
New.CleanUp.ReferenceOTU1227	Actinobacteria	Actinobacteria	Bifidobacteriales	Bifidobacteriaceae	Bifidobacterium		1.34427e-06	0	0	0	0	0	0	0	0	0	0	0	0	0	0	0	0	0	0	0	0	0	0	0	0	0	0	0	0	0	0	0	0	0	0	0	0	0	0	0	0	0	0
182764	Firmicutes	Bacilli	Lactobacillales	Lactobacillaceae	Lactobacillus		1.34221e-06	0	0	3.34706e-05	0	0	0	0	0	0	0	0	0	0	0	0	0	0	0	0	0	0	0	0	0	0	0	0	0	0	0	0	0	0	0	0	0	0	0	0	0	0	0
4396025	Proteobacteria	Alphaproteobacteria	Sphingomonadales	Sphingomonadaceae	Sphingomonas		1.34216e-06	0	0	0	0	0	0	0	0	0	0	0	0	0	0	0	0	0	0	0	0	0	0	0	0	0	0	0	0	0	0	0	0	0	0	0	0	0	0	0	0	0	0
511475	Firmicutes	Bacilli	Lactobacillales	Streptococcaceae	Streptococcus		1.3403e-06	0	0	0	0	0	0	0	0	0	0	0	9.70026e-05	0	0	0	0	0	0	0	0	0	0	0	0	0	0	0	0	0	0	0	0	0	0	0	0	0	0	0	0	0	0
New.CleanUp.ReferenceOTU1104	Proteobacteria	Gammaproteobacteria	Pseudomonadales	Moraxellaceae	Moraxella		1.33991e-06	0	0	0	0	0	0	0	0	0	0	0	0	0	0	0	0	0	0	0	0	0	0	0	0	0	0	0	0	0	0	0	0	0	0	0	0	0	0	0	0	0	0
4441038	Fusobacteria	Fusobacteriia	Fusobacteriales	Leptotrichiaceae	Leptotrichia		1.33911e-06	0	0	0	0	0	0	0	3.16056e-05	0	0	6.47354e-05	0	0	0	0	0	3.757e-05	0	0	0	0	0	0	0	0	0	0	0	0	0	0	0	0	0	0	0	0	0	0	0	0	0
New.CleanUp.ReferenceOTU301	Proteobacteria	Gammaproteobacteria	Pseudomonadales	Moraxellaceae	Moraxella		1.33889e-06	0	0	0	0	0	0	0	0	0	0	0	0	0	0	0	0	0	0	0	0	0	0	3.75164e-05	0	0	0	0	0	0	0	0	0	0	0	0	0	0	4.67574e-05	0	0	0	0
1021335	Actinobacteria	Actinobacteria	Actinomycetales	Kineosporiaceae			1.33882e-06	0	0	0.000133882	0	0	0	0	0	0	0	0	0	0	0	0	0	0	0	0	0	0	0	0	0	0	0	0	0	0	0	0	0	0	0	0	0	0	0	0	0	0	0
New.CleanUp.ReferenceOTU1630	Proteobacteria	Gammaproteobacteria	Pasteurellales	Pasteurellaceae	Haemophilus		1.33844e-06	0	0	0	0	0	0	0	0	0	0	0	0	0	0	0	0	0	0	0	0	0	0	0	0	0	0	0	0	0	0	0	0	0	0	0	0	0	0	0	0	0	0
New.CleanUp.ReferenceOTU645	Proteobacteria	Gammaproteobacteria	Pseudomonadales	Moraxellaceae			1.33734e-06	0	0	0	0	0	0	0	0	0	0	0	0	0	0	0	0	0	0	0	0	0	0	0	0	0	0	0	3.5068e-05	0	0	0	0	0	0	0	0	0	0	0	0	0	0
New.CleanUp.ReferenceOTU1312	Proteobacteria	Gammaproteobacteria	Pasteurellales	Pasteurellaceae	Haemophilus		1.3371e-06	0	0	0	0	0	0	0	0	0	0	0	0	0	0	0	0	0	0	0	0	0	0	0	0	0	0	0	0	0	0	0	0	0	0	0	0	4.47207e-05	0	0	0	0	0
New.CleanUp.ReferenceOTU473	Proteobacteria	Gammaproteobacteria	Pasteurellales	Pasteurellaceae	Haemophilus	influenzae	1.33639e-06	0	0	0	0	0	0	0	0	0	0	0	0	0	0	0	0	0	0	0	0	0	0	0	0	0	0	0	0	0	0	0	0	0	0	0	0	0	0	5.53342e-05	0	0	0
New.CleanUp.ReferenceOTU1248	Bacteroidetes	Bacteroidia	Bacteroidales	[Paraprevotellaceae]	[Prevotella]		1.33186e-06	0	0	0	0	0	0	0	0	0	0	0	0	0	0	9.58865e-05	0	0	0	3.72995e-05	0	0	0	0	0	0	0	0	0	0	0	0	0	0	0	0	0	0	0	0	0	0	0
New.CleanUp.ReferenceOTU1764	Proteobacteria	Gammaproteobacteria	Pasteurellales	Pasteurellaceae	Haemophilus	influenzae	1.32938e-06	0	0	0	0	0	0	0	0	0	0	0	0	0	0	0	0	0	0	0	0	0	0	0	0	0	0	0	0	0	0	0	0	0	0	0	0	0	0	0	0	0	4.08397e-05
334409	Proteobacteria	Alphaproteobacteria	Sphingomonadales	Sphingomonadaceae	Sphingomonas		1.32911e-06	0	0	0	0	0	0	0	0	0	0	0	0	0	0	0	0	0	0	0	0	0	0	0	0	0	0	0	0	0	0	0	0	0	0	0	0	0	0	0	0	0	0
1143604	Firmicutes	Bacilli	Bacillales	Staphylococcaceae	Jeotgalicoccus		1.3265e-06	0	0	0	0	0	0	0	0	0	0	0	0	0	0	0	0	0	0	0	0	0	0	0	0	0	0	0	0	0	0	0	0	0	0	0	0	0	0	0	0	0	0
368134	Firmicutes	Bacilli	Bacillales	Staphylococcaceae	Staphylococcus	aureus	1.32617e-06	0	0	6.69411e-05	0	0	0	0	0	0	0	0	0	3.02361e-05	0	0	0	0	0	0	3.54396e-05	0	0	0	0	0	0	0	0	0	0	0	0	0	0	0	0	0	0	0	0	0	0
New.CleanUp.ReferenceOTU434	Proteobacteria	Gammaproteobacteria	Pseudomonadales	Moraxellaceae	Moraxella		1.32589e-06	0	0	0	0	0	0	0	0	0	0	0	0	0	0	0	0	0	0	0	0	0	0	0	0	0	0	0	3.5068e-05	0	0	0	0	0	0	0	0	0	4.67574e-05	0	0	0	0
New.CleanUp.ReferenceOTU1160	Proteobacteria	Gammaproteobacteria	Pasteurellales	Pasteurellaceae	Haemophilus		1.32556e-06	0	0	0	0	0	0	0	0	0	0	0	0	0	0	0	0	0	0	0	0	0	0	0	0	0	0	0	0	0	0	0	0	0	0	0	0	0	0	5.53342e-05	0	0	0
New.CleanUp.ReferenceOTU489	Proteobacteria	Betaproteobacteria	Burkholderiales	Comamonadaceae			1.32476e-06	0	0	0	0	0	0	0	0	0	0	0	0	0	0	0	0	0	0	0	3.54396e-05	0	0	0	0	0	0	0	0	0	0	0	0	0	0	0	0	0	0	0	0	0	0
New.CleanUp.ReferenceOTU957	Proteobacteria	Gammaproteobacteria	Pseudomonadales	Moraxellaceae	Moraxella		1.32217e-06	0	0	0	0	0	0	0	0	0	0	0	0	0	0	0	0	0	0	0	0	0	0	0	0	0	0	0	0	0	0	0	0	0	0	0	0	0	0	0	0	0	0
New.CleanUp.ReferenceOTU772	Proteobacteria	Gammaproteobacteria	Pasteurellales	Pasteurellaceae	Haemophilus		1.32117e-06	0	0	0	0	0	0	0	0	0	0	0	0	0	0	0	0	0	0	0	0	0	0	0	0	0	0	0	0	0	0	0	0	0	0	0	0	4.47207e-05	0	0	0	0	0
318583	Firmicutes	Bacilli	Lactobacillales	Lactobacillaceae	Lactobacillus		1.31654e-06	0	0	3.34706e-05	0	0	0	0	0	0	0	0	0	0	0	0	0	0	0	0	0	0	0	0	0	0	0	0	0	0	0	0	0	0	0	0	0	0	0	0	0	0	0
New.CleanUp.ReferenceOTU433	Proteobacteria	Gammaproteobacteria	Pseudomonadales	Moraxellaceae	Moraxella		1.31459e-06	0	0	0	0	0	0	0	0	0	0	0	0	0	0	0	0	0	0	0	0	0	0	0	0	3.39374e-05	0	0	0	0	0	0	0	0	0	0	0	0	4.67574e-05	0	0	0	0
New.CleanUp.ReferenceOTU993	Firmicutes	Bacilli	Lactobacillales	Streptococcaceae	Streptococcus		1.31025e-06	3.40229e-05	0	0	0	0	0	0	0	0	0	0	9.70026e-05	0	0	0	0	0	0	0	0	0	0	0	0	0	0	0	0	0	0	0	0	0	0	0	0	0	0	0	0	0	0
New.CleanUp.ReferenceOTU412							1.30715e-06	0	0	0	0	0	0	0	0	0	0	0	0	0	0	0	0	0	0	0	0	0	0	0	4.08147e-05	0	0	0	0	0	0	0	0	0	0	0	0	0	0	0	0	0	4.08397e-05
New.CleanUp.ReferenceOTU1101	Proteobacteria	Gammaproteobacteria	Pseudomonadales	Moraxellaceae	Moraxella		1.30401e-06	0	0	0	0	0	0	0	0	0	0	0	0	0	0	0	0	0	0	0	0	0	0	0	0	0	0	0	0	0	0	0	0	0	0	0	0	0	0	0	0	0	0
New.CleanUp.ReferenceOTU1274	Proteobacteria	Gammaproteobacteria	Pasteurellales	Pasteurellaceae	Haemophilus		1.30348e-06	0	0	0	0	0	0	0	0	0	0	0	0	0	0	0	0	0	0	0	0	0	0	0	0	0	0	0	0	0	0	0	0	0	0	0	0	4.47207e-05	0	0	0	0	0
New.CleanUp.ReferenceOTU1184	Firmicutes	Bacilli	Lactobacillales	Streptococcaceae	Streptococcus		1.29899e-06	0	0	0	0	0	0	0	0	0	0	0	0	0	0	0	0	0	0	0	0	0	0	0	0	0	0	0	0	0	0	0	0	0	4.49418e-05	0	3.81257e-05	0	0	0	0	0	0
New.CleanUp.ReferenceOTU354	Proteobacteria	Gammaproteobacteria	Pseudomonadales	Moraxellaceae			1.29741e-06	0	0	0	0	0	0	0	0	0	0	0	0	0	0	0	0	0	0	0	0	0	0	0	0	3.39374e-05	0	0	0	0	0	0	0	0	0	0	0	0	0	0	0	0	0
New.CleanUp.ReferenceOTU368	Proteobacteria	Gammaproteobacteria	Pseudomonadales	Moraxellaceae	Moraxella		1.29727e-06	0	0	0	0	0	0	0	0	0	0	0	0	0	0	0	0	0	0	0	0	0	0	0	0	0	0	0	3.5068e-05	0	0	0	0	0	0	0	0	0	4.67574e-05	0	0	0	0
New.CleanUp.ReferenceOTU1461	Proteobacteria	Gammaproteobacteria	Pseudomonadales	Moraxellaceae	Moraxella		1.29727e-06	0	0	0	0	0	0	0	0	0	0	0	0	0	0	0	0	0	0	0	0	0	0	0	0	0	0	0	3.5068e-05	0	0	0	0	0	0	0	0	0	4.67574e-05	0	0	0	0
787709	Actinobacteria	Actinobacteria	Actinomycetales	Actinomycetaceae	Actinomyces		1.29527e-06	0	0	0	0	0	5.37346e-05	0	0	0	0	3.23677e-05	0	0	3.72356e-05	0	0	0	0	0	0	0	0	0	0	0	0	0	0	0	0	0	0	0	0	0	0	0	0	0	0	0	0
New.CleanUp.ReferenceOTU908	Actinobacteria	Actinobacteria	Actinomycetales	Corynebacteriaceae	Corynebacterium		1.29448e-06	0	0	0	0	0	0	0	0	0	0	0	0	0	0	0	0	0	3.83789e-05	0	3.54396e-05	0	0	0	0	0	0	0	0	0	0	0	0	0	0	0	0	0	0	0	0	0	0
700885	Proteobacteria	Betaproteobacteria	Burkholderiales	Comamonadaceae	Comamonas		1.29421e-06	0	0	0	0	0	0	0	0	0	0	0	0	0	0	0	0	0	0	0	0	0	0	0	0	0	0	0	0	0	0	0	0	0	0	0	0	4.47207e-05	0	0	0	0	0
New.CleanUp.ReferenceOTU1672	Firmicutes	Bacilli	Lactobacillales	Streptococcaceae	Streptococcus		1.29296e-06	0	0	0	0	0	0	0	0	0	0	0	0	0	0	0	0	0	0	0	0	0	0	0	0	0	0	0	0	0	0	0	0	0	0	0	3.81257e-05	0	0	0	9.11702e-05	0	0
New.CleanUp.ReferenceOTU1190							1.29159e-06	0	0	0	0	0	0	0	0	0	0	0	0	0	0	0	0	0	0	0	0	0	0	0	4.08147e-05	0	0	0	0	0	0	0	0	0	0	0	0	0	4.67574e-05	0	0	0	0
12574	Actinobacteria	Actinobacteria	Actinomycetales	Actinomycetaceae	Actinomyces		1.28913e-06	0	7.66577e-05	0	0	0	0	0	0	0	0	0	0	0	0	0	0	0	0	0	0	0	0	0	0	0	0	0	0	0	0	0	0	0	0	0	0	0	0	0	0	0	0
848267	Proteobacteria	Gammaproteobacteria	Pseudomonadales	Moraxellaceae	Acinetobacter		1.28728e-06	0	0	0	0	0	0	0	0	0	0	0	0	0	0	0	0	0	0	0	0	0	0	0	0	0	0	0	0	0	0	0	0	0	0	0	0	0	0	0	0	0	0
663969	Firmicutes	Bacilli	Lactobacillales	Leuconostocaceae			1.28728e-06	0	0	0	0	0	0	0	0	0	0	0	0	0	0	0	0	0	0	0	0	0	0	0	0	0	0	0	0	0	0	0	0	0	0	0	0	0	0	0	0	0	0
559204	Proteobacteria	Gammaproteobacteria	Enterobacteriales	Enterobacteriaceae			1.28728e-06	0	0	0	0	0	0	0	0	0	0	0	0	0	0	0	0	0	0	0	0	0	0	0	0	0	0	0	0	0	0	0	0	0	0	0	0	0	0	0	0	0	0
4394313	Bacteroidetes	Bacteroidia	Bacteroidales	Bacteroidaceae	Bacteroides		1.28728e-06	0	0	0	0	0	0	0	0	0	0	0	0	0	0	0	0	0	0	0	0	0	0	0	0	0	0	0	0	0	0	0	0	0	0	0	0	0	0	0	0	0	0
432284	Cyanobacteria	Chloroplast	Streptophyta				1.28728e-06	0	0	0	0	0	0	0	0	0	0	0	0	0	0	0	0	0	0	0	0	0	0	0	0	0	0	0	0	0	0	0	0	0	0	0	0	0	0	0	0	0	0
4364153	Proteobacteria	Alphaproteobacteria	Rhodobacterales	Rhodobacteraceae	Rhodobacter		1.28728e-06	0	0	0	0	0	0	0	0	0	0	0	0	0	0	0	0	0	0	0	0	0	0	0	0	0	0	0	0	0	0	0	0	0	0	0	0	0	0	0	0	0	0
4445604	Proteobacteria	Betaproteobacteria	Burkholderiales	Oxalobacteraceae			1.28728e-06	0	0	0	0	0	0	0	0	0	0	0	0	0	0	0	0	0	0	0	0	0	0	0	0	0	0	0	0	0	0	0	0	0	0	0	0	0	0	0	0	0	0
New.CleanUp.ReferenceOTU108	OD1	ABY1					1.28728e-06	0	0	0	0	0	0	0	0	0	0	0	0	0	0	0	0	0	0	0	0	0	0	0	0	0	0	0	0	0	0	0	0	0	0	0	0	0	0	0	0	0	0
New.CleanUp.ReferenceOTU39	Tenericutes	Mollicutes	RF39				1.28728e-06	0	0	0	0	0	0	0	0	0	0	0	0	0	0	0	0	0	0	0	0	0	0	0	0	0	0	0	0	0	0	0	0	0	0	0	0	0	0	0	0	0	0
New.CleanUp.ReferenceOTU165	Planctomycetes	Planctomycetia	Gemmatales	Gemmataceae			1.28728e-06	0	0	0	0	0	0	0	0	0	0	0	0	0	0	0	0	0	0	0	0	0	0	0	0	0	0	0	0	0	0	0	0	0	0	0	0	0	0	0	0	0	0
New.CleanUp.ReferenceOTU83							1.28728e-06	0	0	0	0	0	0	0	0	0	0	0	0	0	0	0	0	0	0	0	0	0	0	0	0	0	0	0	0	0	0	0	0	0	0	0	0	0	0	0	0	0	0
New.CleanUp.ReferenceOTU23	Proteobacteria	Betaproteobacteria					1.28728e-06	0	0	0	0	0	0	0	0	0	0	0	0	0	0	0	0	0	0	0	0	0	0	0	0	0	0	0	0	0	0	0	0	0	0	0	0	0	0	0	0	0	0
New.CleanUp.ReferenceOTU1109	Firmicutes	Clostridia	Clostridiales	Ruminococcaceae			1.28728e-06	0	0	0	0	0	0	0	0	0	0	0	0	0	0	0	0	0	0	0	0	0	0	0	0	0	0	0	0	0	0	0	0	0	0	0	0	0	0	0	0	0	0
New.CleanUp.ReferenceOTU1106	Nitrospirae	Nitrospira	Nitrospirales	4-29			1.28728e-06	0	0	0	0	0	0	0	0	0	0	0	0	0	0	0	0	0	0	0	0	0	0	0	0	0	0	0	0	0	0	0	0	0	0	0	0	0	0	0	0	0	0
New.CleanUp.ReferenceOTU1335	Actinobacteria	Actinobacteria	Actinomycetales	Corynebacteriaceae	Corynebacterium		1.28585e-06	0	0	0	0	0	0	0	0	0	0	0	0	6.04723e-05	0	0	0	0	0	0	0	0	0	0	0	0	0	0	0	0	0	0	0	0	0	0	0	0	0	0	0	0	0
4465561	Bacteroidetes	Bacteroidia	Bacteroidales	Prevotellaceae	Prevotella	melaninogenica	1.28466e-06	0	0	0	0	3.17048e-05	0	0	0	0	0	3.23677e-05	0	0	0	0	0	0	0	0	0	0	0	0	0	0	0	0	0	0	0	0	0	0	0	0	0	0	0	0	0	0	0
674696	Proteobacteria	Gammaproteobacteria	Enterobacteriales	Enterobacteriaceae	Citrobacter		1.28452e-06	0	0	0	0	0	0	0	0	0	0	0	0	0	0	0	0	0	0	0	0	3.02682e-05	0	0	0	0	0	0	0	0	0	0	0	0	0	0	0	0	0	0	0	0	0
New.CleanUp.ReferenceOTU448	Proteobacteria	Gammaproteobacteria	Pseudomonadales	Moraxellaceae	Moraxella		1.28255e-06	0	0	0	0	0	0	0	0	0	0	0	0	0	0	0	0	0	0	0	0	0	0	0	0	0	0	0	0	0	0	0	0	0	0	0	0	0	0	0	0	0	0
4413347	Actinobacteria	Actinobacteria	Bifidobacteriales	Bifidobacteriaceae	Bifidobacterium	longum	1.27642e-06	0	0	0	0	0	0	0	0	0	0	0	4.85013e-05	0	0	0	0	0	0	0	0	0	0	0	0	0	0	0	0	0	0	0	0	0	0	0	0	0	0	0	0	0	0
4381553	Bacteroidetes	Bacteroidia	Bacteroidales	Bacteroidaceae	Bacteroides		1.2759e-06	0	0	0	0	0	0	0	0	0	0	0	0	0	0	0	0	0	0	0	0	0	0	0	0	0	0	0	0	0	0	0	0	0	0	0	0	0	0	0	0	0	0
New.CleanUp.ReferenceOTU1019	Firmicutes	Clostridia	Clostridiales	Lachnospiraceae			1.27488e-06	0	0	0	0	0	5.37346e-05	0	0	0	0	0	0	0	0	0	0	0	0	3.72995e-05	0	0	0	0	0	0	3.64538e-05	0	0	0	0	0	0	0	0	0	0	0	0	0	0	0	0
New.CleanUp.ReferenceOTU523	Proteobacteria	Betaproteobacteria	Burkholderiales	Comamonadaceae			1.27449e-06	0	0	0	0	0	0	0	0	0	0	0	0	0	0	0	0	0	0	0	0	0	0	0	0	0	0	0	0	0	0	0	0	0	0	0	0	0	0	0	0	0	0
New.CleanUp.ReferenceOTU912	Bacteroidetes	Bacteroidia	Bacteroidales	[Paraprevotellaceae]	[Prevotella]		1.27135e-06	0	0	0	0	0	0	0	0	0	0	0	0	0	0	0	0.000127135	0	0	0	0	0	0	0	0	0	0	0	0	0	0	0	0	0	0	0	0	0	0	0	0	0	0
New.CleanUp.ReferenceOTU1126	Bacteroidetes	Bacteroidia	Bacteroidales	[Paraprevotellaceae]	[Prevotella]		1.27135e-06	0	0	0	0	0	0	0	0	0	0	0	0	0	0	0	0.000127135	0	0	0	0	0	0	0	0	0	0	0	0	0	0	0	0	0	0	0	0	0	0	0	0	0	0
New.CleanUp.ReferenceOTU501	Firmicutes	Bacilli	Gemellales	Gemellaceae	Gemella		1.27135e-06	0	0	0	0	0	0	0	0	0	0	0	0	0	0	0	0.000127135	0	0	0	0	0	0	0	0	0	0	0	0	0	0	0	0	0	0	0	0	0	0	0	0	0	0
New.CleanUp.ReferenceOTU1446	Bacteroidetes	Bacteroidia	Bacteroidales	[Paraprevotellaceae]	[Prevotella]		1.27135e-06	0	0	0	0	0	0	0	0	0	0	0	0	0	0	0	0.000127135	0	0	0	0	0	0	0	0	0	0	0	0	0	0	0	0	0	0	0	0	0	0	0	0	0	0
New.CleanUp.ReferenceOTU1224	Bacteroidetes	Bacteroidia	Bacteroidales	Porphyromonadaceae	Porphyromonas		1.26912e-06	0	0	0	0	0	0	0	0	0	0	0	0	0	0	0	0	0	0	0	0	0	0	0	0	0	0	0	0	0	0	0	0	0	0	0	0	0	0	0	0	0	0
New.CleanUp.ReferenceOTU94	Firmicutes	Bacilli	Bacillales	Staphylococcaceae	Staphylococcus		1.26819e-06	0	0	0	0	0.000126819	0	0	0	0	0	0	0	0	0	0	0	0	0	0	0	0	0	0	0	0	0	0	0	0	0	0	0	0	0	0	0	0	0	0	0	0	0
4454737	Firmicutes	Bacilli	Bacillales	Planococcaceae			1.26514e-06	0	0	0	0	0	0	0	0	0	9.10747e-05	0	0	0	0	0	0	0	0	0	3.54396e-05	0	0	0	0	0	0	0	0	0	0	0	0	0	0	0	0	0	0	0	0	0	0
New.CleanUp.ReferenceOTU1588	Actinobacteria	Actinobacteria	Actinomycetales	Corynebacteriaceae	Corynebacterium		1.26508e-06	0	0	0	0	0	0	0	0	0	0	0	0	0	3.72356e-05	0	0	0	3.83789e-05	0	0	0	0	0	0	0	0	0	0	5.08932e-05	0	0	0	0	0	0	0	0	0	0	0	0	0
New.CleanUp.ReferenceOTU282							1.26485e-06	0	0	0	0	0	0	0	0	0	0	0	0	0	0	0	0	0	0	0	0	0	0	0	0	0	0	0	0	0	0	0	0	0	0	0	0	0	0	0	0	0	0
107258	Firmicutes	Bacilli	Gemellales	Gemellaceae	Gemella		1.26439e-06	0	0	0	0	0	0	0	0	0	0	0	0	0	0	0	8.47565e-05	0	0	0	0	0	0	0	0	0	0	0	0	0	0	0	0	0	0	0	0	0	0	0	0	0	0
New.CleanUp.ReferenceOTU966	Proteobacteria	Gammaproteobacteria	Pseudomonadales	Moraxellaceae	Moraxella		1.26271e-06	0	0	0	0	0	0	0	0	0	0	0	0	0	0	0	0	0	0	0	0	0	0	0	4.08147e-05	0	0	0	0	0	0	0	0	0	0	0	0	0	0	0	0	0	0
New.CleanUp.ReferenceOTU701	Fusobacteria	Fusobacteriia	Fusobacteriales	Leptotrichiaceae	Leptotrichia		1.2623e-06	0	0	0	0	0	0	4.14731e-05	0	0	0	0	0	0	0	0	8.47565e-05	0	0	0	0	0	0	0	0	0	0	0	0	0	0	0	0	0	0	0	0	0	0	0	0	0	0
New.CleanUp.ReferenceOTU1114	Fusobacteria	Fusobacteriia	Fusobacteriales	Leptotrichiaceae	Leptotrichia		1.2623e-06	0	0	0	0	0	0	4.14731e-05	0	0	0	0	0	0	0	0	8.47565e-05	0	0	0	0	0	0	0	0	0	0	0	0	0	0	0	0	0	0	0	0	0	0	0	0	0	0
New.CleanUp.ReferenceOTU1728	Firmicutes	Bacilli	Lactobacillales	Streptococcaceae	Streptococcus		1.26087e-06	0	0	0	2.90841e-05	0	0	0	0	0	0	0	9.70026e-05	0	0	0	0	0	0	0	0	0	0	0	0	0	0	0	0	0	0	0	0	0	0	0	0	0	0	0	0	0	0
New.CleanUp.ReferenceOTU837	Proteobacteria	Gammaproteobacteria	Pasteurellales	Pasteurellaceae	Haemophilus	influenzae	1.25571e-06	0	0	0	0	0	0	0	0	0	0	0	0	0	0	0	0	0	0	0	0	0	0	0	0	0	0	0	0	0	0	0	0	0	0	0	0	0	0	0	0	0	0
New.CleanUp.ReferenceOTU833	Proteobacteria	Gammaproteobacteria	Pseudomonadales	Moraxellaceae	Moraxella		1.25365e-06	0	0	0	0	0	0	0	0	0	0	0	0	0	0	0	0	0	0	0	0	0	0	0	0	0	0	0	0	0	0	0	0	0	0	0	0	0	0	0	0	0	0
New.CleanUp.ReferenceOTU632							1.25016e-06	0	0	0	0	0	0	0	0	0	0	0	0	0	0	0	0	0	0	0	0	0	0	0	0	0	0	0	0	0	0	0	0	0	0	0	0	0	0	0	0	0	0
New.CleanUp.ReferenceOTU716	Firmicutes	Bacilli	Lactobacillales	Streptococcaceae	Streptococcus		1.2497e-06	0	0	0	0	0	0	0	0	0	0	0	0	0	0	0	0	0	0	0	0	0	3.52896e-05	0	0	0	0	0	0	0	0	0	0	0	4.49418e-05	0	0	0	0	0	0	0	0
New.CleanUp.ReferenceOTU1200	Proteobacteria	Gammaproteobacteria	Pasteurellales	Pasteurellaceae	Haemophilus		1.24951e-06	0	0	0	0	0	0	0	0	0	0	0	0	0	0	0	0	0	0	0	0	0	0	0	0	0	0	0	0	0	0	0	3.50779e-05	0	0	0	0	0	0	0	0	0	0
New.CleanUp.ReferenceOTU858	Firmicutes	Bacilli	Gemellales	Gemellaceae			1.24929e-06	0	0	0	2.90841e-05	0	0	0	0	0	0	0	0	0	0	4.79432e-05	0	0	0	0	0	0	0	0	0	0	0	0	0	0	0	0	0	0	0	0	0	0	0	0	0	0	0
New.CleanUp.ReferenceOTU1422	Proteobacteria	Gammaproteobacteria	Pseudomonadales	Moraxellaceae	Moraxella		1.24824e-06	0	0	0	0	0	0	0	0	0	0	0	0	0	0	0	0	0	0	0	0	0	0	0	0	0	0	0	0	0	0	0	0	0	0	0	0	0	0	0	0	0	0
744371	Proteobacteria	Gammaproteobacteria	Pseudomonadales	Pseudomonadaceae	Pseudomonas		1.2477e-06	0	0	0	0	0	0	0	0	0	0	0	0	0	0	0	0	0	0	0	0	0	0	0	0	0	0	0	0	0	0	0	0	0	0	0	0	0	0	0	0	0	0
4345640	Fusobacteria	Fusobacteriia	Fusobacteriales	Leptotrichiaceae	Leptotrichia		1.24648e-06	0	0	0	0	0	0	0	0	0	0	0	0	0	0	0	0	0	0	0	0	0	0	7.50328e-05	0	0	0	0	0	0	0	0	0	0	0	0	0	0	0	0	0	0	0
New.CleanUp.ReferenceOTU704	Proteobacteria	Betaproteobacteria	Neisseriales	Neisseriaceae			1.24419e-06	0	0	0	0	0	0	0.000124419	0	0	0	0	0	0	0	0	0	0	0	0	0	0	0	0	0	0	0	0	0	0	0	0	0	0	0	0	0	0	0	0	0	0	0
New.CleanUp.ReferenceOTU1778	Proteobacteria	Betaproteobacteria	Neisseriales	Neisseriaceae	Neisseria	cinerea	1.24419e-06	0	0	0	0	0	0	0.000124419	0	0	0	0	0	0	0	0	0	0	0	0	0	0	0	0	0	0	0	0	0	0	0	0	0	0	0	0	0	0	0	0	0	0	0
New.CleanUp.ReferenceOTU863	Proteobacteria	Betaproteobacteria	Neisseriales	Neisseriaceae	Neisseria	cinerea	1.24419e-06	0	0	0	0	0	0	0.000124419	0	0	0	0	0	0	0	0	0	0	0	0	0	0	0	0	0	0	0	0	0	0	0	0	0	0	0	0	0	0	0	0	0	0	0
New.CleanUp.ReferenceOTU864	Proteobacteria	Betaproteobacteria	Neisseriales	Neisseriaceae	Neisseria	cinerea	1.24419e-06	0	0	0	0	0	0	0.000124419	0	0	0	0	0	0	0	0	0	0	0	0	0	0	0	0	0	0	0	0	0	0	0	0	0	0	0	0	0	0	0	0	0	0	0
New.CleanUp.ReferenceOTU1255	Proteobacteria	Betaproteobacteria	Neisseriales	Neisseriaceae	Neisseria	cinerea	1.24419e-06	0	0	0	0	0	0	0.000124419	0	0	0	0	0	0	0	0	0	0	0	0	0	0	0	0	0	0	0	0	0	0	0	0	0	0	0	0	0	0	0	0	0	0	0
New.CleanUp.ReferenceOTU1061	Proteobacteria	Betaproteobacteria	Neisseriales	Neisseriaceae	Neisseria	cinerea	1.24419e-06	0	0	0	0	0	0	0.000124419	0	0	0	0	0	0	0	0	0	0	0	0	0	0	0	0	0	0	0	0	0	0	0	0	0	0	0	0	0	0	0	0	0	0	0
New.CleanUp.ReferenceOTU928	Proteobacteria	Betaproteobacteria	Neisseriales	Neisseriaceae	Neisseria	cinerea	1.24419e-06	0	0	0	0	0	0	0.000124419	0	0	0	0	0	0	0	0	0	0	0	0	0	0	0	0	0	0	0	0	0	0	0	0	0	0	0	0	0	0	0	0	0	0	0
New.CleanUp.ReferenceOTU253	Bacteroidetes	Bacteroidia	Bacteroidales	Porphyromonadaceae	Porphyromonas		1.24201e-06	0	0	0	0	0	0	0	0	0	0	0	0	0	0	0	0	0	0	0	0	0	0	0	0	0	0	0	0	0	0	0	0	0	0	0	0	0	0	0	0	0	0
942245	Actinobacteria	Actinobacteria	Actinomycetales	Corynebacteriaceae	Corynebacterium		1.24179e-06	0	0	0	0	0	0	0	0	0	0	0	0	0	0	0	0	0	0	0	0	0	0	0	4.08147e-05	0	0	0	0	0	0	0	0	0	0	0	0	0	0	0	0	0	0
New.CleanUp.ReferenceOTU1361	Proteobacteria	Gammaproteobacteria	Pasteurellales	Pasteurellaceae	Haemophilus	influenzae	1.23857e-06	0	0	0	0	0	0	0	0	0	0	0	0	0	0	0	0	0	0	0	0	0	0	0	0	0	0	0	0	0	0	7.91358e-05	0	0	0	0	0	4.47207e-05	0	0	0	0	0
New.CleanUp.ReferenceOTU205	Proteobacteria	Gammaproteobacteria	Pasteurellales	Pasteurellaceae	Haemophilus	influenzae	1.23829e-06	0	0	0	0	0	0	0	0	0	0	0	4.85013e-05	0	0	0	0	0	0	0	0	0	0	0	0	0	0	0	0	0	0	0	3.50779e-05	0	0	0	0	0	0	0	0	0	0
New.CleanUp.ReferenceOTU722	Proteobacteria	Gammaproteobacteria	Pasteurellales	Pasteurellaceae	Haemophilus	influenzae	1.23747e-06	0	0	0	0	0	0	0	0	0	0	0	0	0	0	0	0	0	0	0	0	0	0	0	0	0	0	0	0	0	0	0	0	0	0	0	0	4.47207e-05	0	0	0	0	4.08397e-05
New.CleanUp.ReferenceOTU307	Proteobacteria	Gammaproteobacteria	Pasteurellales	Pasteurellaceae	Haemophilus		1.23616e-06	0	0	0	0	0	0	0	0	0	0	0	0	0	0	0	0	0	0	0	0	0	0	3.75164e-05	0	0	0	0	0	0	0	0	0	0	0	0	0	0	0	0	0	0	0
New.CleanUp.ReferenceOTU1053	Proteobacteria	Gammaproteobacteria	Pseudomonadales	Moraxellaceae			1.23589e-06	0	0	0	0	0	0	0	0	0	0	0	0	0	0	0	0	0	0	0	0	0	0	0	0	0	0	0	7.01361e-05	0	0	0	0	0	0	5.34531e-05	0	0	0	0	0	0	0
New.CleanUp.ReferenceOTU360	Proteobacteria	Gammaproteobacteria	Pasteurellales	Pasteurellaceae	Haemophilus	influenzae	1.23144e-06	0	0	0	0	0	0	0	0	0	0	0	0	0	0	0	0	0	0	0	0	0	0	3.75164e-05	0	0	0	0	0	0	0	0	0	0	0	0	0	0	0	0	0	0	0
New.CleanUp.ReferenceOTU456	Bacteroidetes	Bacteroidia	Bacteroidales	Porphyromonadaceae	Porphyromonas		1.23085e-06	0	3.83289e-05	0	0	0	0	0	0	0	0	0	0	0	0	0	8.47565e-05	0	0	0	0	0	0	0	0	0	0	0	0	0	0	0	0	0	0	0	0	0	0	0	0	0	0
New.CleanUp.ReferenceOTU730	Firmicutes	Bacilli	Lactobacillales	Streptococcaceae	Streptococcus		1.22875e-06	0	0	0	0	3.17048e-05	0	0	0	0	0	0	0	0	0	0	0	0	0	0	0	0	0	0	0	0	0	0	0	0	0	0	0	0	0	0	0	0	0	0	9.11702e-05	0	0
New.CleanUp.ReferenceOTU1267	Firmicutes	Bacilli	Lactobacillales	Streptococcaceae	Streptococcus		1.22826e-06	0	0	0	0	0	0	4.14731e-05	0	0	4.55373e-05	0	0	0	0	0	0	0	0	0	0	0	0	0	0	0	0	0	0	0	0	0	0	0	0	0	0	0	0	0	0	0	0
New.CleanUp.ReferenceOTU1751	Firmicutes	Clostridia	Clostridiales	Veillonellaceae	Veillonella		1.22689e-06	0	0	0	0	0	0	0	0	0	0	3.23677e-05	0	0	0	4.79432e-05	4.23783e-05	0	0	0	0	0	0	0	0	0	0	0	0	0	0	0	0	0	0	0	0	0	0	0	0	0	0
New.CleanUp.ReferenceOTU1374	Proteobacteria	Gammaproteobacteria	Pasteurellales	Pasteurellaceae	Haemophilus	influenzae	1.22675e-06	0	0	0	0	0	0	0	0	0	0	0	0	0	0	0	0	0	0	0	0	0	0	0	0	0	0	0	0	0	0	0	3.50779e-05	0	0	0	0	0	4.67574e-05	0	0	0	4.08397e-05
3569942	Firmicutes	Clostridia	Clostridiales	Veillonellaceae	Veillonella	dispar	1.22656e-06	0	3.83289e-05	0	0	0	0	0	0	0	0	0	0	0	0	0	0	3.757e-05	0	0	0	0	0	0	0	0	0	0	0	0	0	0	0	0	0	0	0	0	4.67574e-05	0	0	0	0
New.CleanUp.ReferenceOTU1320	Proteobacteria	Gammaproteobacteria	Pasteurellales	Pasteurellaceae	Haemophilus	influenzae	1.22642e-06	0	0	0	0	0	0	0	0	0	0	0	0	0	0	0	0	0	0	0	0	0	0	0	0	0	0	3.85669e-05	0	0	0	0	0	0	0	0	0	0	0	0	0	0	0
New.CleanUp.ReferenceOTU355	Proteobacteria	Gammaproteobacteria	Pseudomonadales	Moraxellaceae	Moraxella		1.2264e-06	0	0	0	0	0	0	0	0	0	0	0	0	0	0	0	0	0	0	0	0	0	0	0	4.08147e-05	0	0	0	3.5068e-05	0	0	0	0	0	0	0	0	0	4.67574e-05	0	0	0	0
New.CleanUp.ReferenceOTU743	Proteobacteria	Gammaproteobacteria	Pseudomonadales	Moraxellaceae	Moraxella		1.2264e-06	0	0	0	0	0	0	0	0	0	0	0	0	0	0	0	0	0	0	0	0	0	0	0	4.08147e-05	0	0	0	3.5068e-05	0	0	0	0	0	0	0	0	0	4.67574e-05	0	0	0	0
New.CleanUp.ReferenceOTU1643	Proteobacteria	Gammaproteobacteria	Pseudomonadales	Moraxellaceae	Moraxella		1.2264e-06	0	0	0	0	0	0	0	0	0	0	0	0	0	0	0	0	0	0	0	0	0	0	0	4.08147e-05	0	0	0	3.5068e-05	0	0	0	0	0	0	0	0	0	4.67574e-05	0	0	0	0
New.CleanUp.ReferenceOTU1388	Proteobacteria	Gammaproteobacteria	Pasteurellales	Pasteurellaceae	Haemophilus		1.22566e-06	0	0	0	0	0	0	0	0	0	0	0	0	0	0	0	0	0	0	0	0	0	0	0	0	3.39374e-05	0	0	0	0	0	3.95679e-05	0	0	0	0	0	0	0	0	0	0	0
4297332	Proteobacteria	Betaproteobacteria	Neisseriales	Neisseriaceae	Neisseria	cinerea	1.22444e-06	0	0	0	0	0	0	0	0	0	0	0	0	0	0	0	0	0	0	0	0	0	0	0	0.000122444	0	0	0	0	0	0	0	0	0	0	0	0	0	0	0	0	0	0
New.CleanUp.ReferenceOTU629							1.2227e-06	0	0	0	0	0	0	0	0	0	0	0	0	0	0	0	0	0	0	0	0	0	0	0	0	0	0	0	0	0	0	0	0	0	0	0	0	0	0	0	0	0	0
New.CleanUp.ReferenceOTU11	Proteobacteria	Gammaproteobacteria	Pseudomonadales	Moraxellaceae	Moraxella		1.22258e-06	0	0	0	0	3.17048e-05	0	0	0	0	0	0	0	0	0	0	0	0	0	0	0	0	0	0	0	0	0	0	0	0	0	0	0	0	0	0	0	0	0	0	0	0	0
New.CleanUp.ReferenceOTU288	Proteobacteria	Gammaproteobacteria	Pasteurellales	Pasteurellaceae	Haemophilus	influenzae	1.22201e-06	0	0	0	0	0	0	0	0	0	0	0	0	0	0	0	0	0	0	0	0	0	0	0	0	0	0	0	0	0	0	0	0	0	0	0	0	0	0	0	0	0	0
New.CleanUp.ReferenceOTU88	Bacteroidetes	Sphingobacteriia	Sphingobacteriales	Sphingobacteriaceae			1.22197e-06	0	0	0	0	0	0	0	0	0	0	0	0	0	0	0	0	0	0	0	0	0	0	0	0	0	0	0	0	0	0	0	0	0	0	0	0	0	0	0	0	0	0
705241	Bacteroidetes	Bacteroidia	Bacteroidales	Prevotellaceae	Prevotella	pallens	1.22192e-06	0	0	0	0	0	0	0	0	0	0	3.23677e-05	0	0	0	0	0	3.757e-05	0	0	0	0	0	0	0	0	0	0	0	0	0	0	0	0	0	0	0	0	0	0	0	0	0
New.CleanUp.ReferenceOTU1688	Firmicutes	Clostridia	Clostridiales	Veillonellaceae	Veillonella		1.2218e-06	0	3.83289e-05	0	0	0	0	4.14731e-05	0	0	0	0	0	0	0	0	4.23783e-05	0	0	0	0	0	0	0	0	0	0	0	0	0	0	0	0	0	0	0	0	0	0	0	0	0	0
New.CleanUp.ReferenceOTU1766	Bacteroidetes	Bacteroidia	Bacteroidales	Porphyromonadaceae	Porphyromonas		1.22056e-06	0	0	0	0	0	0	0	0	0	0	0	0	0	0	0	8.47565e-05	0	0	3.72995e-05	0	0	0	0	0	0	0	0	0	0	0	0	0	0	0	0	0	0	0	0	0	0	0
New.CleanUp.ReferenceOTU982	Actinobacteria	Actinobacteria	Actinomycetales	Corynebacteriaceae	Corynebacterium		1.21944e-06	0	0	0	0	0	0	0	0	0	0	0	0	0	0	0	0	0	3.83789e-05	0	0	0	0	0	0	0	0	0	0	0	0	0	0	0	0	0	0	0	0	0	0	0	0
New.CleanUp.ReferenceOTU620	Actinobacteria	Actinobacteria	Actinomycetales	Corynebacteriaceae	Corynebacterium		1.21912e-06	0	0	0	0	0	0	0	0	0	0	0	0	0	0	0	0	0	3.83789e-05	0	0	0	0	0	0	0	0	0	0	0	0	0	0	0	0	0	0	0	0	0	0	0	0
1057402	Firmicutes	Bacilli	Bacillales	Staphylococcaceae	Staphylococcus	aureus	1.21514e-06	0	0	3.34706e-05	0	0	0	0	0	0	0	0	0	0	0	0	0	0	0	0	0	0	0	0	0	0	0	0	0	0	0	0	0	0	0	0	0	0	0	0	0	0	0
New.CleanUp.ReferenceOTU1546	Firmicutes	Bacilli	Lactobacillales	Streptococcaceae	Streptococcus		1.21507e-06	0	0	0	0	0	0	0	0	0	0	0	0	0	0	0	0	0	0	0	0	0	0	0	0	0	0	0	0	0	0	0	0	0	0	0	0	0	0	0	0	0	0
New.CleanUp.ReferenceOTU596	Bacteroidetes	Bacteroidia	Bacteroidales	[Paraprevotellaceae]	[Prevotella]		1.21507e-06	0	0	0	0	0	0	0	0	0	0	0	0	0	0	0	0	0	0	0	0	0	0	0	0	0	0	0	0	0	0	0	0	0	0	0	0	0	0	0	0	0	0
New.CleanUp.ReferenceOTU1762	Firmicutes	Bacilli	Lactobacillales	Streptococcaceae	Streptococcus		1.21467e-06	0	0	0	0	0	0	0	0	0	0	0	4.85013e-05	0	0	0	0	0	0	0	0	0	0	0	0	0	0	0	0	0	7.29661e-05	0	0	0	0	0	0	0	0	0	0	0	0
New.CleanUp.ReferenceOTU624	Proteobacteria	Gammaproteobacteria	Pasteurellales	Pasteurellaceae	Haemophilus	influenzae	1.21e-06	0	0	0	0	0	0	0	0	0	0	0	0	0	0	0	0	0	0	0	0	0	0	0	0	0	0	0	0	0	0	0	0	0	0	0	0	0	0	0	0	0	0
4478125	Firmicutes	Clostridia	Clostridiales	Ruminococcaceae	Faecalibacterium	prausnitzii	1.2093e-06	0	0	0	0	0	0	0	0	0	0	0	0	0	0	0	0	0	0	0	0	0	0	0	0	0	0	0	0	0	0	0	0	0	0	0	0	0	0	0	0	0	0
New.CleanUp.ReferenceOTU798	Firmicutes	Clostridia	Clostridiales	Lachnospiraceae			1.20851e-06	0	0	0	0	0	0	0	0	0	0	0	0	0	0	4.79432e-05	0	0	0	0	0	0	0	0	0	0	7.29076e-05	0	0	0	0	0	0	0	0	0	0	0	0	0	0	0	0
New.CleanUp.ReferenceOTU381	Proteobacteria	Gammaproteobacteria	Pasteurellales	Pasteurellaceae	Haemophilus		1.20833e-06	0	0	0	0	0	0	0	0	0	0	0	0	0	0	0	0	0	0	0	0	0	0	0	0	3.39374e-05	0	0	0	0	0	0	0	0	0	0	0	0	0	0	0	0	0
4376230	Proteobacteria	Gammaproteobacteria	Enterobacteriales	Enterobacteriaceae	Klebsiella		1.20812e-06	0	0	0	0	0	0	0	0	0	0	0	0	0	0	0	0	0	0	0	0	0	0	0	0	0	0	0	0	0	0	0	0	0	0	0	0	0	0	0	0	0	0
New.CleanUp.ReferenceOTU731							1.20644e-06	0	0	0	0	0	0	0	0	0	0	0	0	0	0	0	0	0	0	0	0	0	0	0	0	0	0	0	0	0	7.29661e-05	0	0	0	0	0	0	0	0	0	0	0	0
New.CleanUp.ReferenceOTU779							1.20625e-06	0	0	0	0	0	0	0	0	0	0	0	0	0	0	0	0	0	0	0	0	0	0	3.75164e-05	0	0	0	0	0	0	0	0	0	0	0	0	0	0	0	0	0	0	4.08397e-05
New.CleanUp.ReferenceOTU823	Firmicutes	Bacilli	Lactobacillales	Streptococcaceae	Streptococcus		1.20596e-06	0	0	0	0	0	0	0	0	3.1142e-05	0	0	0	0	0	0	0	0	0	0	0	3.02682e-05	0	0	0	0	0	0	0	0	0	0	0	0	0	0	0	0	0	0	0	0	0
New.CleanUp.ReferenceOTU608	Proteobacteria	Gammaproteobacteria	Pasteurellales	Pasteurellaceae	Haemophilus		1.20534e-06	0	0	0	0	0	0	0	0	0	0	0	0	0	0	0	0	0	0	0	0	0	0	0	0	0	0	0	0	0	0	3.95679e-05	0	0	0	0	0	0	0	0	0	0	0
New.CleanUp.ReferenceOTU964	Proteobacteria	Gammaproteobacteria	Pseudomonadales	Moraxellaceae	Moraxella		1.20524e-06	0	0	0	0	0	0	0	0	0	0	0	0	0	0	0	0	0	0	0	0	0	0	0	0	0	0	0	3.5068e-05	0	0	0	0	0	0	0	0	0	0	0	0	0	0
New.CleanUp.ReferenceOTU1329							1.2044e-06	0	0	0	0	0	0	0	0	0	0	0	0	0	0	0	0	0	0	0	0	0	0	0	4.08147e-05	0	0	0	0	0	0	0	0	0	0	0	0	0	0	0	0	0	0
New.CleanUp.ReferenceOTU816	Firmicutes	Bacilli	Lactobacillales	Streptococcaceae	Streptococcus		1.20416e-06	3.40229e-05	0	0	0	0	0	0	0	0	0	0	0	0	0	0	0	0	0	0	0	0	0	0	0	0	0	0	0	0	0	0	0	0	0	0	0	0	0	0	0	0	0
234866	Proteobacteria	Betaproteobacteria	Burkholderiales	Alcaligenaceae	Achromobacter		1.20151e-06	0	0	0	0	0	0	0	0	0	0	0	0	0	0	0	0	0	0	0	0	0	0	0	0	0	0	0	0	0	0	0	0	0	0	0	0	0	0	0	0	0	0
New.CleanUp.ReferenceOTU1302	Firmicutes	Bacilli	Lactobacillales	Streptococcaceae	Streptococcus		1.19831e-06	0	0	0	0	0	0	4.14731e-05	0	0	0	0	0	0	0	0	0	0	0	0	0	0	0	0	0	0	0	0	0	0	0	0	0	0	0	0	0	0	0	0	0	0	0
621440	Actinobacteria	Actinobacteria	Actinomycetales	Gordoniaceae	Gordonia		1.19777e-06	0	0	0	0	0	0	0	0	0	0	0	0	0	0	0	0	0	0	0	0	0	0	0	0	0	0	0	0	0	0	0	0	0	0	0	0	0	0	0	0	0	0
New.CleanUp.ReferenceOTU239	Proteobacteria	Betaproteobacteria	Burkholderiales	Alcaligenaceae	Achromobacter		1.19772e-06	0	0	0	0	0	0	0	0	0	0	0	0	0	0	0	0	0	0	0	0	0	0	0	0	3.39374e-05	0	0	0	0	0	0	0	0	0	0	0	0	0	0	4.55851e-05	0	0
New.CleanUp.ReferenceOTU623	Proteobacteria	Gammaproteobacteria	Pasteurellales	Pasteurellaceae	Haemophilus		1.19616e-06	0	0	0	0	0	0	0	0	0	0	0	0	0	0	0	0	0	0	0	0	0	0	0	0	0	0	0	0	0	0	0	3.50779e-05	0	0	0	0	0	0	0	0	0	0
New.CleanUp.ReferenceOTU1597	Firmicutes	Bacilli	Lactobacillales	Streptococcaceae	Streptococcus		1.19036e-06	0	7.66577e-05	0	0	0	0	0	0	0	0	0	0	0	0	0	4.23783e-05	0	0	0	0	0	0	0	0	0	0	0	0	0	0	0	0	0	0	0	0	0	0	0	0	0	0
New.CleanUp.ReferenceOTU1510	Proteobacteria	Gammaproteobacteria	Pseudomonadales	Moraxellaceae	Moraxella		1.18909e-06	0	0	0	0	0	0	0	0	0	0	0	0	0	0	0	0	0	0	0	0	0	0	0	0	0	0	0	0	0	0	0	0	0	0	0	0	0	4.67574e-05	0	0	0	0
New.CleanUp.ReferenceOTU1498	Firmicutes	Bacilli	Gemellales	Gemellaceae			1.18761e-06	0	0	0	0	0	0	0	0	0	0	3.23677e-05	0	0	0	0	0	0	0	0	0	0	0	0	0	0	0	0	0	0	0	0	0	0	0	0	0	0	0	0	0	0	0
New.CleanUp.ReferenceOTU1668	Armatimonadetes	[Fimbriimonadia]	[Fimbriimonadales]	[Fimbriimonadaceae]	Fimbriimonas		1.18704e-06	0	0	0	0	0	0	0	0	0	0	0	0	0	0	0	0	0	0	0	0	0	0	0	0	0	0	0	0	0	0	0.000118704	0	0	0	0	0	0	0	0	0	0	0
New.CleanUp.ReferenceOTU267	Proteobacteria	Gammaproteobacteria	Pasteurellales	Pasteurellaceae	Haemophilus	influenzae	1.18475e-06	0	0	0	0	0	0	0	0	0	0	0	0	0	0	0	0	0	0	0	0	0	0	0	0	3.39374e-05	0	0	0	0	0	0	0	0	0	0	0	0	0	0	0	0	0
928424	Firmicutes	Bacilli	Lactobacillales	Streptococcaceae	Streptococcus		1.18427e-06	0	0	0	0	0	0	0	0	0	0	0	0	0	0	0	0	0	0	0	0	3.02682e-05	0	0	0	0	0	0	0	0	0	0	0	0	4.49418e-05	0	0	0	0	0	0	0	0
New.CleanUp.ReferenceOTU1132	Proteobacteria	Gammaproteobacteria	Pseudomonadales	Moraxellaceae	Moraxella		1.18345e-06	0	0	0	0	0	0	0	0	0	0	0	0	0	0	0	0	0	0	0	0	0	0	0	0	0	0	0	0	0	0	0	0	0	4.49418e-05	0	0	0	0	0	0	0	0
New.CleanUp.ReferenceOTU628	Firmicutes	Bacilli	Bacillales	Staphylococcaceae	Staphylococcus	aureus	1.18311e-06	0	0	0	0	0	0	0	0	0	0	0	0	0	0	0	0	0	0	0	0	3.02682e-05	0	0	0	0	0	0	0	0	0	0	0	0	0	0	0	0	0	0	0	0	0
New.CleanUp.ReferenceOTU1076	Proteobacteria	Gammaproteobacteria	Pasteurellales	Pasteurellaceae	Haemophilus	influenzae	1.18297e-06	0	0	0	0	0	0	0	0	0	0	0	0	0	0	0	0	0	0	0	0	0	0	0	0	0	0	0	0	0	0	0	0	0	0	0	0	0	0	0	0	0	0
4396519	Firmicutes	Bacilli	Lactobacillales	Streptococcaceae	Streptococcus		1.1824e-06	0	0	0	0	0	0	0	0	0	0	0	0	0	3.72356e-05	0	0	0	0	0	0	0	0	0	0	0	0	0	0	0	0	0	0	0	0	0	0	0	0	0	0	0	0
New.CleanUp.ReferenceOTU1008	Proteobacteria	Gammaproteobacteria	Pasteurellales	Pasteurellaceae	Haemophilus	influenzae	1.1816e-06	0	0	0	0	0	0	0	0	0	0	0	0	0	0	0	0	0	0	0	0	0	0	0	0	0	0	0	0	5.08932e-05	0	0	0	0	0	0	0	0	0	0	0	0	0
New.CleanUp.ReferenceOTU302	Proteobacteria	Gammaproteobacteria	Pseudomonadales	Moraxellaceae	Moraxella		1.1815e-06	0	0	0	0	0	0	0	0	0	0	0	0	0	0	0	0	0	0	0	0	0	0	0	0	3.39374e-05	0	0	0	0	0	0	0	0	0	0	0	0	0	0	0	0	0
New.CleanUp.ReferenceOTU1565	Bacteroidetes	Bacteroidia	Bacteroidales	[Paraprevotellaceae]	[Prevotella]		1.18131e-06	0	7.66577e-05	0	0	0	0	4.14731e-05	0	0	0	0	0	0	0	0	0	0	0	0	0	0	0	0	0	0	0	0	0	0	0	0	0	0	0	0	0	0	0	0	0	0	0
New.CleanUp.ReferenceOTU56	Bacteroidetes	Bacteroidia	Bacteroidales	Prevotellaceae	Prevotella		1.18069e-06	0	0	0	0	0	0	0	0	0	0	0	0	0	0	0	0	3.757e-05	0	0	0	0	0	0	0	0	0	0	0	0	0	0	0	0	0	0	0	0	0	0	0	0	0
New.CleanUp.ReferenceOTU1322	Bacteroidetes	Bacteroidia	Bacteroidales	Porphyromonadaceae	Porphyromonas		1.18066e-06	0	0	0	0	0	0	0	0	0	0	0	0	0	0	0	0	3.757e-05	0	3.72995e-05	0	0	0	0	0	0	0	0	0	0	0	0	0	0	0	0	0	0	0	0	0	0	0
New.CleanUp.ReferenceOTU1741	Proteobacteria	Gammaproteobacteria	Pasteurellales	Pasteurellaceae	Haemophilus	influenzae	1.17996e-06	0	0	0	0	0	0	0	0	0	0	0	0	0	0	0	0	0	0	0	0	0	0	0	0	0	0	3.85669e-05	0	0	0	0	0	0	0	0	0	0	0	0	0	0	0
New.CleanUp.ReferenceOTU117	Bacteroidetes	Bacteroidia	Bacteroidales	Prevotellaceae	Prevotella	nanceiensis	1.17646e-06	0	0	0	0	0	0	0	0	0	0	0	0	0	0	0	0	0	0	3.72995e-05	0	0	0	0	0	0	0	0	0	0	0	0	0	0	0	0	0	0	0	0	0	0	0
New.CleanUp.ReferenceOTU903	Firmicutes	Bacilli	Lactobacillales	Streptococcaceae	Streptococcus		1.17341e-06	0	3.83289e-05	0	0	0	0	0	0	0	0	0	0	0	0	0	0	0	0	0	0	0	0	0	0	0	0	0	0	0	0	0	0	0	0	0	0	0	0	0	0	0	0
4467081	Proteobacteria	Epsilonproteobacteria	Campylobacterales	Campylobacteraceae	Campylobacter		1.17103e-06	0	0	0	0	3.17048e-05	0	0	0	0	0	0	0	0	0	0	0	0	0	0	0	0	0	0	0	0	0	3.85669e-05	0	0	0	0	0	0	0	0	0	0	0	0	0	0	0
205245	Proteobacteria	Betaproteobacteria	Burkholderiales	Comamonadaceae	Variovorax	paradoxus	1.17065e-06	0	0	0	0	0	0	0	0	0	0	0	0	0	0	0	0	0	0	0	0	0	0	0	0	0	0	0	0	0	0	0	0	0	0	0	0	0	0	0	0	0	0
New.CleanUp.ReferenceOTU1125	Firmicutes	Clostridia	Clostridiales	Veillonellaceae	Veillonella	dispar	1.16969e-06	3.40229e-05	0	0	0	0	0	8.29463e-05	0	0	0	0	0	0	0	0	0	0	0	0	0	0	0	0	0	0	0	0	0	0	0	0	0	0	0	0	0	0	0	0	0	0	0
New.CleanUp.ReferenceOTU427	Proteobacteria	Gammaproteobacteria	Pseudomonadales	Moraxellaceae	Moraxella		1.16893e-06	0	0	0	0	0	0	0	0	0	0	0	0	0	0	0	0	0	0	0	0	0	0	0	0	0	0	0	7.01361e-05	0	0	0	0	0	0	0	0	0	4.67574e-05	0	0	0	0
New.CleanUp.ReferenceOTU762	Proteobacteria	Gammaproteobacteria	Pseudomonadales	Moraxellaceae	Moraxella		1.16893e-06	0	0	0	0	0	0	0	0	0	0	0	0	0	0	0	0	0	0	0	0	0	0	0	0	0	0	0	7.01361e-05	0	0	0	0	0	0	0	0	0	4.67574e-05	0	0	0	0
New.CleanUp.ReferenceOTU1670	Proteobacteria	Gammaproteobacteria	Pseudomonadales	Moraxellaceae	Moraxella		1.16893e-06	0	0	0	0	0	0	0	0	0	0	0	0	0	0	0	0	0	0	0	0	0	0	0	0	0	0	0	7.01361e-05	0	0	0	0	0	0	0	0	0	4.67574e-05	0	0	0	0
New.CleanUp.ReferenceOTU1469	Proteobacteria	Gammaproteobacteria	Pseudomonadales	Moraxellaceae			1.16893e-06	0	0	0	0	0	0	0	0	0	0	0	0	0	0	0	0	0	0	0	0	0	0	0	0	0	0	0	7.01361e-05	0	0	0	0	0	0	0	0	0	4.67574e-05	0	0	0	0
4402671	Bacteroidetes	Flavobacteriia	Flavobacteriales	Flavobacteriaceae	Flavobacterium	frigidarium	1.16854e-06	0	0	0	0	0	0	0	0	0	0	0	0	0	0	0	0	0	0	0	0	0	0	0	0	0	0	0	0	0	0	0	0	0	0	0	0	0	0	0	0	0	0
219439	Proteobacteria	Gammaproteobacteria	Xanthomonadales	Xanthomonadaceae			1.16854e-06	0	0	0	0	0	0	0	0	0	0	0	0	0	0	0	0	0	0	0	0	0	0	0	0	0	0	0	0	0	0	0	0	0	0	0	0	0	0	0	0	0	0
New.CleanUp.ReferenceOTU1584	Proteobacteria	Gammaproteobacteria	Pseudomonadales	Moraxellaceae			1.16697e-06	0	0	0	0	0	0	0	0	0	0	0	0	0	0	0	0	0	0	0	0	0	0	0	8.16293e-05	0	0	0	3.5068e-05	0	0	0	0	0	0	0	0	0	0	0	0	0	0
New.CleanUp.ReferenceOTU1392	Proteobacteria	Gammaproteobacteria	Pasteurellales	Pasteurellaceae	Haemophilus	influenzae	1.16629e-06	0	0	0	0	0	0	0	0	0	0	0	0	0	0	0	0	0	0	0	0	0	0	0	0	0	0	3.85669e-05	0	0	0	0	0	0	0	0	0	0	0	0	0	0	0
New.CleanUp.ReferenceOTU1167	Proteobacteria	Gammaproteobacteria	Pseudomonadales	Moraxellaceae	Moraxella		1.16423e-06	0	0	0	0	0	0	0	0	0	0	0	0	0	0	0	0	0	0	0	0	0	0	0	0	0	0	0	3.5068e-05	0	0	0	0	0	0	0	0	0	4.67574e-05	0	0	0	0
589597	Proteobacteria	Gammaproteobacteria	Pseudomonadales	Pseudomonadaceae	Pseudomonas	viridiflava	1.16408e-06	0	0	0	0	0	0	0	0	0	0	0	0	0	0	0	0	0	0	0	0	0	0	0	0	0	0	0	0	0	0	0	0	0	0	0	0	0	0	0	0	0	0
New.CleanUp.ReferenceOTU526	Firmicutes	Clostridia	Clostridiales	Veillonellaceae	Veillonella	dispar	1.16408e-06	0	0	0	0	0	0	0	0	0	0	0	0	0	0	0	0	0	0	0	0	0	0	0	0	0	0	0	0	0	0	0	0	0	0	0	0	0	0	0	0	0	0
2130193	[Thermi]	Deinococci	Thermales	Thermaceae	Thermus		1.16232e-06	0	3.83289e-05	0	0	0	0	0	0	0	0	0	0	0	0	0	0	0	0	0	0	0	0	0	0	0	0	0	0	0	0	0	0	0	0	0	0	0	0	0	0	0	0
New.CleanUp.ReferenceOTU1696	Firmicutes	Bacilli	Bacillales	Staphylococcaceae	Staphylococcus		1.16194e-06	0	0	0	0	3.17048e-05	0	0	0	0	4.55373e-05	0	0	0	0	0	0	0	0	0	0	0	0	0	0	0	0	0	0	0	0	0	0	0	0	0	0	0	0	0	0	0	0
146935	Firmicutes	Bacilli	Lactobacillales	Lactobacillaceae	Lactobacillus		1.16166e-06	0	0	0	0	0	0	0	0	0	0	0	4.85013e-05	0	0	0	0	0	0	0	0	0	0	0	0	0	0	0	0	0	0	0	0	0	0	0	0	0	0	0	0	0	0
New.CleanUp.ReferenceOTU673	Bacteroidetes	Bacteroidia	Bacteroidales	[Paraprevotellaceae]	[Prevotella]		1.16072e-06	0	0	0	0	0	0	4.14731e-05	0	0	0	0	0	0	0	0	0	0	0	7.4599e-05	0	0	0	0	0	0	0	0	0	0	0	0	0	0	0	0	0	0	0	0	0	0	0
New.CleanUp.ReferenceOTU1448	Proteobacteria	Gammaproteobacteria	Pasteurellales	Pasteurellaceae	Haemophilus		1.16061e-06	0	0	0	0	0	0	0	0	0	0	0	0	0	0	0	0	0	0	0	0	0	0	0	0	3.39374e-05	0	0	0	0	0	0	0	0	0	0	0	0	0	0	0	0	0
New.CleanUp.ReferenceOTU175	Proteobacteria	Gammaproteobacteria	Pasteurellales	Pasteurellaceae	Haemophilus		1.15407e-06	0	0	0	0	0	0	0	0	0	0	0	0	0	0	0	0	0	0	0	0	0	0	0	0	0	0	0	0	0	0	0	0	0	0	0	0	0	0	0	0	0	0
New.CleanUp.ReferenceOTU1273	Firmicutes	Clostridia	Clostridiales	Veillonellaceae	Veillonella		1.15287e-06	0	3.83289e-05	0	0	0	0	0	0	0	0	0	0	0	0	0	0	0	0	0	0	0	0	0	0	0	0	0	0	0	0	0	0	0	0	0	0	0	0	0	0	0	0
New.CleanUp.ReferenceOTU219	Proteobacteria	Gammaproteobacteria	Pseudomonadales	Moraxellaceae	Moraxella		1.15203e-06	0	0	0	0	0	0	0	0	3.1142e-05	0	0	0	0	0	0	4.23783e-05	0	0	0	0	0	0	0	0	0	0	0	0	0	0	0	0	0	0	0	0	0	0	0	0	0	0
New.CleanUp.ReferenceOTU904	Firmicutes	Clostridia	Clostridiales	Lachnospiraceae			1.14987e-06	0	0.000114987	0	0	0	0	0	0	0	0	0	0	0	0	0	0	0	0	0	0	0	0	0	0	0	0	0	0	0	0	0	0	0	0	0	0	0	0	0	0	0	0
New.CleanUp.ReferenceOTU1094	Proteobacteria	Gammaproteobacteria	Pasteurellales	Pasteurellaceae	Haemophilus		1.14767e-06	0	0	0	0	0	0	0	0	0	0	0	0	0	0	0	0	0	0	0	0	0	0	0	0	0	0	0	0	0	0	0	0	0	0	0	0	0	0	0	0	0	0
New.CleanUp.ReferenceOTU1442	Bacteroidetes	Bacteroidia	Bacteroidales	Porphyromonadaceae	Porphyromonas		1.14561e-06	0	0	0	0	0	0	0	0	0	0	0	0	0	0	0	0	0	0	0	0	0	0	0	0	0	0	0	0	0	0	0	0	0	0	0	0	0	0	0	0	0	0
New.CleanUp.ReferenceOTU1473							1.14473e-06	0	0	0	0	0	0	0	0	0	0	0	0	0	0	0	0	0	0	0	0	0	0	0	0	3.39374e-05	0	0	0	0	0	0	0	0	0	0	0	4.47207e-05	0	0	0	0	0
New.CleanUp.ReferenceOTU759	Proteobacteria	Gammaproteobacteria	Pasteurellales	Pasteurellaceae	Haemophilus	influenzae	1.14394e-06	0	0	0	0	0	0	0	0	0	0	0	0	0	0	0	0	0	0	0	0	0	0	0	0	3.39374e-05	0	0	0	0	0	0	3.50779e-05	0	0	0	0	0	0	0	0	0	0
New.CleanUp.ReferenceOTU150	Proteobacteria	Betaproteobacteria	Neisseriales	Neisseriaceae	Neisseria	cinerea	1.14228e-06	0	7.66577e-05	0	0	0	0	0	0	0	0	0	0	0	0	0	0	3.757e-05	0	0	0	0	0	0	0	0	0	0	0	0	0	0	0	0	0	0	0	0	0	0	0	0	0
New.CleanUp.ReferenceOTU505							1.14228e-06	0	7.66577e-05	0	0	0	0	0	0	0	0	0	0	0	0	0	0	3.757e-05	0	0	0	0	0	0	0	0	0	0	0	0	0	0	0	0	0	0	0	0	0	0	0	0	0
165421	Actinobacteria	Actinobacteria	Actinomycetales	Propionibacteriaceae	Propionibacterium	acnes	1.14125e-06	0	0	0	0	0	0	0	0	0	0	0	0	0	0	0	0	0	0	0	0	0	0	0	0	0	0	0	0	0	0	0	0	0	0	0	0	0	0	0	0	0	0
New.CleanUp.ReferenceOTU103	Proteobacteria	Gammaproteobacteria	Pseudomonadales	Moraxellaceae	Moraxella		1.13905e-06	0	0	0	0	0	0	0	0	0	0	0	0	0	0	0	0	0	0	3.72995e-05	0	0	0	0	0	0	0	0	0	0	0	0	0	0	0	0	0	0	0	0	0	0	0
New.CleanUp.ReferenceOTU803	Proteobacteria	Gammaproteobacteria	Pasteurellales	Pasteurellaceae	Haemophilus		1.139e-06	0	0	0	0	0	0	0	0	0	0	0	0	0	0	0	0	0	0	0	0	0	0	0	0	0	0	0	0	0	0	0	0	0	0	0	0	0	0	0	0	0	0
New.CleanUp.ReferenceOTU1445	Fusobacteria	Fusobacteriia	Fusobacteriales	Leptotrichiaceae	Leptotrichia		1.13841e-06	0	0	0	2.90841e-05	0	0	0	0	0	0	0	0	0	0	0	8.47565e-05	0	0	0	0	0	0	0	0	0	0	0	0	0	0	0	0	0	0	0	0	0	0	0	0	0	0
4334479	Actinobacteria	Actinobacteria	Actinomycetales	Actinomycetaceae	Actinomyces		1.13654e-06	0	0	0	0	0	0	0	0	0	0	0	0	0	0	0	0	0	0	0	0	0	0	0	0	0	0	0	0	0	0	0	0	0	0	0	0	0	0	0	0	0	0
New.CleanUp.ReferenceOTU187	Proteobacteria	Gammaproteobacteria	Pseudomonadales	Moraxellaceae	Moraxella		1.13541e-06	0	0	0	0	0	0	0	0	0	0	0	0	0	0	0	0	0	0	0	0	0	0	0	0	0	0	0	0	0	0	0	0	0	0	0	0	0	0	0	0	0	0
New.CleanUp.ReferenceOTU209	Actinobacteria	Actinobacteria	Actinomycetales	Micrococcaceae	Rothia	mucilaginosa	1.13469e-06	0	3.83289e-05	0	0	0	0	0	0	0	0	0	0	0	0	0	0	7.51399e-05	0	0	0	0	0	0	0	0	0	0	0	0	0	0	0	0	0	0	0	0	0	0	0	0	0
New.CleanUp.ReferenceOTU886	Firmicutes	Bacilli	Lactobacillales	Streptococcaceae	Streptococcus		1.13336e-06	0	3.83289e-05	0	0	0	0	0	0	0	0	0	0	0	0	0	0	0	0	0	0	3.02682e-05	0	0	0	0	0	0	0	0	0	0	0	0	0	0	0	0	0	0	0	0	0
New.CleanUp.ReferenceOTU1661	Proteobacteria	Gammaproteobacteria	Pasteurellales	Pasteurellaceae	Haemophilus	influenzae	1.13209e-06	0	0	0	0	0	0	0	0	0	0	0	0	0	0	0	0	0	0	0	0	0	0	0	0	0	0	0	0	0	0	0	0	0	0	0	0	0	0	0	0	0	0
New.CleanUp.ReferenceOTU1166	Firmicutes	Bacilli	Lactobacillales	Streptococcaceae	Streptococcus		1.13057e-06	0	0	0	0	0	0	0	0	0	0	0	0	0	0	0	0	0	0	0	0	0	0	0	0	0	0	0	0	0	0	0	0	0	0	0	0	0	0	0	0	0	0
New.CleanUp.ReferenceOTU894	Firmicutes	Clostridia	Clostridiales	Veillonellaceae	Veillonella		1.12936e-06	0	0	0	2.90841e-05	0	0	4.14731e-05	0	0	0	0	0	0	0	0	4.23783e-05	0	0	0	0	0	0	0	0	0	0	0	0	0	0	0	0	0	0	0	0	0	0	0	0	0	0
New.CleanUp.ReferenceOTU74	TM7	TM7-3	CW040	F16			1.1271e-06	0	0	0	0	0	0	0	0	0	0	0	0	0	0	0	0	0.00011271	0	0	0	0	0	0	0	0	0	0	0	0	0	0	0	0	0	0	0	0	0	0	0	0	0
New.CleanUp.ReferenceOTU51	Proteobacteria	Betaproteobacteria	Neisseriales	Neisseriaceae	Neisseria	cinerea	1.1271e-06	0	0	0	0	0	0	0	0	0	0	0	0	0	0	0	0	0.00011271	0	0	0	0	0	0	0	0	0	0	0	0	0	0	0	0	0	0	0	0	0	0	0	0	0
New.CleanUp.ReferenceOTU1572	TM7	TM7-3					1.1271e-06	0	0	0	0	0	0	0	0	0	0	0	0	0	0	0	0	0.00011271	0	0	0	0	0	0	0	0	0	0	0	0	0	0	0	0	0	0	0	0	0	0	0	0	0
New.CleanUp.ReferenceOTU35	TM7	TM7-3	CW040	F16			1.1271e-06	0	0	0	0	0	0	0	0	0	0	0	0	0	0	0	0	0.00011271	0	0	0	0	0	0	0	0	0	0	0	0	0	0	0	0	0	0	0	0	0	0	0	0	0
New.CleanUp.ReferenceOTU846	Bacteroidetes	Bacteroidia	Bacteroidales	Prevotellaceae	Prevotella	melaninogenica	1.1271e-06	0	0	0	0	0	0	0	0	0	0	0	0	0	0	0	0	0.00011271	0	0	0	0	0	0	0	0	0	0	0	0	0	0	0	0	0	0	0	0	0	0	0	0	0
New.CleanUp.ReferenceOTU214	Bacteroidetes	Bacteroidia	Bacteroidales	Prevotellaceae	Prevotella	melaninogenica	1.1271e-06	0	0	0	0	0	0	0	0	0	0	0	0	0	0	0	0	0.00011271	0	0	0	0	0	0	0	0	0	0	0	0	0	0	0	0	0	0	0	0	0	0	0	0	0
New.CleanUp.ReferenceOTU127							1.1271e-06	0	0	0	0	0	0	0	0	0	0	0	0	0	0	0	0	0.00011271	0	0	0	0	0	0	0	0	0	0	0	0	0	0	0	0	0	0	0	0	0	0	0	0	0
New.CleanUp.ReferenceOTU1080	Proteobacteria	Gammaproteobacteria	Pasteurellales	Pasteurellaceae	Haemophilus	influenzae	1.12708e-06	0	0	0	0	0	0	0	0	0	0	0	0	0	0	0	0	0	0	0	0	0	0	0	0	0	0	0	0	0	0	3.95679e-05	0	0	0	0	0	0	0	0	0	0	0
New.CleanUp.ReferenceOTU1069	Actinobacteria	Actinobacteria	Actinomycetales	Corynebacteriaceae	Corynebacterium		1.12648e-06	0	0	0	0	0	0	0	0	0	0	0	0	0	3.72356e-05	0	0	0	0	0	0	0	0	0	4.08147e-05	0	0	0	0	0	0	0	0	0	0	0	0	0	0	0	0	0	0
New.CleanUp.ReferenceOTU1615	Bacteroidetes	Bacteroidia	Bacteroidales	Porphyromonadaceae	Porphyromonas		1.1253e-06	0	0	0	2.90841e-05	0	0	0	0	0	0	0	0	0	0	0	0	0	0	0	0	0	0	0	0	0	0	0	0	0	0	0	0	0	0	0	0	0	0	0	0	0	0
New.CleanUp.ReferenceOTU1580	Firmicutes	Bacilli	Lactobacillales	Streptococcaceae	Streptococcus		1.12386e-06	0	0	0	0	0	0	0	0	0	0	0	0	0	3.72356e-05	0	0	0	0	0	0	0	0	0	0	0	3.64538e-05	0	0	0	0	0	0	0	0	0	0	0	0	0	0	0	0
New.CleanUp.ReferenceOTU1305	Proteobacteria	Gammaproteobacteria	Pasteurellales	Pasteurellaceae	Haemophilus		1.12373e-06	0	0	0	0	0	0	0	0	0	0	0	0	0	0	0	0	0	0	0	0	0	0	0	0	0	0	3.85669e-05	0	0	0	0	0	0	0	0	0	0	0	0	0	0	0
398604	Proteobacteria	Gammaproteobacteria	Pseudomonadales	Pseudomonadaceae	Pseudomonas		1.12296e-06	0	0	0	0	0	0	0	0	0	0	0	0	0	0	0	0	0	0	0	0	0	0	0	0	0	0	0	0	0	0	0	0	0	0	0	0	0	0	0	0	0	0
New.CleanUp.ReferenceOTU952	Firmicutes	Bacilli	Bacillales	Staphylococcaceae	Staphylococcus		1.12296e-06	0	0	0	0	0	0	0	0	0	0	0	0	0	0	0	0	0	0	0	0	0	0	0	0	0	0	0	0	0	0	0	0	0	0	0	0	0	0	0	0	0	0
4482754	Firmicutes	Bacilli	Bacillales				1.1219e-06	0	0	0	0	0	0	0	0	0	0	0	0	0	0	0	0	0	0	0	3.54396e-05	0	0	0	0	0	0	0	3.5068e-05	0	0	0	0	0	0	0	0	0	0	0	0	0	0
809380	Fusobacteria	Fusobacteriia	Fusobacteriales	Fusobacteriaceae	Fusobacterium		1.12105e-06	0	0	0	0	0	0	0	3.16056e-05	0	0	0	0	0	0	0	0	0	0	0	0	0	0	0	0	0	0	0	0	0	0	0	0	0	0	0	0	0	0	0	0	0	0
4470246	Fusobacteria	Fusobacteriia	Fusobacteriales	Leptotrichiaceae	Leptotrichia		1.1191e-06	0	0	0	2.90841e-05	0	0	0	0	0	0	0	0	0	0	0	0	0	0	0	0	0	0	0	0	0	0	0	0	0	0	0	0	0	0	0	0	0	0	0	0	0	0
New.CleanUp.ReferenceOTU488							1.11899e-06	0	0	0	0	0	0	0	0	0	0	0	0	0	0	0	0	0	0	0.000111899	0	0	0	0	0	0	0	0	0	0	0	0	0	0	0	0	0	0	0	0	0	0	0
New.CleanUp.ReferenceOTU1041	Fusobacteria	Fusobacteriia	Fusobacteriales	Leptotrichiaceae	Leptotrichia		1.11899e-06	0	0	0	0	0	0	0	0	0	0	0	0	0	0	0	0	0	0	0.000111899	0	0	0	0	0	0	0	0	0	0	0	0	0	0	0	0	0	0	0	0	0	0	0
173654	Proteobacteria	Gammaproteobacteria	Enterobacteriales	Enterobacteriaceae			1.11707e-06	0	0	0	0	0	0	0	0	0	0	0	0	0	0.000111707	0	0	0	0	0	0	0	0	0	0	0	0	0	0	0	0	0	0	0	0	0	0	0	0	0	0	0	0
New.CleanUp.ReferenceOTU1697	Firmicutes	Bacilli	Bacillales	Staphylococcaceae	Staphylococcus		1.11376e-06	0	0	3.34706e-05	0	0	0	0	0	0	4.55373e-05	3.23677e-05	0	0	0	0	0	0	0	0	0	0	0	0	0	0	0	0	0	0	0	0	0	0	0	0	0	0	0	0	0	0	0
4079757	Cyanobacteria	Chloroplast	Streptophyta				1.11259e-06	0	0	0	0	0	0	0	0	0	0	0	0	0	0	0	0	0	0	0	0	0	0	0	0	0	0	0	0	0	0	0	0	0	0	0	0	0	0	0	0	0	0
New.CleanUp.ReferenceOTU1308	Firmicutes	Bacilli	Gemellales	Gemellaceae			1.11259e-06	0	0	0	0	0	0	0	0	0	0	0	0	0	0	0	0	0	0	0	0	0	0	0	0	0	0	0	0	0	0	0	0	0	0	0	0	0	0	0	0	0	0
New.CleanUp.ReferenceOTU162							1.11054e-06	0	0	0	0	0	0	0	0	0	0	0	0	0	3.72356e-05	0	0	0	3.83789e-05	0	3.54396e-05	0	0	0	0	0	0	0	0	0	0	0	0	0	0	0	0	0	0	0	0	0	0
4458956	Firmicutes	Bacilli	Lactobacillales	Aerococcaceae			1.10974e-06	0	0	0	0	0	0	0	0	0	0	0	0	0	0	0	0	0	0	0	0	0	0	0	0	0	0	0	0	0	0	0	0	0	0	0	0	0	0	0	0	0	0
New.CleanUp.ReferenceOTU482	Proteobacteria	Gammaproteobacteria	Pseudomonadales	Moraxellaceae	Moraxella		1.10953e-06	0	0	0	0	3.17048e-05	0	0	0	0	0	0	0	0	0	0	0	0	0	0	0	0	0	0	0	0	0	0	0	0	0	0	0	0	0	0	0	0	0	0	0	0	0
New.CleanUp.ReferenceOTU1482	Proteobacteria	Gammaproteobacteria	Pseudomonadales	Moraxellaceae	Moraxella		1.10951e-06	0	0	0	0	0	0	0	0	0	0	0	0	0	0	0	0	0	0	0	0	0	0	0	4.08147e-05	0	0	0	7.01361e-05	0	0	0	0	0	0	0	0	0	0	0	0	0	0
8281	Proteobacteria	Gammaproteobacteria	Pseudomonadales	Moraxellaceae	Moraxella		1.10804e-06	0	0	0	0	0	0	0	3.16056e-05	0	0	0	0	0	0	0	0	0	0	0	0	0	0	3.75164e-05	0	0	0	0	0	0	0	0	0	0	0	0	0	0	0	0	0	0	0
New.CleanUp.ReferenceOTU33	Fusobacteria	Fusobacteriia	Fusobacteriales	Fusobacteriaceae	Fusobacterium		1.10478e-06	0	0	0	0	0	0	0	0	0	0	0	0	0	0	0	0	3.757e-05	0	0	0	0	0	0	0	0	7.29076e-05	0	0	0	0	0	0	0	0	0	0	0	0	0	0	0	0
465989	Actinobacteria	Actinobacteria	Actinomycetales	Corynebacteriaceae	Corynebacterium		1.10288e-06	0	0	0	0	0	0	0	0	0	0	0	0	0	0	0	0	0	0	0	0	0	0	0	0	0	0	0	0	0	0	0	0	0	0	0	0	0	0	0	0	0	0
945064	Firmicutes	Bacilli	Lactobacillales	Carnobacteriaceae	Granulicatella		1.10266e-06	0	0	0	0	0	0	0	0	0	0	0	0	0	0	0	0	0	0	3.72995e-05	0	0	0	0	0	0	0	0	0	0	7.29661e-05	0	0	0	0	0	0	0	0	0	0	0	0
87506	Proteobacteria	Betaproteobacteria	Neisseriales	Neisseriaceae	Eikenella		1.10241e-06	0	0	0	0	6.34095e-05	0	0	0	0	0	0	0	0	0	0	0	0	0	0	0	0	0	0	0	0	0	0	0	0	0	0	0	0	0	0	0	0	0	0	0	0	0
New.CleanUp.ReferenceOTU176	Actinobacteria	Actinobacteria	Actinomycetales	Corynebacteriaceae	Corynebacterium		1.10062e-06	0	0	0	0	3.17048e-05	0	0	0	0	0	0	0	0	0	0	0	0	0	0	0	0	0	0	0	0	0	0	0	0	0	0	0	0	0	0	0	0	0	0	0	0	0
923783	Proteobacteria	Gammaproteobacteria	Xanthomonadales	Xanthomonadaceae			1.09361e-06	0	0	0	0	0	0	0	0	0	0	0	0	0	0	0	0	0	0	0	0	0	0	0	0	0	0.000109361	0	0	0	0	0	0	0	0	0	0	0	0	0	0	0	0
New.CleanUp.ReferenceOTU378	Firmicutes	Clostridia	Clostridiales	Lachnospiraceae			1.09361e-06	0	0	0	0	0	0	0	0	0	0	0	0	0	0	0	0	0	0	0	0	0	0	0	0	0	0.000109361	0	0	0	0	0	0	0	0	0	0	0	0	0	0	0	0
New.CleanUp.ReferenceOTU737	Actinobacteria	Actinobacteria	Actinomycetales	Corynebacteriaceae	Corynebacterium		1.09361e-06	0	0	0	0	0	0	0	0	0	0	0	0	0	0	0	0	0	0	0	0	0	0	0	0	0	0.000109361	0	0	0	0	0	0	0	0	0	0	0	0	0	0	0	0
New.ReferenceOTU1							1.08905e-06	0	0	0	0	0	0	0	0	0	0	0	0	0	0	0	0	0	0	0	0	0	0	3.75164e-05	0	0	0	0	0	0	0	0	0	0	0	0	0	0	0	0	0	0	4.08397e-05
New.CleanUp.ReferenceOTU1077	Firmicutes	Bacilli	Lactobacillales	Streptococcaceae	Streptococcus		1.08608e-06	0	0	0	0	0	0	0	0	0	0	0	0	0	0	0	0	0	0	0	0	0	0	0	0	0	0	0	0	0	0	0	0	0	0	0	0	0	0	0	0	0	0
1491	Nitrospirae	Nitrospira	Nitrospirales	Nitrospiraceae	Nitrospira		1.08301e-06	0	0	0	0	0	0	0	0	0	0	0	0	0	0	0	0	0	0	0	0	0	0	0	0	0	0	0	0	0	0	0	0	0	0	0	0	0	0	0	0	0	0
431910	Proteobacteria	Betaproteobacteria	Rhodocyclales	Rhodocyclaceae			1.08301e-06	0	0	0	0	0	0	0	0	0	0	0	0	0	0	0	0	0	0	0	0	0	0	0	0	0	0	0	0	0	0	0	0	0	0	0	0	0	0	0	0	0	0
240715	Actinobacteria	Thermoleophilia	Solirubrobacterales				1.08301e-06	0	0	0	0	0	0	0	0	0	0	0	0	0	0	0	0	0	0	0	0	0	0	0	0	0	0	0	0	0	0	0	0	0	0	0	0	0	0	0	0	0	0
New.CleanUp.ReferenceOTU125	Proteobacteria	Betaproteobacteria	Burkholderiales	Alcaligenaceae	Achromobacter		1.07885e-06	0	0	0	0	0	5.37346e-05	0	0	0	0	0	0	0	0	0	0	0	0	0	0	0	0	0	0	0	0	0	0	0	0	0	0	0	0	0	0	0	0	0	0	0	0
172804	Firmicutes	Bacilli	Lactobacillales	Streptococcaceae	Streptococcus	sobrinus	1.07469e-06	0	0	0	0	0	0.000107469	0	0	0	0	0	0	0	0	0	0	0	0	0	0	0	0	0	0	0	0	0	0	0	0	0	0	0	0	0	0	0	0	0	0	0	0
4331006	Bacteroidetes	Bacteroidia	Bacteroidales	Prevotellaceae	Prevotella		1.07469e-06	0	0	0	0	0	0.000107469	0	0	0	0	0	0	0	0	0	0	0	0	0	0	0	0	0	0	0	0	0	0	0	0	0	0	0	0	0	0	0	0	0	0	0	0
New.CleanUp.ReferenceOTU1780	Bacteroidetes	Bacteroidia	Bacteroidales	Prevotellaceae	Prevotella	nanceiensis	1.07469e-06	0	0	0	0	0	0.000107469	0	0	0	0	0	0	0	0	0	0	0	0	0	0	0	0	0	0	0	0	0	0	0	0	0	0	0	0	0	0	0	0	0	0	0	0
New.CleanUp.ReferenceOTU116	Proteobacteria	Gammaproteobacteria	Pseudomonadales	Moraxellaceae	Moraxella		1.07396e-06	0	0	0	0	3.17048e-05	0	0	0	0	0	0	0	0	0	0	0	0	0	0	0	0	0	0	0	0	0	0	0	0	0	0	0	0	0	0	3.81257e-05	0	0	0	0	0	0
New.CleanUp.ReferenceOTU679	Firmicutes	Bacilli	Bacillales	Staphylococcaceae	Staphylococcus	aureus	1.07374e-06	0	0	0	0	0	0	0	0	0	0	0	0	3.02361e-05	0	0	0	0	0	0	0	0	0	0	0	0	0	0	0	0	0	0	0	0	0	0	0	0	0	0	0	0	0
New.CleanUp.ReferenceOTU760	Firmicutes	Bacilli	Lactobacillales	Streptococcaceae	Streptococcus		1.07188e-06	0	0	0	0	0	5.37346e-05	0	0	0	0	0	0	0	0	0	0	0	0	0	0	0	0	0	0	0	0	0	0	0	0	0	0	0	0	5.34531e-05	0	0	0	0	0	0	0
New.CleanUp.ReferenceOTU186	Actinobacteria	Actinobacteria	Actinomycetales	Corynebacteriaceae	Corynebacterium		1.07033e-06	0	0	0	0	0	0	0	0	0	0	0	0	0	0	0	0	0	3.83789e-05	0	0	0	0	0	0	0	0	0	0	0	0	0	0	0	0	0	0	0	0	0	0	0	0
4335776	Proteobacteria	Gammaproteobacteria	Pasteurellales	Pasteurellaceae	Aggregatibacter	segnis	1.06906e-06	0	0	0	0	0	0	0	0	0	0	0	0	0	0	0	0	0	0	0	0	0	0	0	0	0	0	0	0	0	0	0	0	0	0	0.000106906	0	0	0	0	0	0	0
4346863	Bacteroidetes	Bacteroidia	Bacteroidales	Prevotellaceae	Prevotella		1.06906e-06	0	0	0	0	0	0	0	0	0	0	0	0	0	0	0	0	0	0	0	0	0	0	0	0	0	0	0	0	0	0	0	0	0	0	0.000106906	0	0	0	0	0	0	0
New.CleanUp.ReferenceOTU1214	Bacteroidetes	Bacteroidia	Bacteroidales	Prevotellaceae	Prevotella		1.06906e-06	0	0	0	0	0	0	0	0	0	0	0	0	0	0	0	0	0	0	0	0	0	0	0	0	0	0	0	0	0	0	0	0	0	0	0.000106906	0	0	0	0	0	0	0
New.CleanUp.ReferenceOTU1518	Bacteroidetes	Bacteroidia	Bacteroidales	Prevotellaceae	Prevotella		1.06906e-06	0	0	0	0	0	0	0	0	0	0	0	0	0	0	0	0	0	0	0	0	0	0	0	0	0	0	0	0	0	0	0	0	0	0	0.000106906	0	0	0	0	0	0	0
New.CleanUp.ReferenceOTU1529	Proteobacteria	Gammaproteobacteria	Pseudomonadales	Moraxellaceae	Moraxella		1.06906e-06	0	0	0	0	0	0	0	0	0	0	0	0	0	0	0	0	0	0	0	0	0	0	0	0	0	0	0	0	0	0	0	0	0	0	0.000106906	0	0	0	0	0	0	0
4375000	Proteobacteria	Gammaproteobacteria	Enterobacteriales	Enterobacteriaceae			1.06622e-06	0	0	0	0	0	0	0	0	0	0	0	0	0	3.72356e-05	0	0	0	0	0	0	0	0	0	0	0	0	0	0	0	0	0	0	0	0	0	0	0	0	0	0	0	0
New.CleanUp.ReferenceOTU1344	Actinobacteria	Actinobacteria	Actinomycetales	Corynebacteriaceae	Corynebacterium		1.06523e-06	0	0	0	0	0	0	0	0	0	0	0	0	0	0	0	0	0	0	0	0	0	0	0	0	0	0	0	0	5.08932e-05	0	0	0	0	0	0	0	0	0	0	0	0	0
New.CleanUp.ReferenceOTU316	Firmicutes	Bacilli	Lactobacillales	Streptococcaceae	Streptococcus		1.06414e-06	0	0	0	0	0	0	0	0	0	0	0	0	0	0	0	0	0	0	0	0	0	0	0	0	0	0	0	0	0	0	0	0	0	0	0	0	0	0	0	0	0	0
New.CleanUp.ReferenceOTU633	Firmicutes	Bacilli	Lactobacillales	Streptococcaceae	Streptococcus		1.06414e-06	0	0	0	0	0	0	0	0	0	0	0	0	0	0	0	0	0	0	0	0	0	0	0	0	0	0	0	0	0	0	0	0	0	0	0	0	0	0	0	0	0	0
New.CleanUp.ReferenceOTU855	Bacteroidetes	Bacteroidia	Bacteroidales	[Paraprevotellaceae]	[Prevotella]		1.06147e-06	0	0	0	0	0	0	0	0	0	0	0	0	0	0	4.79432e-05	0	0	0	0	0	0	0	0	0	0	0	0	0	0	0	0	0	0	0	0	0	0	0	0	0	0	0
465079	Firmicutes	Bacilli	Bacillales	Staphylococcaceae	Staphylococcus		1.05893e-06	0	0	6.69411e-05	0	0	0	0	0	0	0	0	0	0	0	0	0	0	0	0	0	0	0	0	0	0	0	0	0	0	0	0	0	0	0	0	0	0	0	0	0	0	0
1067519	Firmicutes	Bacilli	Bacillales	Staphylococcaceae	Staphylococcus	aureus	1.05893e-06	0	0	6.69411e-05	0	0	0	0	0	0	0	0	0	0	0	0	0	0	0	0	0	0	0	0	0	0	0	0	0	0	0	0	0	0	0	0	0	0	0	0	0	0	0
New.CleanUp.ReferenceOTU789	Actinobacteria	Actinobacteria	Actinomycetales	Micrococcaceae	Rothia	mucilaginosa	1.05281e-06	6.80457e-05	0	0	0	0	0	0	0	0	0	0	0	0	3.72356e-05	0	0	0	0	0	0	0	0	0	0	0	0	0	0	0	0	0	0	0	0	0	0	0	0	0	0	0	0
New.CleanUp.ReferenceOTU424	Proteobacteria	Gammaproteobacteria	Pseudomonadales	Moraxellaceae	Moraxella		1.05204e-06	0	0	0	0	0	0	0	0	0	0	0	0	0	0	0	0	0	0	0	0	0	0	0	0	0	0	0	0.000105204	0	0	0	0	0	0	0	0	0	0	0	0	0	0
1123222	Proteobacteria	Gammaproteobacteria	Pseudomonadales	Moraxellaceae	Acinetobacter		1.05193e-06	0	0	0	0	0	0	0	0	6.2284e-05	0	0	0	0	0	0	0	0	0	0	0	0	0	0	0	0	0	0	0	0	0	0	0	0	0	0	0	0	0	0	0	0	0
1143468	Firmicutes	Clostridia	Clostridiales	Veillonellaceae	Selenomonas		1.05e-06	0	0	0	5.81683e-05	0	0	0	0	0	0	0	0	0	0	0	0	0	0	0	0	0	0	0	0	0	0	0	0	0	0	0	0	0	0	0	0	0	0	0	0	0	0
New.CleanUp.ReferenceOTU1186							1.04771e-06	0	0	0	0	0	0	0	0	0	0	0	0	0	0	0	0	0	0	0	0	0	0	0	0	0	0	0	0	0	0	0	0	0	0	0	0	0	0	0	4.55851e-05	0	0
New.CleanUp.ReferenceOTU937	Bacteroidetes	Bacteroidia	Bacteroidales	Porphyromonadaceae	Porphyromonas		1.04575e-06	0	0	0	0	3.17048e-05	0	0	0	0	0	3.23677e-05	0	0	0	0	0	0	0	0	0	0	0	0	0	0	0	0	0	0	0	0	0	0	0	0	0	0	0	0	0	0	0
New.CleanUp.ReferenceOTU320	Tenericutes	Mollicutes	Mycoplasmatales	Mycoplasmataceae	Mycoplasma	genitalium	1.0451e-06	0	0	0	0	0	0	0	0	0	0	0	0	0	0	0	0	0	0	0	0	0	0	0	0	0	0	0	0	0	0	0	0	0	0	0	0	0	0	0	0	0	0
4298291	Bacteroidetes	Bacteroidia	Bacteroidales	Prevotellaceae	Prevotella	melaninogenica	1.04322e-06	0	0	0	0	3.17048e-05	0	0	0	0	0	3.23677e-05	0	0	0	0	0	0	0	0	0	0	0	0	0	0	0	0	0	0	0	0	0	0	0	0	0	0	0	0	0	0	0
New.CleanUp.ReferenceOTU1212	Proteobacteria	Gammaproteobacteria	Pseudomonadales	Moraxellaceae			1.04217e-06	0	0	0	0	0	0	0	0	0	0	0	0	0	0	0	0	0	0	0	0	0	0	0	0	0	0	0	0	0	0	0	0	0	0	5.34531e-05	0	0	0	0	0	0	0
New.CleanUp.ReferenceOTU1198	Firmicutes	Bacilli	Lactobacillales	Streptococcaceae	Streptococcus		1.04098e-06	0	0	0	0	0	0	0	0	0	0	0	0	0	0	0	0	0	0	0	0	0	0	0	0	0	0	0	0	0	0	0	0	0	0	0	0	0	0	0	0	0	0
New.CleanUp.ReferenceOTU1526	Proteobacteria	Gammaproteobacteria	Pasteurellales	Pasteurellaceae	Haemophilus		1.04034e-06	0	0	0	0	0	0	0	0	0	0	0	0	0	0	0	0	0	0	0	0	0	0	0	0	0	0	0	0	0	0	0	0	0	0	0	0	0	0	5.53342e-05	0	0	0
New.CleanUp.ReferenceOTU808	Bacteroidetes	Bacteroidia	Bacteroidales	Porphyromonadaceae	Porphyromonas		1.03958e-06	0	0	0	0	0	0	0	0	0	0	0	0	0	0	0	0	0	0	0	0	0	0	0	0	0	0	0	0	0	0	0	0	0	0	0	0	0	0	0	0	0	0
New.CleanUp.ReferenceOTU359							1.0394e-06	0	0	0	0	0	0	0	0	0	0	0	0	0	3.72356e-05	0	0	0	0	0	0	0	0	0	0	0	3.64538e-05	0	0	0	0	0	0	0	0	0	0	0	0	0	0	0	0
801276	Proteobacteria	Gammaproteobacteria	Xanthomonadales	Xanthomonadaceae			1.03324e-06	0	0	0	0	0	0	0	0	0	0	0	0	0	0	0	0	0	0	0	0	0	0	0	0	0	0	0	0	0	0	0	0	0	0	0	0	0	0	0	0	0	0
New.CleanUp.ReferenceOTU954	Firmicutes	Bacilli	Lactobacillales	Streptococcaceae	Streptococcus		1.03242e-06	0	0	0	0	0	0	0	0	0	0	0	0	0	0	0	0	0	0	0	0	0	0	0	0	0	0	0	0	0	0	0	0	0	0	0	0	0	0	0	0	0	0
New.CleanUp.ReferenceOTU713	Firmicutes	Bacilli	Lactobacillales	Streptococcaceae	Streptococcus		1.03234e-06	0	0	0	0	0	0	0	0	0	0	0	0	0	0	0	0	0	0	0	0	3.02682e-05	0	0	0	0	0	0	0	0	7.29661e-05	0	0	0	0	0	0	0	0	0	0	0	0
New.CleanUp.ReferenceOTU1143							1.03148e-06	0	0	0	0	0	0	0	0	0	0	0	0	0	0	0	0	0	0	0	0	0	0	0	0	0	0	0	0	5.08932e-05	0	0	0	0	0	0	0	0	0	0	0	0	0
921653	Firmicutes	Bacilli	Bacillales	Staphylococcaceae	Staphylococcus		1.0313e-06	0	0	6.69411e-05	0	0	0	0	0	0	0	0	0	0	0	0	0	0	0	0	0	0	0	0	0	0	0	0	0	0	0	0	0	0	0	0	0	0	0	0	0	0	0
New.CleanUp.ReferenceOTU258	Proteobacteria	Gammaproteobacteria	Pasteurellales	Pasteurellaceae	Haemophilus	influenzae	1.03024e-06	0	0	0	0	0	0	0	0	0	0	0	0	0	0	0	0	0	0	0	0	0	0	0	0	0	0	0	0	0	0	3.95679e-05	0	0	0	0	0	0	0	0	0	0	0
524292	Firmicutes	Bacilli	Bacillales	Staphylococcaceae	Staphylococcus	epidermidis	1.02857e-06	0	0	3.34706e-05	0	0	0	0	0	0	0	0	0	0	0	0	0	0	0	0	0	0	0	0	0	0	0	0	0	0	0	0	0	0	0	0	0	0	0	0	0	0	0
New.CleanUp.ReferenceOTU1022	Firmicutes	Bacilli	Bacillales	Planococcaceae			1.02857e-06	0	0	3.34706e-05	0	0	0	0	0	0	0	0	0	0	0	0	0	0	0	0	0	0	0	0	0	0	0	0	0	0	0	0	0	0	0	0	0	0	0	0	0	0	0
4391230	Firmicutes	Clostridia	Clostridiales	Veillonellaceae	Veillonella	dispar	1.02833e-06	0	0	0	0	0	5.37346e-05	0	0	0	0	0	0	0	0	0	0	0	0	0	0	0	0	0	0	0	0	0	0	0	0	0	0	0	0	0	0	0	0	0	0	0	0
New.CleanUp.ReferenceOTU1399	Firmicutes	Bacilli	Lactobacillales	Streptococcaceae	Streptococcus		1.02826e-06	0	0	0	0	0	5.37346e-05	0	0	0	0	0	0	0	0	0	0	0	0	0	0	0	0	0	0	0	0	0	0	0	0	0	0	0	0	0	0	0	0	0	0	0	0
137056	Firmicutes	Bacilli	Bacillales	Staphylococcaceae	Staphylococcus		1.02658e-06	0	0	3.34706e-05	0	0	0	0	0	0	0	0	0	3.02361e-05	0	0	0	0	0	0	0	0	0	0	0	0	0	0	0	0	0	0	0	0	0	0	0	0	0	0	0	0	0
617833	Firmicutes	Bacilli	Bacillales	Staphylococcaceae	Staphylococcus	aureus	1.02658e-06	0	0	3.34706e-05	0	0	0	0	0	0	0	0	0	3.02361e-05	0	0	0	0	0	0	0	0	0	0	0	0	0	0	0	0	0	0	0	0	0	0	0	0	0	0	0	0	0
New.CleanUp.ReferenceOTU485	Firmicutes	Bacilli	Lactobacillales	Aerococcaceae	Alloiococcus		1.02554e-06	0	0	0	0	0	0	0	0	0	0	0	0	0	0	0	0	0	0	0	0	0	0	0	0	0	0	0	0	0	0	0	0	0	0	0	0	0	0	0	0	0	0
New.CleanUp.ReferenceOTU1277	Proteobacteria	Gammaproteobacteria	Pasteurellales	Pasteurellaceae	Haemophilus	influenzae	1.02551e-06	0	0	0	0	0	0	0	0	0	0	0	0	0	0	0	0	0	0	0	0	0	0	0	0	0	0	0	0	5.08932e-05	0	0	0	0	0	0	0	0	0	0	0	0	0
New.CleanUp.ReferenceOTU1631							1.02426e-06	0	0	0	0	0	0	0	0	0	0	0	0	0	0	0	0	0	0	0	0	0	0	0	0	0	0	0	0	0	0	0	0	0	0	0	0	0	0	5.53342e-05	0	0	0
538185	Firmicutes	Bacilli	Lactobacillales	Streptococcaceae	Streptococcus		1.02279e-06	0	0	0	0	0	0	0	0	0	0	0	0	0	0	0	0	0	0	0	0	0	0	0	0	0	0	0	0	0	0	0	0	0	0	0	3.81257e-05	0	0	0	4.55851e-05	0	0
New.CleanUp.ReferenceOTU1086	Actinobacteria	Actinobacteria	Actinomycetales	Corynebacteriaceae	Corynebacterium		1.02169e-06	0	0	0	0	0	0	0	0	0	0	0	0	0	0	0	0	0	0	0	0	0	0	0	0	0	0	0	0	0	0	0	0	0	0	0	0	0	0	0	0	0	0
New.CleanUp.ReferenceOTU233							1.02169e-06	0	0	0	0	0	0	0	0	0	0	0	0	0	0	0	0	0	0	0	0	0	0	0	0	0	0	0	0	0	0	0	0	0	0	0	0	0	0	0	0	0	0
New.CleanUp.ReferenceOTU1554	Firmicutes	Bacilli	Lactobacillales	Streptococcaceae	Streptococcus		1.01564e-06	0	0	0	0	0	0	0	0	0	0	0	0	0	0	0	4.23783e-05	0	0	0	0	0	0	0	0	0	0	0	0	0	0	0	0	0	0	0	0	0	0	0	0	0	0
New.CleanUp.ReferenceOTU951	Proteobacteria	Gammaproteobacteria	Pseudomonadales	Moraxellaceae			1.01528e-06	0	0	0	0	0	0	0	0	0	0	0	0	0	0	0	0	0	0	0	0	0	0	0	0	0	0	0	0	0	0	0	0	0	0	0	0	0	0	0	0	0	0
New.CleanUp.ReferenceOTU638	Proteobacteria	Gammaproteobacteria	Pseudomonadales	Moraxellaceae			1.01528e-06	0	0	0	0	0	0	0	0	0	0	0	0	0	0	0	0	0	0	0	0	0	0	0	0	0	0	0	0	0	0	0	0	0	0	0	0	0	0	0	0	0	0
886640	Bacteroidetes	Bacteroidia	Bacteroidales	[Paraprevotellaceae]	[Prevotella]		1.01396e-06	0	0	0	0	0	0	0	0	0	0	0	0	0	0	4.79432e-05	0	0	0	0	0	0	0	0	0	0	0	0	0	0	0	0	0	0	0	5.34531e-05	0	0	0	0	0	0	0
New.CleanUp.ReferenceOTU677	Actinobacteria	Actinobacteria	Actinomycetales	Actinomycetaceae	Actinomyces		1.01189e-06	0	0	0	0	0	0	0	0	0	0	6.47354e-05	0	0	0	0	0	0	0	0	0	0	0	0	0	0	3.64538e-05	0	0	0	0	0	0	0	0	0	0	0	0	0	0	0	0
New.CleanUp.ReferenceOTU235	Proteobacteria	Gammaproteobacteria	Pasteurellales	Pasteurellaceae	Haemophilus		1.00773e-06	0	0	0	0	0	0	0	0	0	0	0	0	0	0	0	0	0	0	0	0	0	0	0	0	0	0	0	0	0	0	0	0	0	0	0	0	0	0	0	0	0	0
New.CleanUp.ReferenceOTU1499	Bacteroidetes	Bacteroidia	Bacteroidales	Porphyromonadaceae	Porphyromonas		1.00755e-06	0	0	0	0	0	0	0	0	0	0	0	0	0	0	0	0	0	0	3.72995e-05	0	0	0	0	0	0	0	0	0	0	0	0	0	0	0	0	0	0	0	0	0	0	0
New.CleanUp.ReferenceOTU1436							1.00719e-06	0	0	0	0	0	0	0	0	0	0	0	0	0	0	0	0	0	0	0	0	0	0	0	0	0	0	0	0	0	0	0	0	0	0	0	0	0	0	0	0	0	0
New.CleanUp.ReferenceOTU914	Fusobacteria	Fusobacteriia	Fusobacteriales	Leptotrichiaceae	Leptotrichia		1.00582e-06	0	0	0	0	0	0	0	0	0	0	0	0	0	0	0	4.23783e-05	0	0	0	0	0	0	0	0	0	0	0	0	0	0	0	0	0	0	0	0	0	0	0	0	0	0
3163524	Firmicutes	Bacilli	Bacillales	Staphylococcaceae	Staphylococcus	aureus	1.00412e-06	0	0	0.000100412	0	0	0	0	0	0	0	0	0	0	0	0	0	0	0	0	0	0	0	0	0	0	0	0	0	0	0	0	0	0	0	0	0	0	0	0	0	0	0
930555	Firmicutes	Bacilli	Bacillales	Staphylococcaceae	Staphylococcus	aureus	1.00279e-06	0	0	3.34706e-05	0	0	0	0	0	0	0	3.23677e-05	0	0	0	0	0	0	0	0	0	0	0	0	0	0	0	0	0	0	0	0	0	0	0	0	0	0	0	0	0	0	0
New.CleanUp.ReferenceOTU247	Proteobacteria	Gammaproteobacteria	Pasteurellales	Pasteurellaceae	Haemophilus	influenzae	1.00148e-06	0	0	0	0	0	0	0	0	0	0	0	0	0	0	0	0	0	0	0	0	0	0	0	0	0	0	0	0	0	0	0	0	0	0	0	0	0	0	0	0	0	0
New.CleanUp.ReferenceOTU736							1e-06	0	0	0	0	0	0	0	0	0	0	0	0	0	0	0	0	0	0	0	0	0	0	0	4.08147e-05	0	0	0	0	0	0	0	0	0	0	0	0	0	0	0	0	0	0
New.CleanUp.ReferenceOTU574							9.9688e-07	0	0	0	0	0	0	0	0	0	4.55373e-05	0	0	0	0	0	0	0	0	0	0	0	0	0	0	0	0	0	0	0	0	0	0	0	0	0	0	0	0	0	0	0	0
New.CleanUp.ReferenceOTU869	Firmicutes	Bacilli	Lactobacillales	Streptococcaceae	Streptococcus		9.9688e-07	0	0	0	0	0	0	0	0	0	4.55373e-05	0	0	0	0	0	0	0	0	0	0	0	0	0	0	0	0	0	0	0	0	0	0	0	0	0	0	0	0	0	0	0	0
New.CleanUp.ReferenceOTU911							9.94951e-07	0	0	0	0	0	0	0	0	0	0	0	0	0	0	0	0	0	0	0	0	3.02682e-05	3.52896e-05	0	0	3.39374e-05	0	0	0	0	0	0	0	0	0	0	0	0	0	0	0	0	0
503389	Actinobacteria	Actinobacteria	Actinomycetales	Corynebacteriaceae	Corynebacterium		9.9231e-07	0	0	0	0	0	0	0	0	0	0	0	0	0	0	0	0	0	0	0	0	0	0	0	0	0	0	0	0	0	0	0	0	0	0	0	0	0	0	0	0	0	0
New.CleanUp.ReferenceOTU1188	Firmicutes	Bacilli	Lactobacillales	Streptococcaceae	Streptococcus		9.90382e-07	0	0	0	0	0	0	0	0	0	0	0	0	0	0	0	0	0	0	0	0	0	0	0	0	0	0	0	0	0	0	0	0	0	0	5.34531e-05	0	0	0	0	4.55851e-05	0	0
New.CleanUp.ReferenceOTU1155	Firmicutes	Bacilli	Lactobacillales	Streptococcaceae	Streptococcus		9.88894e-07	0	0	0	0	0	0	0	0	0	0	0	0	0	0	0	0	0	0	0	0	0	0	0	0	0	0	0	0	0	0	0	0	0	0	0	0	0	0	0	0	0	0
New.CleanUp.ReferenceOTU758	Proteobacteria	Gammaproteobacteria	Pasteurellales	Pasteurellaceae	Haemophilus	influenzae	9.87535e-07	0	0	0	0	0	0	0	0	0	0	0	0	0	0	0	0	0	0	0	0	0	0	0	0	0	0	0	0	0	0	3.95679e-05	0	0	0	0	0	0	0	0	0	0	0
New.CleanUp.ReferenceOTU170	Actinobacteria	Actinobacteria	Actinomycetales	Corynebacteriaceae	Corynebacterium		9.87338e-07	0	0	0	0	0	0	0	0	0	0	0	0	3.02361e-05	0	0	0	0	0	0	0	0	0	0	0	0	0	0	0	0	0	0	0	0	0	0	0	0	0	0	0	0	0
New.CleanUp.ReferenceOTU198	Firmicutes	Bacilli	Lactobacillales	Streptococcaceae	Streptococcus		9.87072e-07	0	0	0	0	0	0	0	0	0	0	0	0	0	0	4.79432e-05	0	0	0	0	0	0	0	0	0	0	0	0	0	0	0	0	0	0	0	0	0	0	0	0	0	0	0
New.CleanUp.ReferenceOTU960	Proteobacteria	Gammaproteobacteria	Pseudomonadales	Moraxellaceae	Moraxella		9.86659e-07	0	0	0	0	0	0	0	0	0	0	0	0	0	0	0	0	0	0	0	0	0	0	0	0	0	0	0	0	0	0	0	0	0	0	0	0	0	0	0	0	0	0
New.CleanUp.ReferenceOTU364	Proteobacteria	Betaproteobacteria	Burkholderiales	Alcaligenaceae	Achromobacter		9.85238e-07	0	0	0	0	0	0	0	0	0	0	0	0	0	0	0	0	0	0	0	0	0	0	0	0	0	0	0	3.5068e-05	0	0	0	0	0	0	0	0	0	0	0	0	0	0
New.CleanUp.ReferenceOTU1276	Proteobacteria	Gammaproteobacteria	Pasteurellales	Pasteurellaceae	Haemophilus	influenzae	9.83785e-07	0	0	0	0	0	0	0	0	0	0	0	0	0	0	0	0	0	0	0	0	0	0	0	0	0	0	0	0	0	0	0	0	0	0	0	0	0	0	0	0	0	0
New.CleanUp.ReferenceOTU441							9.83525e-07	0	0	0	0	0	0	0	0	0	0	0	0	0	0	0	0	0	0	0	0	0	0	0	0	0	0	0	0	0	0	0	0	4.48994e-05	0	5.34531e-05	0	0	0	0	0	0	0
New.CleanUp.ReferenceOTU637							9.83152e-07	0	0	0	0	0	0	0	0	0	0	0	0	0	0	0	0	0	0	0	0	0	0	0	0	0	0	0	0	0	0	0	0	0	0	0	0	0	0	0	0	0	0
New.CleanUp.ReferenceOTU827	Firmicutes	Bacilli	Lactobacillales	Streptococcaceae	Streptococcus		9.81918e-07	0	0	0	0	0	0	0	0	0	0	0	0	0	0	0	0	0	0	0	0	0	0	0	0	0	0	0	0	0	0	0	0	0	0	5.34531e-05	0	0	0	0	0	0	0
New.CleanUp.ReferenceOTU1463	Firmicutes	Bacilli	Lactobacillales	Streptococcaceae	Streptococcus		9.81918e-07	0	0	0	0	0	0	0	0	0	0	0	0	0	0	0	0	0	0	0	0	0	0	0	0	0	0	0	0	0	0	0	0	0	0	5.34531e-05	0	0	0	0	0	0	0
New.CleanUp.ReferenceOTU382	Proteobacteria	Gammaproteobacteria	Pasteurellales	Pasteurellaceae	Haemophilus	influenzae	9.79491e-07	0	0	0	0	0	0	0	3.16056e-05	0	0	0	0	0	0	0	0	0	0	0	0	0	0	0	0	0	0	0	0	0	0	0	3.50779e-05	0	0	0	0	0	0	0	0	0	0
New.CleanUp.ReferenceOTU602	Actinobacteria	Actinobacteria	Actinomycetales	Actinomycetaceae	Actinomyces		9.75693e-07	0	0	0	0	0	0	0	0	0	0	0	0	0	0	0	0	0	0	0	0	0	0	0	0	0	0	0	0	0	0	0	0	0	0	0	0	0	0	0	0	0	0
New.CleanUp.ReferenceOTU571	Proteobacteria	Gammaproteobacteria	Pseudomonadales	Moraxellaceae	Moraxella		9.75214e-07	0	0	0	0	0	0	0	0	0	0	0	0	0	0	0	0	0	0	0	0	0	0	0	0	0	0	0	0	0	0	0	0	0	0	0	0	0	4.67574e-05	0	0	0	0
4414692	Bacteroidetes	Flavobacteriia	Flavobacteriales	[Weeksellaceae]	Chryseobacterium		9.73994e-07	0	0	0	0	0	0	0	0	0	0	0	0	0	0	0	0	0	0	0	0	0	0	0	0	0	0	0	0	0	0	0	0	0	0	0	0	0	0	0	0	0	0
New.CleanUp.ReferenceOTU1400							9.73994e-07	0	0	0	0	0	0	0	0	0	0	0	0	0	0	0	0	0	0	0	0	0	0	0	0	0	0	0	0	0	0	0	0	0	0	0	0	0	0	0	0	0	0
New.CleanUp.ReferenceOTU800							9.73994e-07	0	0	0	0	0	0	0	0	0	0	0	0	0	0	0	0	0	0	0	0	0	0	0	0	0	0	0	0	0	0	0	0	0	0	0	0	0	0	0	0	0	0
New.CleanUp.ReferenceOTU785	Firmicutes	Clostridia	Clostridiales	Veillonellaceae			9.71031e-07	0	0	0	0	0	0	0	0	0	0	9.71031e-05	0	0	0	0	0	0	0	0	0	0	0	0	0	0	0	0	0	0	0	0	0	0	0	0	0	0	0	0	0	0	0
New.CleanUp.ReferenceOTU394	Fusobacteria	Fusobacteriia	Fusobacteriales	Leptotrichiaceae	Leptotrichia		9.71031e-07	0	0	0	0	0	0	0	0	0	0	9.71031e-05	0	0	0	0	0	0	0	0	0	0	0	0	0	0	0	0	0	0	0	0	0	0	0	0	0	0	0	0	0	0	0
New.CleanUp.ReferenceOTU953	Firmicutes	Bacilli	Lactobacillales	Streptococcaceae	Streptococcus		9.70581e-07	0	0	0	0	0	0	0	0	0	0	0	0	0	0	0	0	0	0	0	0	0	0	0	0	0	0	0	0	0	0	0	0	0	0	0	0	0	0	0	0	0	0
New.CleanUp.ReferenceOTU979	Proteobacteria	Gammaproteobacteria	Pasteurellales	Pasteurellaceae	Haemophilus		9.70365e-07	0	0	0	0	0	0	0	0	0	0	0	0	0	0	0	0	0	0	0	0	0	0	0	0	0	0	0	0	0	0	0	0	0	0	0	0	0	0	0	0	0	0
New.CleanUp.ReferenceOTU1321	Proteobacteria	Gammaproteobacteria	Pasteurellales	Pasteurellaceae	Haemophilus		9.70365e-07	0	0	0	0	0	0	0	0	0	0	0	0	0	0	0	0	0	0	0	0	0	0	0	0	0	0	0	0	0	0	0	0	0	0	0	0	0	0	0	0	0	0
499109	Firmicutes	Bacilli	Lactobacillales	Streptococcaceae	Streptococcus		9.70267e-07	0	0	0	0	0	0	0	0	0	0	0	0	0	0	0	0	3.757e-05	0	0	0	0	0	0	0	0	0	0	0	0	0	0	0	0	0	0	0	0	0	0	0	0	0
4334770	Firmicutes	Clostridia	Clostridiales	Veillonellaceae	Veillonella	dispar	9.70026e-07	0	0	0	0	0	0	0	0	0	0	0	9.70026e-05	0	0	0	0	0	0	0	0	0	0	0	0	0	0	0	0	0	0	0	0	0	0	0	0	0	0	0	0	0	0
1010329	Bacteroidetes	Flavobacteriia	Flavobacteriales	Flavobacteriaceae	Capnocytophaga		9.70026e-07	0	0	0	0	0	0	0	0	0	0	0	9.70026e-05	0	0	0	0	0	0	0	0	0	0	0	0	0	0	0	0	0	0	0	0	0	0	0	0	0	0	0	0	0	0
New.CleanUp.ReferenceOTU459	Firmicutes	Clostridia	Clostridiales	Veillonellaceae	Veillonella	dispar	9.70026e-07	0	0	0	0	0	0	0	0	0	0	0	9.70026e-05	0	0	0	0	0	0	0	0	0	0	0	0	0	0	0	0	0	0	0	0	0	0	0	0	0	0	0	0	0	0
New.CleanUp.ReferenceOTU1729	Firmicutes	Clostridia	Clostridiales	Veillonellaceae	Veillonella	dispar	9.70026e-07	0	0	0	0	0	0	0	0	0	0	0	9.70026e-05	0	0	0	0	0	0	0	0	0	0	0	0	0	0	0	0	0	0	0	0	0	0	0	0	0	0	0	0	0	0
New.CleanUp.ReferenceOTU994	Bacteroidetes	Flavobacteriia	Flavobacteriales	[Weeksellaceae]			9.70026e-07	0	0	0	0	0	0	0	0	0	0	0	9.70026e-05	0	0	0	0	0	0	0	0	0	0	0	0	0	0	0	0	0	0	0	0	0	0	0	0	0	0	0	0	0	0
New.CleanUp.ReferenceOTU190	Firmicutes	Bacilli	Lactobacillales	Streptococcaceae	Streptococcus		9.70026e-07	0	0	0	0	0	0	0	0	0	0	0	9.70026e-05	0	0	0	0	0	0	0	0	0	0	0	0	0	0	0	0	0	0	0	0	0	0	0	0	0	0	0	0	0	0
241368	Firmicutes	Bacilli	Lactobacillales	Streptococcaceae	Streptococcus		9.69261e-07	0	0	0	0	0	0	0	0	0	0	0	0	6.04723e-05	0	0	0	0	0	0	0	0	0	0	0	0	3.64538e-05	0	0	0	0	0	0	0	0	0	0	0	0	0	0	0	0
New.CleanUp.ReferenceOTU1192	Proteobacteria	Gammaproteobacteria	Pasteurellales	Pasteurellaceae	Haemophilus	influenzae	9.69212e-07	0	0	0	0	0	0	0	0	0	0	0	0	0	0	0	0	0	0	0	0	0	0	0	0	0	0	0	0	0	0	0	0	0	0	0	0	0	0	5.53342e-05	0	0	0
New.CleanUp.ReferenceOTU1234	Proteobacteria	Betaproteobacteria	Burkholderiales	Alcaligenaceae	Achromobacter		9.66831e-07	0	0	0	0	0	0	0	0	0	0	0	0	0	0	0	0	0	0	0	0	0	0	0	0	0	0	0	0	0	0	0	0	0	0	0	0	0	0	0	0	0	0
New.CleanUp.ReferenceOTU1701	Proteobacteria	Gammaproteobacteria	Pseudomonadales	Moraxellaceae	Acinetobacter		9.65827e-07	0	0	0	0	0	0	0	0	0	0	0	0	0	0	0	0	0	3.83789e-05	0	0	0	0	0	0	0	0	0	0	0	0	0	0	0	0	0	0	0	0	0	0	0	0
New.CleanUp.ReferenceOTU1527	Proteobacteria	Gammaproteobacteria	Pseudomonadales	Moraxellaceae	Moraxella		9.64783e-07	0	0	0	0	0	0	0	0	0	0	0	0	0	0	0	0	0	0	0	0	0	0	0	0	0	0	0	0	5.08932e-05	0	0	0	0	0	0	0	0	0	0	4.55851e-05	0	0
New.CleanUp.ReferenceOTU1046	Proteobacteria	Gammaproteobacteria	Pasteurellales	Pasteurellaceae	Haemophilus		9.64687e-07	0	0	0	0	0	0	0	0	0	0	0	0	0	0	0	0	0	0	0	0	0	0	0	0	3.39374e-05	0	0	0	0	0	0	0	0	0	0	0	0	0	0	0	0	0
New.CleanUp.ReferenceOTU552	Proteobacteria	Gammaproteobacteria	Pseudomonadales	Moraxellaceae	Moraxella		9.63778e-07	0	0	0	0	0	0	0	0	0	0	0	0	0	0	0	0	0	0	0	0	0	0	0	0	0	0	0	0	0	0	0	0	0	0	0	0	0	0	0	0	0	0
4458424	Proteobacteria	Alphaproteobacteria	Sphingomonadales	Sphingomonadaceae			9.63623e-07	0	0	0	0	0	0	0	0	0	0	0	0	0	0	0	0	0	0	0	0	0	0	0	0	0	0	0	0	0	0	0	0	0	0	5.34531e-05	0	0	0	0	0	0	0
4456889	Proteobacteria	Gammaproteobacteria	Pseudomonadales	Pseudomonadaceae			9.61794e-07	0	0	0	0	0	0	0	0	0	0	0	4.85013e-05	0	0	0	0	0	0	0	0	0	0	0	0	0	0	0	0	0	0	0	0	0	0	0	0	0	0	0	0	0	0
New.CleanUp.ReferenceOTU130	Firmicutes	Bacilli	Lactobacillales	Streptococcaceae	Streptococcus		9.59236e-07	0	0	0	0	0	0	0	0	0	0	0	0	0	0	0	0	0	0	0	0	0	0	0	0	0	0	0	0	0	0	0	0	0	0	0	0	0	0	0	0	0	0
New.CleanUp.ReferenceOTU1213	Proteobacteria	Betaproteobacteria	Neisseriales	Neisseriaceae	Neisseria	cinerea	9.58313e-07	0	0	0	0	0	0	0	0	0	0	0	0	0	0	0	4.23783e-05	0	0	0	0	0	0	0	0	0	0	0	0	0	0	0	0	0	0	5.34531e-05	0	0	0	0	0	0	0
393051	Actinobacteria	Actinobacteria	Actinomycetales	Corynebacteriaceae	Corynebacterium		9.58259e-07	0	0	0	0	0	0	0	0	0	0	0	0	0	0	0	0	0	0	0	0	6.05364e-05	3.52896e-05	0	0	0	0	0	0	0	0	0	0	0	0	0	0	0	0	0	0	0	0
153336	Proteobacteria	Alphaproteobacteria	Rhodobacterales	Rhodobacteraceae			9.58038e-07	0	0	0	0	0	0	0	0	0	0	0	0	0	0	0	0	0	0	0	0	0	0	0	0	0	0	0	0	0	0	0	0	0	0	0	0	0	0	0	0	0	0
555067	Cyanobacteria	Chloroplast	Stramenopiles				9.58038e-07	0	0	0	0	0	0	0	0	0	0	0	0	0	0	0	0	0	0	0	0	0	0	0	0	0	0	0	0	0	0	0	0	0	0	0	0	0	0	0	0	0	0
New.CleanUp.ReferenceOTU648	Proteobacteria	Gammaproteobacteria	Pseudomonadales	Moraxellaceae			9.58038e-07	0	0	0	0	0	0	0	0	0	0	0	0	0	0	0	0	0	0	0	0	0	0	0	0	0	0	0	0	0	0	0	0	0	0	0	0	0	0	0	0	0	0
[truncated: 831 more rows]
[truncated: 58 more columns]

## Sheet: Table S4 - OTU Sequences
>1000269
[truncated: 5,279 more rows]
